# Supplementary material for: LimoRhyde: A Flexible Approach for Differential Analysis of Rhythmic Transcriptome Data
Source: J Biol Rhythms. 2018 Nov 25;34(1):5–18. doi: 10.1177/0748730418813785 (PMC6376636; doi:10.1177/0748730418813785)
Supplement: Table_S2 – Supplemental material for LimoRhyde: A Flexible Approach for Differential Analysis of Rhythmic Transcriptome Data [file Table_S2.csv]

NGenes	Direction	PValue	FDR	GeneSet
22	Down	3.62E-17	2.16E-13	GO_CIRCADIAN_REGULATION_OF_GENE_EXPRESSION
39	Down	2.79E-16	8.30E-13	GO_CIRCADIAN_RHYTHM
3	Down	4.46E-15	8.85E-12	GO_REGULATION_OF_ENERGY_HOMEOSTASIS
57	Down	5.07E-13	7.55E-10	GO_RHYTHMIC_PROCESS
27	Down	2.02E-12	2.40E-09	GO_REGULATION_OF_CIRCADIAN_RHYTHM
5	Down	1.06E-11	1.06E-08	GO_POSITIVE_REGULATION_OF_STEROID_BIOSYNTHETIC_PROCESS
8	Down	4.54E-11	2.87E-08	GO_REGULATION_OF_SKELETAL_MUSCLE_CELL_DIFFERENTIATION
5	Down	4.62E-11	2.87E-08	GO_TEMPERATURE_HOMEOSTASIS
2	Down	5.26E-11	2.87E-08	GO_POSITIVE_REGULATION_OF_CIRCADIAN_RHYTHM
8	Down	5.29E-11	2.87E-08	GO_GLYCOGEN_BIOSYNTHETIC_PROCESS
8	Down	5.29E-11	2.87E-08	GO_GLUCAN_BIOSYNTHETIC_PROCESS
4	Down	8.14E-11	4.04E-08	GO_REGULATION_OF_TOLL_LIKE_RECEPTOR_4_SIGNALING_PATHWAY
19	Down	9.57E-10	4.39E-07	GO_REGULATION_OF_FAT_CELL_DIFFERENTIATION
8	Down	3.42E-09	1.45E-06	GO_REGULATION_OF_INSULIN_SECRETION_INVOLVED_IN_CELLULAR_RESPONSE_TO_GLUCOSE_STIMULUS
16	Down	4.31E-09	1.71E-06	GO_REGULATION_OF_SKELETAL_MUSCLE_TISSUE_DEVELOPMENT
9	Down	5.52E-09	2.05E-06	GO_POLYSACCHARIDE_BIOSYNTHETIC_PROCESS
2	Down	1.12E-08	3.93E-06	GO_PARTURITION
6	Down	1.42E-08	4.63E-06	GO_RESPONSE_TO_LEPTIN
7	Down	1.48E-08	4.63E-06	GO_E_BOX_BINDING
22	Down	1.71E-08	5.10E-06	GO_ENERGY_RESERVE_METABOLIC_PROCESS
42	Down	3.49E-08	9.90E-06	GO_REGULATION_OF_HORMONE_SECRETION
18	Down	7.07E-08	1.83E-05	GO_CELLULAR_GLUCAN_METABOLIC_PROCESS
18	Down	7.07E-08	1.83E-05	GO_GLUCAN_METABOLIC_PROCESS
6	Down	1.25E-07	3.09E-05	GO_POSITIVE_REGULATION_OF_STEROID_METABOLIC_PROCESS
17	Down	4.63E-07	1.10E-04	GO_CARBOHYDRATE_BIOSYNTHETIC_PROCESS
33	Down	4.79E-07	1.10E-04	GO_REGULATION_OF_PEPTIDE_SECRETION
19	Down	5.47E-07	1.21E-04	GO_POLYSACCHARIDE_METABOLIC_PROCESS
11	Down	1.10E-06	2.28E-04	GO_TRANSCRIPTION_FACTOR_ACTIVITY_DIRECT_LIGAND_REGULATED_SEQUENCE_SPECIFIC_DNA_BINDING
10	Up	1.15E-06	2.28E-04	GO_PROTEIN_HETEROTETRAMERIZATION
15	Down	1.15E-06	2.28E-04	GO_REGULATION_OF_STEROID_METABOLIC_PROCESS
12	Down	1.25E-06	2.41E-04	GO_REGULATION_OF_STEROID_BIOSYNTHETIC_PROCESS
4	Down	1.29E-06	2.41E-04	GO_RHYTHMIC_BEHAVIOR
53	Down	2.96E-06	5.33E-04	GO_TRANSCRIPTION_FACTOR_ACTIVITY_RNA_POLYMERASE_II_CORE_PROMOTER_PROXIMAL_REGION_SEQUENCE_SPECIFIC_BINDING
4	Down	3.20E-06	5.60E-04	GO_BHLH_TRANSCRIPTION_FACTOR_BINDING
30	Down	3.94E-06	6.71E-04	GO_CELLULAR_CARBOHYDRATE_METABOLIC_PROCESS
9	Up	4.14E-06	6.84E-04	GO_NUCLEAR_NUCLEOSOME
12	Down	8.11E-06	0.001278602	GO_CELLULAR_CARBOHYDRATE_BIOSYNTHETIC_PROCESS
77	Down	8.16E-06	0.001278602	GO_REGULATION_OF_HORMONE_LEVELS
28	Down	9.17E-06	0.00140059	GO_CORE_PROMOTER_SEQUENCE_SPECIFIC_DNA_BINDING
45	Down	1.03E-05	0.001536052	GO_REGULATION_OF_PEPTIDE_TRANSPORT
7	Down	1.62E-05	0.002351458	GO_NEGATIVE_REGULATION_OF_TOLL_LIKE_RECEPTOR_SIGNALING_PATHWAY
13	Down	1.92E-05	0.002727202	GO_STEROID_HORMONE_RECEPTOR_ACTIVITY
1	Down	2.14E-05	0.002890033	GO_PROTEIN_CHROMOPHORE_LINKAGE
1	Down	2.14E-05	0.002890033	GO_PHOTORECEPTOR_ACTIVITY
11	Down	2.74E-05	0.003489147	GO_REGULATION_OF_RECEPTOR_BIOSYNTHETIC_PROCESS
30	Down	2.75E-05	0.003489147	GO_REGULATION_OF_MUSCLE_TISSUE_DEVELOPMENT
30	Down	2.75E-05	0.003489147	GO_REGULATION_OF_MUSCLE_ORGAN_DEVELOPMENT
82	Down	3.76E-05	0.004480613	GO_RNA_POLYMERASE_II_TRANSCRIPTION_FACTOR_ACTIVITY_SEQUENCE_SPECIFIC_DNA_BINDING
7	Up	3.76E-05	0.004480613	GO_DNA_REPLICATION_DEPENDENT_NUCLEOSOME_ORGANIZATION
7	Up	3.76E-05	0.004480613	GO_DNA_REPLICATION_DEPENDENT_NUCLEOSOME_ASSEMBLY
7	Up	4.06E-05	0.00474139	GO_PROTEIN_REFOLDING
23	Down	4.53E-05	0.005191187	GO_LIPID_HOMEOSTASIS
7	Down	5.27E-05	0.005918503	GO_TRANSCRIPTION_COFACTOR_BINDING
8	Up	5.66E-05	0.006241451	GO_CHROMATIN_SILENCING_AT_RDNA
6	Down	5.98E-05	0.006390377	GO_RESPONSE_TO_REDOX_STATE
25	Down	6.01E-05	0.006390377	GO_REGULATION_OF_GLUCOSE_METABOLIC_PROCESS
8	Up	6.37E-05	0.006654934	GO_ENDOPLASMIC_RETICULUM_CHAPERONE_COMPLEX
22	Up	7.28E-05	0.007474947	GO_TELOMERE_ORGANIZATION
3	Up	7.61E-05	0.007679583	GO_NEGATIVE_REGULATION_OF_PROTEIN_OLIGOMERIZATION
14	Down	8.90E-05	0.008830178	GO_TETRAPYRROLE_BINDING
3	Down	9.19E-05	0.008968217	GO_NEGATIVE_REGULATION_OF_SKELETAL_MUSCLE_TISSUE_DEVELOPMENT
46	Down	9.36E-05	0.00898767	GO_GENERATION_OF_PRECURSOR_METABOLITES_AND_ENERGY
3	Up	1.19E-04	0.011047747	GO_POSITIVE_REGULATION_OF_NUCLEASE_ACTIVITY
3	Up	1.19E-04	0.011047747	GO_SYNAPTONEMAL_COMPLEX
37	Down	1.40E-04	0.012870015	GO_ENERGY_DERIVATION_BY_OXIDATION_OF_ORGANIC_COMPOUNDS
45	Up	1.45E-04	0.013095922	GO_RESPONSE_TO_TOPOLOGICALLY_INCORRECT_PROTEIN
13	Up	1.66E-04	0.014799851	GO_PROTEIN_TRANSMEMBRANE_TRANSPORT
9	Up	1.88E-04	0.016378444	GO_POSITIVE_REGULATION_OF_ATPASE_ACTIVITY
10	Down	1.92E-04	0.016378444	GO_NEGATIVE_REGULATION_OF_TOR_SIGNALING
7	Down	1.92E-04	0.016378444	GO_REGULATION_OF_CHOLESTEROL_HOMEOSTASIS
11	Down	2.00E-04	0.016757974	GO_MONOSACCHARIDE_TRANSPORT
6	Down	2.05E-04	0.01691947	GO_CHROMATOID_BODY
22	Up	2.09E-04	0.017030381	GO_PROTEIN_TETRAMERIZATION
5	Up	2.17E-04	0.017500725	GO_PROTEIN_BINDING_INVOLVED_IN_PROTEIN_FOLDING
4	Up	2.40E-04	0.019032672	GO_PRP19_COMPLEX
8	Up	2.47E-04	0.01939077	GO__DE_NOVO_POSTTRANSLATIONAL_PROTEIN_FOLDING
5	Up	0.000282222	0.021830017	GO_REGULATION_OF_INCLUSION_BODY_ASSEMBLY
4	Up	3.03E-04	0.023160465	GO_VOLTAGE_GATED_CALCIUM_CHANNEL_COMPLEX
8	Down	3.21E-04	0.023824012	GO_POSITIVE_REGULATION_OF_SKELETAL_MUSCLE_TISSUE_DEVELOPMENT
7	Up	3.24E-04	0.023824012	GO_MHC_PROTEIN_COMPLEX_BINDING
7	Up	3.24E-04	0.023824012	GO_MHC_CLASS_II_PROTEIN_COMPLEX_BINDING
9	Down	3.32E-04	0.02411824	GO_LENS_FIBER_CELL_DIFFERENTIATION
43	Up	3.41E-04	0.024338214	GO_PROTEIN_FOLDING
9	Up	3.46E-04	0.024338214	GO__DE_NOVO_PROTEIN_FOLDING
11	Down	3.47E-04	0.024338214	GO_REGULATION_OF_LYMPHOCYTE_APOPTOTIC_PROCESS
32	Up	3.62E-04	0.025085847	GO_CELLULAR_RESPONSE_TO_TOPOLOGICALLY_INCORRECT_PROTEIN
10	Up	3.67E-04	0.025108271	GO_REGULATION_OF_ATPASE_ACTIVITY
34	Down	3.77E-04	0.025406869	GO_REGULATION_OF_CARBOHYDRATE_METABOLIC_PROCESS
69	Down	3.80E-04	0.025406869	GO_REGULATION_OF_PROTEIN_SECRETION
13	Down	4.11E-04	0.027202675	GO_REGULATION_OF_LEUKOCYTE_APOPTOTIC_PROCESS
2	Down	4.20E-04	0.027461071	GO_NEGATIVE_REGULATION_OF_PHOSPHOPROTEIN_PHOSPHATASE_ACTIVITY
17	Up	4.30E-04	0.027818609	GO_DNA_PACKAGING_COMPLEX
5	Up	5.14E-04	0.032944279	GO_POSITIVE_REGULATION_OF_ENDOPLASMIC_RETICULUM_UNFOLDED_PROTEIN_RESPONSE
23	Down	5.51E-04	0.034910164	GO_LOCOMOTORY_BEHAVIOR
14	Down	6.35E-04	0.039828944	GO_POSITIVE_REGULATION_OF_ANION_TRANSPORT
16	Up	6.43E-04	0.039870946	GO_XENOPHAGY
27	Up	6.56E-04	0.04027982	GO_UNFOLDED_PROTEIN_BINDING
23	Up	6.88E-04	0.041803992	GO_NEGATIVE_REGULATION_OF_GENE_EXPRESSION_EPIGENETIC
11	Down	6.99E-04	0.042061819	GO_REGULATION_OF_GLUCONEOGENESIS
19	Down	7.08E-04	0.04215441	GO_GLUCOSE_METABOLIC_PROCESS
8	Down	7.32E-04	0.043173306	GO_REGULATION_OF_T_CELL_APOPTOTIC_PROCESS
6	Up	7.55E-04	0.044095822	GO_TELOMERE_CAPPING
13	Down	7.98E-04	0.046119381	GO_SENSORY_PERCEPTION_OF_PAIN
7	Down	8.05E-04	0.046119381	GO_LIPID_STORAGE
17	Down	8.21E-04	0.046572342	GO_RESPONSE_TO_VITAMIN
11	Down	8.64E-04	0.048558316	GO_ADIPOSE_TISSUE_DEVELOPMENT
5	Down	9.05E-04	0.050386629	GO_NEGATIVE_REGULATION_OF_LYMPHOCYTE_APOPTOTIC_PROCESS
5	Down	9.90E-04	0.054621757	GO_RESPONSE_TO_VITAMIN_A
23	Down	0.001153358	0.063022033	GO_TRANSCRIPTIONAL_REPRESSOR_ACTIVITY_RNA_POLYMERASE_II_CORE_PROMOTER_PROXIMAL_REGION_SEQUENCE_SPECIFIC_BINDING
7	Up	0.001169025	0.063266797	GO_NEGATIVE_REGULATION_OF_ENDOPLASMIC_RETICULUM_STRESS_INDUCED_INTRINSIC_APOPTOTIC_SIGNALING_PATHWAY
63	Down	0.001196549	0.063266797	GO_REGULATION_OF_RESPONSE_TO_WOUNDING
4	Up	0.001200327	0.063266797	GO_VERY_LOW_DENSITY_LIPOPROTEIN_PARTICLE
4	Up	0.001200327	0.063266797	GO_TRIGLYCERIDE_RICH_LIPOPROTEIN_PARTICLE
8	Down	0.001239725	0.064770184	GO_HSP90_PROTEIN_BINDING
26	Down	0.001254954	0.064995727	GO_POSITIVE_REGULATION_OF_RESPONSE_TO_WOUNDING
6	Up	0.001279343	0.065687639	GO_MALE_GERM_CELL_NUCLEUS
17	Up	0.001326622	0.067533013	GO_IRE1_MEDIATED_UNFOLDED_PROTEIN_RESPONSE
14	Up	0.001352191	0.068004116	GO_PROTEIN_EXPORT_FROM_NUCLEUS
20	Up	0.001358712	0.068004116	GO_ER_ASSOCIATED_UBIQUITIN_DEPENDENT_PROTEIN_CATABOLIC_PROCESS
4	Down	0.001536565	0.076264859	GO_REGULATION_OF_THYMOCYTE_APOPTOTIC_PROCESS
4	Down	0.001553052	0.076446104	GO_NEGATIVE_REGULATION_OF_T_CELL_APOPTOTIC_PROCESS
7	Down	0.001594812	0.077858189	GO_NEGATIVE_REGULATION_OF_LEUKOCYTE_APOPTOTIC_PROCESS
11	Down	0.001615595	0.07823159	GO_PHOTOPERIODISM
2	Down	0.001638861	0.078718212	GO_REGULATION_OF_TRANSCRIPTION_INVOLVED_IN_CELL_FATE_COMMITMENT
20	Up	0.001659004	0.079048201	GO_CHROMATIN_SILENCING
15	Down	0.001685551	0.079675719	GO_REGULATION_OF_TOLL_LIKE_RECEPTOR_SIGNALING_PATHWAY
2	Down	0.001905928	0.089383514	GO_PRIMARY_AMINO_COMPOUND_METABOLIC_PROCESS
9	Up	0.001974826	0.091891106	GO_REGULATION_OF_ENDOPLASMIC_RETICULUM_STRESS_INDUCED_INTRINSIC_APOPTOTIC_SIGNALING_PATHWAY
2	Down	0.002201839	0.101660101	GO_SPERM_CAPACITATION
23	Up	0.002221232	0.101766611	GO_PROTEIN_DNA_COMPLEX
87	Down	0.002348368	0.106180324	GO_RESPONSE_TO_EXTRACELLULAR_STIMULUS
3	Down	0.002353224	0.106180324	GO_PHOSPHATIDYLCHOLINE_BIOSYNTHETIC_PROCESS
2	Down	0.002385339	0.106820132	GO_LYMPH_NODE_DEVELOPMENT
12	Up	0.002515626	0.111813958	GO_REGULATION_OF_ENDOPLASMIC_RETICULUM_UNFOLDED_PROTEIN_RESPONSE
36	Up	0.002563818	0.113111849	GO_NUCLEAR_EXPORT
5	Down	0.002584943	0.113143609	GO_DOPAMINERGIC_NEURON_DIFFERENTIATION
7	Down	0.002602531	0.113143609	GO_CYCLIN_BINDING
4	Up	0.002647946	0.11428383	GO_LUMENAL_SIDE_OF_MEMBRANE
13	Down	0.002852689	0.122234633	GO_ANION_HOMEOSTASIS
8	Up	0.003220162	0.136994895	GO_GERM_CELL_NUCLEUS
9	Down	0.00344109	0.143151739	GO_REGULATION_OF_HAIR_CYCLE
1	Up	0.003444604	0.143151739	GO_NEGATIVE_REGULATION_OF_RETINOIC_ACID_RECEPTOR_SIGNALING_PATHWAY
13	Up	0.00345067	0.143151739	GO_PRERIBOSOME
41	Up	0.003476895	0.143151739	GO_MYELIN_SHEATH
11	Up	0.003485057	0.143151739	GO_RAN_GTPASE_BINDING
46	Down	0.0035846	0.146232044	GO_REGULATION_OF_INFLAMMATORY_RESPONSE
5	Down	0.003688571	0.149449861	GO_REGULATION_OF_CELL_CELL_ADHESION_MEDIATED_BY_CADHERIN
55	Down	0.003845609	0.154759788	GO_LIPID_LOCALIZATION
64	Up	0.003916605	0.156559042	GO_RESPONSE_TO_ENDOPLASMIC_RETICULUM_STRESS
34	Down	0.004137357	0.1637769	GO_REGULATION_OF_CELLULAR_KETONE_METABOLIC_PROCESS
13	Down	0.004170748	0.1637769	GO_ENTRAINMENT_OF_CIRCADIAN_CLOCK
11	Down	0.004210824	0.1637769	GO_NEGATIVE_REGULATION_OF_HORMONE_SECRETION
6	Up	0.004250949	0.1637769	GO_REGULATION_OF_PROTEIN_OLIGOMERIZATION
7	Up	0.004256704	0.1637769	GO_PROTEIN_FOLDING_IN_ENDOPLASMIC_RETICULUM
26	Up	0.004270317	0.1637769	GO_PROTEIN_TRANSPORTER_ACTIVITY
4	Down	0.004312851	0.1637769	GO_PROTEIN_PHOSPHATASE_TYPE_1_COMPLEX
18	Up	0.004337519	0.1637769	GO_CHAPERONE_BINDING
99	Down	0.004344652	0.1637769	GO_SIGNALING_RECEPTOR_ACTIVITY
6	Up	0.004527814	0.169236725	GO_REGULATION_OF_EXTRACELLULAR_MATRIX_ORGANIZATION
11	Down	0.004558626	0.169236725	GO_NEGATIVE_REGULATION_OF_INTRACELLULAR_STEROID_HORMONE_RECEPTOR_SIGNALING_PATHWAY
119	Down	0.004574734	0.169236725	GO_REGULATION_OF_SECRETION
24	Down	0.004677072	0.17195458	GO_REGULATION_OF_CARBOHYDRATE_BIOSYNTHETIC_PROCESS
7	Down	0.004774408	0.174456273	GO_POSITIVE_REGULATION_OF_ORGANIC_ACID_TRANSPORT
139	Down	0.004915525	0.177313013	GO_SEQUENCE_SPECIFIC_DNA_BINDING
2	Up	0.004941901	0.177313013	GO_PROTEIN_ALPHA_1_2_DEMANNOSYLATION
2	Up	0.004941901	0.177313013	GO_PROTEIN_DEMANNOSYLATION
44	Down	0.004979997	0.177609944	GO_MULTI_MULTICELLULAR_ORGANISM_PROCESS
16	Down	0.005287706	0.187461759	GO_REGULATION_OF_TOR_SIGNALING
6	Up	0.005438509	0.191202375	GO_MISFOLDED_PROTEIN_BINDING
8	Down	0.005489524	0.191202375	GO_RESPONSE_TO_INCREASED_OXYGEN_LEVELS
8	Down	0.005489524	0.191202375	GO_RESPONSE_TO_HYPEROXIA
3	Down	0.005546712	0.191333192	GO_PHOSPHATE_ION_BINDING
25	Up	0.005557529	0.191333192	GO_CELLULAR_PROTEIN_COMPLEX_DISASSEMBLY
16	Up	0.005651968	0.193282205	GO_CONDENSED_NUCLEAR_CHROMOSOME
7	Down	0.005679044	0.193282205	GO_MONOSACCHARIDE_BIOSYNTHETIC_PROCESS
144	Up	0.005713996	0.193366828	GO_RIBONUCLEOPROTEIN_COMPLEX
11	Up	0.00575351	0.193603984	GO_POSITIVE_REGULATION_OF_CYCLIN_DEPENDENT_PROTEIN_KINASE_ACTIVITY
144	Down	0.005893753	0.197208946	GO_CHEMICAL_HOMEOSTASIS
4	Down	0.006119086	0.201542086	GO_NEGATIVE_REGULATION_OF_CIRCADIAN_RHYTHM
10	Up	0.006123323	0.201542086	GO_PROTEIN_EXIT_FROM_ENDOPLASMIC_RETICULUM
33	Up	0.006132112	0.201542086	GO_COATED_VESICLE_MEMBRANE
38	Down	0.006158606	0.201542086	GO_RESPONSE_TO_NUTRIENT
119	Down	0.006322119	0.205762503	GO_DOUBLE_STRANDED_DNA_BINDING
3	Down	0.00640047	0.206060539	GO_CARBOHYDRATE_PHOSPHORYLATION
3	Down	0.00640047	0.206060539	GO_CARBOHYDRATE_KINASE_ACTIVITY
20	Down	0.006522557	0.207496937	GO_RESPONSE_TO_XENOBIOTIC_STIMULUS
20	Up	0.006558594	0.207496937	GO_MITOCHONDRIAL_MEMBRANE_ORGANIZATION
44	Down	0.00657047	0.207496937	GO_MULTICELLULAR_ORGANISMAL_HOMEOSTASIS
50	Down	0.006584439	0.207496937	GO_AGING
20	Down	0.006620203	0.20752595	GO_SYMPORTER_ACTIVITY
5	Down	0.006914812	0.215626295	GO_REGULATION_OF_CYTOKINE_SECRETION_INVOLVED_IN_IMMUNE_RESPONSE
8	Down	0.007138084	0.220788133	GO_LENS_MORPHOGENESIS_IN_CAMERA_TYPE_EYE
31	Up	0.007154485	0.220788133	GO_PIGMENT_GRANULE
32	Down	0.007280424	0.223516518	GO_POSITIVE_REGULATION_OF_PROTEIN_SECRETION
11	Down	0.007388542	0.225672604	GO_POSITIVE_REGULATION_OF_PEPTIDE_SECRETION
9	Down	0.007502554	0.227009252	GO_MATERNAL_PLACENTA_DEVELOPMENT
4	Down	0.00751297	0.227009252	GO_STEROID_DEHYDROGENASE_ACTIVITY
39	Up	0.007546647	0.227009252	GO_PROTEIN_DNA_COMPLEX_SUBUNIT_ORGANIZATION
36	Down	0.007620175	0.22806915	GO_NEURON_SPINE
6	Down	0.007669732	0.22840463	GO_CELLULAR_RESPONSE_TO_NUTRIENT
33	Down	0.007728498	0.229009618	GO_REGULATION_OF_ANION_TRANSPORT
46	Down	0.007792253	0.229637644	GO_CORE_PROMOTER_BINDING
2	Down	0.007826804	0.229637644	GO_ALPHA_LINOLENIC_ACID_METABOLIC_PROCESS
15	Down	0.00796727	0.231261233	GO_PHOSPHOLIPASE_ACTIVITY
51	Up	0.007988251	0.231261233	GO_RNA_SPLICING_VIA_TRANSESTERIFICATION_REACTIONS
4	Up	0.007998626	0.231261233	GO_PRERIBOSOME_LARGE_SUBUNIT_PRECURSOR
111	Down	0.008132683	0.234001246	GO_TRANSCRIPTION_FROM_RNA_POLYMERASE_II_PROMOTER
5	Up	0.00817726	0.234129324	GO_REGULATION_OF_NUCLEASE_ACTIVITY
15	Down	0.008241812	0.234129324	GO_RESPONSE_TO_ACTIVITY
225	Up	0.008255063	0.234129324	GO_POLY_A_RNA_BINDING
8	Down	0.008330997	0.235163115	GO_POSITIVE_REGULATION_OF_FAT_CELL_DIFFERENTIATION
20	Down	0.008457743	0.237614698	GO_CELL_AGING
23	Up	0.008639948	0.24018434	GO_ERAD_PATHWAY
1	Down	0.008703893	0.24018434	GO_NEGATIVE_REGULATION_OF_CHOLESTEROL_TRANSPORT
1	Down	0.008703893	0.24018434	GO_NEGATIVE_REGULATION_OF_STEROL_TRANSPORT
37	Down	0.008710513	0.24018434	GO_TRANSCRIPTIONAL_ACTIVATOR_ACTIVITY_RNA_POLYMERASE_II_TRANSCRIPTION_REGULATORY_REGION_SEQUENCE_SPECIFIC_BINDING
3	Up	0.008751514	0.240202844	GO_CYTOPLASMIC_UBIQUITIN_LIGASE_COMPLEX
30	Up	0.008819426	0.240956435	GO_SPLICEOSOMAL_COMPLEX
3	Down	0.008913458	0.242413485	GO_PHOSPHOLIPASE_A2_ACTIVITY
35	Down	0.009059455	0.245264161	GO_TRANSCRIPTIONAL_REPRESSOR_ACTIVITY_RNA_POLYMERASE_II_TRANSCRIPTION_REGULATORY_REGION_SEQUENCE_SPECIFIC_BINDING
84	Up	0.009164542	0.246986482	GO_RIBONUCLEOPROTEIN_COMPLEX_BIOGENESIS
36	Up	0.009316205	0.24994287	GO_CHROMATIN_ASSEMBLY_OR_DISASSEMBLY
27	Up	0.00943535	0.250992437	GO_POSITIVE_REGULATION_OF_GENE_EXPRESSION_EPIGENETIC
5	Down	0.009439608	0.250992437	GO_DRUG_CATABOLIC_PROCESS
60	Up	0.009626087	0.25481321	GO_RNA_SPLICING
130	Up	0.009706851	0.255814187	GO_CELLULAR_MACROMOLECULAR_COMPLEX_ASSEMBLY
34	Down	0.009844524	0.258299481	GO_POSITIVE_REGULATION_OF_HOMEOSTATIC_PROCESS
55	Down	0.009979313	0.260687674	GO_POSITIVE_REGULATION_OF_SECRETION
4	Up	0.010249858	0.266585836	GO_CLATHRIN_SCULPTED_VESICLE
29	Up	0.010480451	0.271398122	GO_RIBOSOME
30	Down	0.010544868	0.271884134	GO_TRANSCRIPTIONAL_ACTIVATOR_ACTIVITY_RNA_POLYMERASE_II_CORE_PROMOTER_PROXIMAL_REGION_SEQUENCE_SPECIFIC_BINDING
8	Down	0.010756954	0.275076247	GO_RESPONSE_TO_CORTICOSTERONE
11	Down	0.010761042	0.275076247	GO_POSITIVE_REGULATION_OF_LIPID_TRANSPORT
8	Up	0.01092002	0.277712132	GO_PROTEIN_TARGETING_TO_MITOCHONDRION
26	Up	0.011010868	0.277712132	GO_REGULATION_OF_DEFENSE_RESPONSE_TO_VIRUS_BY_HOST
4	Down	0.011036368	0.277712132	GO_REGULATION_OF_MEIOTIC_CELL_CYCLE
9	Down	0.011143922	0.277712132	GO_CELLULAR_MONOVALENT_INORGANIC_ANION_HOMEOSTASIS
9	Down	0.011143922	0.277712132	GO_CELLULAR_ANION_HOMEOSTASIS
9	Down	0.011143922	0.277712132	GO_MONOVALENT_INORGANIC_ANION_HOMEOSTASIS
13	Up	0.011191896	0.277745541	GO_PROTEIN_LOCALIZATION_TO_ENDOPLASMIC_RETICULUM
89	Down	0.011428541	0.282441458	GO_REGULATION_OF_HOMEOSTATIC_PROCESS
47	Up	0.011539981	0.283428553	GO_HISTONE_BINDING
31	Down	0.011563657	0.283428553	GO_TRANSCRIPTION_INITIATION_FROM_RNA_POLYMERASE_II_PROMOTER
7	Down	0.011686576	0.284392176	GO_NOTOCHORD_DEVELOPMENT
305	Up	0.011698469	0.284392176	GO_RNA_BINDING
21	Up	0.011874865	0.286533107	GO_METHYLTRANSFERASE_COMPLEX
5	Down	0.011882753	0.286533107	GO_CELLULAR_RESPONSE_TO_ALKALOID
8	Down	0.011940874	0.286773575	GO_DECIDUALIZATION
33	Down	0.012011461	0.287310288	GO_RESPONSE_TO_CARBOHYDRATE
7	Up	0.012260666	0.290706673	GO_CALCIUM_CHANNEL_COMPLEX
46	Down	0.012296196	0.290706673	GO_CELLULAR_RESPONSE_TO_EXTRACELLULAR_STIMULUS
17	Down	0.012299879	0.290706673	GO_PALATE_DEVELOPMENT
7	Up	0.012366395	0.291123517	GO_GLYCOLIPID_BINDING
15	Up	0.012556564	0.294436606	GO_VIRUS_RECEPTOR_ACTIVITY
96	Down	0.012639696	0.295223653	GO_RESPONSE_TO_STEROID_HORMONE
2	Down	0.0128479	0.298914417	GO_NEGATIVE_REGULATION_OF_FIBROBLAST_GROWTH_FACTOR_RECEPTOR_SIGNALING_PATHWAY
16	Down	0.013029256	0.301928381	GO_LIPASE_ACTIVITY
2	Up	0.013078832	0.301928381	GO_RIBOSOMAL_LARGE_SUBUNIT_ASSEMBLY
134	Up	0.013335313	0.306660709	GO_RNA_PROCESSING
12	Down	0.013616203	0.309471698	GO_CELLULAR_SENESCENCE
20	Down	0.013632241	0.309471698	GO_CARBOHYDRATE_TRANSPORT
6	Up	0.013650065	0.309471698	GO_REGULATION_OF_IRE1_MEDIATED_UNFOLDED_PROTEIN_RESPONSE
6	Down	0.01380249	0.309471698	GO_KERATINOCYTE_PROLIFERATION
5	Up	0.013836111	0.309471698	GO_SYNAPTONEMAL_COMPLEX_ORGANIZATION
3	Down	0.013900201	0.309471698	GO_CATECHOLAMINE_BIOSYNTHETIC_PROCESS
3	Down	0.013900201	0.309471698	GO_CATECHOL_CONTAINING_COMPOUND_BIOSYNTHETIC_PROCESS
48	Down	0.013915048	0.309471698	GO_ACTIVE_TRANSMEMBRANE_TRANSPORTER_ACTIVITY
11	Up	0.013966151	0.309471698	GO_COP9_SIGNALOSOME
8	Down	0.014029107	0.309471698	GO_NEGATIVE_REGULATION_OF_MUSCLE_ORGAN_DEVELOPMENT
8	Down	0.014029107	0.309471698	GO_NEGATIVE_REGULATION_OF_MUSCLE_TISSUE_DEVELOPMENT
9	Down	0.014099913	0.309885917	GO_CELLULAR_RESPONSE_TO_CALCIUM_ION
20	Up	0.01425414	0.31212375	GO_HISTONE_METHYLTRANSFERASE_COMPLEX
54	Down	0.014487434	0.315578919	GO_CELLULAR_RESPONSE_TO_ABIOTIC_STIMULUS
16	Down	0.014517902	0.315578919	GO_POSITIVE_REGULATION_OF_MUSCLE_TISSUE_DEVELOPMENT
17	Down	0.014655478	0.317410997	GO_MATERNAL_PROCESS_INVOLVED_IN_FEMALE_PREGNANCY
154	Down	0.014768523	0.318700447	GO_SIGNAL_TRANSDUCER_ACTIVITY
9	Down	0.014908249	0.320554272	GO_GLYCOSYL_COMPOUND_CATABOLIC_PROCESS
32	Down	0.01515132	0.324007995	GO_RESPONSE_TO_CORTICOSTEROID
88	Down	0.015177675	0.324007995	GO_RESPONSE_TO_DRUG
19	Down	0.015241079	0.324199522	GO_ALCOHOL_BINDING
31	Down	0.015472932	0.327045824	GO_RESPONSE_TO_KETONE
10	Down	0.015528424	0.327045824	GO_POSITIVE_REGULATION_OF_INSULIN_SECRETION
82	Down	0.015539619	0.327045824	GO_RESPONSE_TO_BACTERIUM
66	Down	0.015622733	0.327637307	GO_RESPONSE_TO_MOLECULE_OF_BACTERIAL_ORIGIN
12	Up	0.015830369	0.330826929	GO_REGULATION_OF_MITOCHONDRIAL_OUTER_MEMBRANE_PERMEABILIZATION_INVOLVED_IN_APOPTOTIC_SIGNALING_PATHWAY
87	Down	0.015991213	0.333019811	GO_RESPONSE_TO_PEPTIDE
57	Up	0.016199133	0.336174332	GO_REGULATION_OF_GENE_EXPRESSION_EPIGENETIC
160	Down	0.016637979	0.342945784	GO_NUCLEIC_ACID_BINDING_TRANSCRIPTION_FACTOR_ACTIVITY
22	Down	0.016720436	0.342945784	GO_POSITIVE_REGULATION_OF_LIPID_BIOSYNTHETIC_PROCESS
98	Up	0.016730559	0.342945784	GO_MRNA_METABOLIC_PROCESS
53	Down	0.016755746	0.342945784	GO_CELLULAR_RESPONSE_TO_STEROID_HORMONE_STIMULUS
253	Down	0.016990879	0.346400675	GO_RESPONSE_TO_OXYGEN_CONTAINING_COMPOUND
27	Down	0.017040866	0.346400675	GO_NEGATIVE_REGULATION_OF_EPITHELIAL_CELL_PROLIFERATION
17	Down	0.017277064	0.350007458	GO_POSITIVE_REGULATION_OF_HORMONE_SECRETION
28	Up	0.017569445	0.354724126	GO_GENE_SILENCING_BY_RNA
29	Down	0.017708226	0.355118493	GO_GLUCOSE_HOMEOSTASIS
29	Down	0.017708226	0.355118493	GO_CARBOHYDRATE_HOMEOSTASIS
73	Up	0.018041394	0.359711234	GO_MRNA_PROCESSING
7	Up	0.018058035	0.359711234	GO_RIBOSOMAL_LARGE_SUBUNIT_BIOGENESIS
18	Up	0.018263333	0.361019898	GO_CLATHRIN_COATED_VESICLE_MEMBRANE
13	Up	0.018326678	0.361019898	GO_NEGATIVE_REGULATION_OF_RESPONSE_TO_ENDOPLASMIC_RETICULUM_STRESS
13	Up	0.018401542	0.361019898	GO_NUCLEOID
54	Down	0.018403278	0.361019898	GO_REGULATION_OF_EPITHELIAL_CELL_PROLIFERATION
65	Down	0.018457903	0.361019898	GO_RESPONSE_TO_ACID_CHEMICAL
64	Down	0.018487419	0.361019898	GO_REGULATION_OF_LIPID_METABOLIC_PROCESS
115	Up	0.01855564	0.361167939	GO_MITOCHONDRION_ORGANIZATION
18	Down	0.018879209	0.365811205	GO_POSITIVE_REGULATION_OF_INFLAMMATORY_RESPONSE
9	Down	0.018938673	0.365811205	GO_ENTRAINMENT_OF_CIRCADIAN_CLOCK_BY_PHOTOPERIOD
12	Up	0.019014666	0.365811205	GO_REGULATION_OF_GENE_SILENCING
24	Down	0.019159518	0.365811205	GO_HEXOSE_METABOLIC_PROCESS
50	Up	0.019338514	0.365811205	GO_RIBOSOME_BIOGENESIS
2	Up	0.019534637	0.365811205	GO_GALACTOSE_METABOLIC_PROCESS
11	Up	0.019669547	0.365811205	GO_PROTEIN_LOCALIZATION_TO_MITOCHONDRION
3	Down	0.019729039	0.365811205	GO_PYRIMIDINE_CONTAINING_COMPOUND_SALVAGE
3	Down	0.019729039	0.365811205	GO_NUCLEOSIDE_SALVAGE
3	Down	0.019729039	0.365811205	GO_PYRIMIDINE_NUCLEOSIDE_SALVAGE
2	Down	0.019744021	0.365811205	GO_HEXOSE_TRANSMEMBRANE_TRANSPORT
2	Down	0.019744021	0.365811205	GO_GLUCOSE_TRANSMEMBRANE_TRANSPORT
2	Down	0.019744021	0.365811205	GO_MONOSACCHARIDE_TRANSMEMBRANE_TRANSPORTER_ACTIVITY
66	Up	0.019770516	0.365811205	GO_ESTABLISHMENT_OF_PROTEIN_LOCALIZATION_TO_ORGANELLE
200	Up	0.01982961	0.365811205	GO_NUCLEOLUS
6	Down	0.019838318	0.365811205	GO_POSITIVE_REGULATION_OF_STEROL_TRANSPORT
6	Down	0.019838318	0.365811205	GO_POSITIVE_REGULATION_OF_CHOLESTEROL_TRANSPORT
6	Down	0.020014227	0.36735071	GO_POSITIVE_REGULATION_OF_CARTILAGE_DEVELOPMENT
197	Down	0.020045161	0.36735071	GO_CELLULAR_RESPONSE_TO_ENDOGENOUS_STIMULUS
12	Up	0.020197921	0.369014777	GO_CHAPERONE_MEDIATED_PROTEIN_FOLDING
34	Down	0.020323525	0.370174057	GO_REGULATION_OF_LIPID_BIOSYNTHETIC_PROCESS
6	Up	0.020428195	0.370946132	GO_LOW_DENSITY_LIPOPROTEIN_PARTICLE
22	Up	0.020927937	0.378865637	GO_PROTEIN_N_LINKED_GLYCOSYLATION
15	Up	0.021012318	0.379240511	GO_INCLUSION_BODY
12	Down	0.021479246	0.386213796	GO_GLYCOSPHINGOLIPID_METABOLIC_PROCESS
5	Down	0.021562743	0.386213796	GO_NEGATIVE_REGULATION_OF_MULTICELLULAR_ORGANISMAL_METABOLIC_PROCESS
47	Down	0.021593216	0.386213796	GO_INTRACELLULAR_RECEPTOR_SIGNALING_PATHWAY
6	Down	0.021792187	0.388605578	GO_PYRIMIDINE_NUCLEOSIDE_CATABOLIC_PROCESS
23	Down	0.022009165	0.391267419	GO_CARBOXYLIC_ESTER_HYDROLASE_ACTIVITY
3	Down	0.022094306	0.391267419	GO_NEGATIVE_REGULATION_OF_AMINE_TRANSPORT
7	Up	0.022224642	0.391267419	GO_PROTEIN_DEPOLYMERIZATION
8	Up	0.02233965	0.391267419	GO_SUBSTANTIA_NIGRA_DEVELOPMENT
59	Up	0.022349319	0.391267419	GO_NCRNA_PROCESSING
4	Down	0.022437206	0.391267419	GO_REGULATION_OF_CIRCADIAN_SLEEP_WAKE_CYCLE
37	Down	0.022438219	0.391267419	GO_POSITIVE_REGULATION_OF_LIPID_METABOLIC_PROCESS
1	Up	0.022527717	0.391267419	GO_POSITIVE_REGULATION_OF_HUMORAL_IMMUNE_RESPONSE
3	Down	0.022532694	0.391267419	GO_TRIGLYCERIDE_LIPASE_ACTIVITY
44	Up	0.022862195	0.395632126	GO_GENE_SILENCING
2	Down	0.022916905	0.395632126	GO_PYRIMIDINE_RIBONUCLEOSIDE_CATABOLIC_PROCESS
17	Up	0.023205537	0.398190432	GO_NON_RECOMBINATIONAL_REPAIR
15	Down	0.023259168	0.398190432	GO_REGULATION_OF_AMINE_TRANSPORT
14	Up	0.02326566	0.398190432	GO_NEGATIVE_REGULATION_OF_INTRINSIC_APOPTOTIC_SIGNALING_PATHWAY
160	Down	0.023702325	0.404048768	GO_CELLULAR_RESPONSE_TO_OXYGEN_CONTAINING_COMPOUND
34	Down	0.023743631	0.404048768	GO_STEROID_HORMONE_MEDIATED_SIGNALING_PATHWAY
7	Up	0.0240186	0.406338531	GO_POSITIVE_REGULATION_OF_MRNA_SPLICING_VIA_SPLICEOSOME
24	Down	0.024105492	0.406338531	GO_CELLULAR_RESPONSE_TO_RADIATION
4	Up	0.024175437	0.406338531	GO_HINDLIMB_MORPHOGENESIS
4	Up	0.024175437	0.406338531	GO_EMBRYONIC_HINDLIMB_MORPHOGENESIS
6	Down	0.024421082	0.406338531	GO_CALCIUM_DEPENDENT_PHOSPHOLIPID_BINDING
262	Down	0.024498947	0.406338531	GO_RESPONSE_TO_ENDOGENOUS_STIMULUS
7	Down	0.024536353	0.406338531	GO_REGULATION_OF_MYOBLAST_PROLIFERATION
8	Up	0.024554795	0.406338531	GO_ENDOPLASMIC_RETICULUM_TO_CYTOSOL_TRANSPORT
8	Up	0.024554795	0.406338531	GO_RETROGRADE_PROTEIN_TRANSPORT_ER_TO_CYTOSOL
7	Down	0.024560422	0.406338531	GO_VISUAL_BEHAVIOR
6	Down	0.024890385	0.410656883	GO_POSITIVE_REGULATION_OF_GLUCOSE_METABOLIC_PROCESS
8	Up	0.025203089	0.412481647	GO_MALE_MEIOSIS_I
8	Up	0.025224186	0.412481647	GO_SMALL_RIBOSOMAL_SUBUNIT
10	Up	0.025310482	0.412481647	GO_REGULATION_OF_TUMOR_NECROSIS_FACTOR_MEDIATED_SIGNALING_PATHWAY
5	Up	0.02534726	0.412481647	GO_MAMMARY_GLAND_ALVEOLUS_DEVELOPMENT
5	Up	0.02534726	0.412481647	GO_MAMMARY_GLAND_LOBULE_DEVELOPMENT
56	Down	0.025600439	0.415466527	GO_POSITIVE_REGULATION_OF_RESPONSE_TO_EXTERNAL_STIMULUS
111	Down	0.025714216	0.416178989	GO_TRANSMEMBRANE_TRANSPORTER_ACTIVITY
3	Down	0.025974981	0.417747314	GO_GLYCOSIDE_METABOLIC_PROCESS
3	Down	0.026021533	0.417747314	GO_POSITIVE_REGULATION_OF_LYMPHOCYTE_MIGRATION
3	Down	0.026021533	0.417747314	GO_REGULATION_OF_T_CELL_MIGRATION
1	Down	0.026476864	0.422618704	GO_PHOSPHATIDYLCHOLINE_1_ACYLHYDROLASE_ACTIVITY
2	Down	0.026682892	0.422618704	GO_RESPONSE_TO_MUSCLE_ACTIVITY
7	Down	0.026809761	0.422618704	GO_POSITIVE_REGULATION_OF_INTERLEUKIN_1_BETA_PRODUCTION
9	Up	0.026882359	0.422618704	GO_NEURAL_NUCLEUS_DEVELOPMENT
12	Down	0.026926917	0.422618704	GO_TRANSCRIPTIONAL_REPRESSOR_ACTIVITY_RNA_POLYMERASE_II_ACTIVATING_TRANSCRIPTION_FACTOR_BINDING
3	Up	0.026960148	0.422618704	GO_CHAPERONE_MEDIATED_PROTEIN_COMPLEX_ASSEMBLY
3	Up	0.026960148	0.422618704	GO_ENDOCYTIC_VESICLE_LUMEN
45	Down	0.027207561	0.422618704	GO_STEROID_METABOLIC_PROCESS
2	Up	0.027239831	0.422618704	GO_MAGNESIUM_ION_TRANSMEMBRANE_TRANSPORT
2	Up	0.027239831	0.422618704	GO_MAGNESIUM_ION_TRANSMEMBRANE_TRANSPORTER_ACTIVITY
1	Down	0.027473047	0.422618704	GO_POSITIVE_REGULATION_OF_MACROPHAGE_ACTIVATION
1	Down	0.027473047	0.422618704	GO_REGULATION_OF_MACROPHAGE_ACTIVATION
1	Down	0.027473047	0.422618704	GO_ACTIVATION_OF_PROTEIN_KINASE_B_ACTIVITY
1	Down	0.027473047	0.422618704	GO_ESTROUS_CYCLE
1	Down	0.027473047	0.422618704	GO_RECEPTOR_AGONIST_ACTIVITY
9	Down	0.027498785	0.422618704	GO_REGULATION_OF_VASODILATION
11	Down	0.02757584	0.422618704	GO_CERAMIDE_METABOLIC_PROCESS
3	Up	0.027648002	0.422618704	GO_PERK_MEDIATED_UNFOLDED_PROTEIN_RESPONSE
68	Down	0.027673152	0.422618704	GO_POSITIVE_REGULATION_OF_NEURON_DIFFERENTIATION
6	Down	0.027788649	0.422831048	GO_CARBOHYDRATE_TRANSPORTER_ACTIVITY
26	Down	0.027829041	0.422831048	GO_NEGATIVE_REGULATION_OF_HOMEOSTATIC_PROCESS
5	Down	0.027920752	0.423145032	GO_SUGAR_TRANSMEMBRANE_TRANSPORTER_ACTIVITY
15	Down	0.028088906	0.424613005	GO_LENS_DEVELOPMENT_IN_CAMERA_TYPE_EYE
11	Down	0.028333177	0.427221279	GO_WATER_HOMEOSTASIS
3	Down	0.028428111	0.427553058	GO_REGULATION_OF_SKELETAL_MUSCLE_CELL_PROLIFERATION
4	Down	0.028498752	0.427553058	GO_CELLULAR_RESPONSE_TO_AMINO_ACID_STARVATION
104	Up	0.029341807	0.439094988	GO_REGULATION_OF_MULTI_ORGANISM_PROCESS
1	Down	0.029456265	0.439703038	GO_RESPONSE_TO_POTASSIUM_ION
8	Up	0.030028681	0.447127056	GO_INTRAMOLECULAR_OXIDOREDUCTASE_ACTIVITY_TRANSPOSING_S_S_BONDS
48	Down	0.030299481	0.447911331	GO_RESPONSE_TO_LIGHT_STIMULUS
7	Up	0.030306962	0.447911331	GO_PROTEIN_LOCALIZATION_TO_LYSOSOME
7	Up	0.030306962	0.447911331	GO_PROTEIN_TARGETING_TO_LYSOSOME
3	Down	0.030582192	0.449870812	GO_EXOGENOUS_DRUG_CATABOLIC_PROCESS
1	Down	0.030590611	0.449870812	GO_TROPHECTODERMAL_CELL_DIFFERENTIATION
130	Down	0.030830274	0.450597281	GO_REGULATORY_REGION_NUCLEIC_ACID_BINDING
3	Down	0.030843851	0.450597281	GO_N_ACETYLGLUCOSAMINE_METABOLIC_PROCESS
169	Down	0.030934864	0.450597281	GO_RESPONSE_TO_LIPID
46	Down	0.031049595	0.450597281	GO_VACUOLE_ORGANIZATION
13	Up	0.031198055	0.450597281	GO_RESPONSE_TO_INTERLEUKIN_4
13	Up	0.031198055	0.450597281	GO_CELLULAR_RESPONSE_TO_INTERLEUKIN_4
5	Down	0.031240605	0.450597281	GO_NEGATIVE_REGULATION_OF_FATTY_ACID_METABOLIC_PROCESS
10	Down	0.031328231	0.450597281	GO_STEROL_BINDING
6	Down	0.031403827	0.450597281	GO_DRUG_TRANSMEMBRANE_TRANSPORT
6	Down	0.031403827	0.450597281	GO_DRUG_TRANSPORT
28	Down	0.031473767	0.450597281	GO_MONOSACCHARIDE_METABOLIC_PROCESS
2	Down	0.031547862	0.450597281	GO_CELLULAR_RESPONSE_TO_LEPTIN_STIMULUS
21	Down	0.032176505	0.456311202	GO_CAMERA_TYPE_EYE_MORPHOGENESIS
2	Down	0.032254368	0.456311202	GO_POSITIVE_REGULATION_OF_INTERLEUKIN_8_SECRETION
2	Down	0.032254368	0.456311202	GO_POSITIVE_REGULATION_OF_INTERLEUKIN_1_SECRETION
2	Down	0.032254368	0.456311202	GO_REGULATION_OF_INTERLEUKIN_8_SECRETION
3	Down	0.032376157	0.456948801	GO_HETEROCHROMATIN_ORGANIZATION
4	Down	0.032728397	0.45880652	GO_REGULATION_OF_LYMPHOCYTE_MIGRATION
4	Down	0.032744227	0.45880652	GO_REGULATION_OF_ENDOCRINE_PROCESS
10	Down	0.032761619	0.45880652	GO_RESPONSE_TO_MINERALOCORTICOID
31	Up	0.032815913	0.45880652	GO_PROTEIN_STABILIZATION
2	Down	0.033131001	0.46190406	GO_ACROSOME_REACTION
3	Up	0.033192568	0.46190406	GO_DERLIN_1_RETROTRANSLOCATION_COMPLEX
7	Down	0.033417632	0.463952012	GO_PHOSPHOLIPID_CATABOLIC_PROCESS
13	Up	0.033800849	0.466529664	GO_REGULATION_OF_MRNA_SPLICING_VIA_SPLICEOSOME
2	Down	0.033838283	0.466529664	GO_REGULATION_OF_CORTICOSTEROID_HORMONE_SECRETION
2	Down	0.033838283	0.466529664	GO_REGULATION_OF_STEROID_HORMONE_SECRETION
1	Down	0.034419258	0.473443654	GO_ESTRADIOL_17_BETA_DEHYDROGENASE_ACTIVITY
1	Down	0.034725576	0.474846605	GO_RESPONSE_TO_FOLIC_ACID
46	Up	0.034735735	0.474846605	GO_REGULATION_OF_DEFENSE_RESPONSE_TO_VIRUS
14	Down	0.034809168	0.474846605	GO_GLUTATHIONE_METABOLIC_PROCESS
2	Up	0.034840156	0.474846605	GO_NEUROTRANSMITTER_RECEPTOR_ACTIVITY
7	Up	0.035261878	0.479497132	GO_ORGANELLAR_SMALL_RIBOSOMAL_SUBUNIT
62	Down	0.035793913	0.484499677	GO_POSITIVE_REGULATION_OF_NEURON_PROJECTION_DEVELOPMENT
2	Down	0.035909643	0.484499677	GO_PARAXIAL_MESODERM_DEVELOPMENT
36	Down	0.035921414	0.484499677	GO_HORMONE_MEDIATED_SIGNALING_PATHWAY
14	Down	0.035955147	0.484499677	GO_FATTY_ACID_TRANSPORT
46	Down	0.03621684	0.486924374	GO_LIPID_CATABOLIC_PROCESS
20	Up	0.03649881	0.489610159	GO_REGULATION_OF_CELLULAR_RESPONSE_TO_HEAT
16	Down	0.036688897	0.490311064	GO_RESPONSE_TO_FATTY_ACID
3	Up	0.036791642	0.490311064	GO_RRNA_CONTAINING_RIBONUCLEOPROTEIN_COMPLEX_EXPORT_FROM_NUCLEUS
7	Down	0.036798026	0.490311064	GO_REGULATION_OF_FATTY_ACID_OXIDATION
49	Up	0.036954254	0.491293616	GO_GLYCOSYLATION
5	Down	0.037275585	0.494156737	GO_DETECTION_OF_MECHANICAL_STIMULUS_INVOLVED_IN_SENSORY_PERCEPTION
271	Down	0.037335549	0.494156737	GO_REGULATION_OF_CELL_DIFFERENTIATION
21	Up	0.037488395	0.495079555	GO_DENDRITE_DEVELOPMENT
3	Down	0.037987205	0.500253236	GO_NEGATIVE_REGULATION_OF_PEPTIDYL_THREONINE_PHOSPHORYLATION
3	Up	0.038061298	0.500253236	GO_ENDOPLASMIC_RETICULUM_QUALITY_CONTROL_COMPARTMENT
6	Down	0.038132131	0.500253236	GO_RESPONSE_TO_LEAD_ION
6	Down	0.038222641	0.500338574	GO_DIVALENT_INORGANIC_ANION_HOMEOSTASIS
23	Down	0.038356345	0.5009877	GO_AMMONIUM_ION_METABOLIC_PROCESS
84	Up	0.038447303	0.501076889	GO_NUCLEAR_TRANSPORT
5	Down	0.038587518	0.501806235	GO_RECEPTOR_CATABOLIC_PROCESS
8	Up	0.038709367	0.501970561	GO_ESTABLISHMENT_OF_PROTEIN_LOCALIZATION_TO_ENDOPLASMIC_RETICULUM
173	Down	0.038992721	0.501970561	GO_RESPONSE_TO_HORMONE
5	Down	0.039009316	0.501970561	GO_REGULATION_OF_FATTY_ACID_BETA_OXIDATION
6	Down	0.039018715	0.501970561	GO_TRABECULA_FORMATION
86	Up	0.039062034	0.501970561	GO_NCRNA_METABOLIC_PROCESS
3	Down	0.039105833	0.501970561	GO_CYCLASE_ACTIVITY
2	Down	0.039293913	0.503300104	GO_POSITIVE_REGULATION_OF_MEMBRANE_PROTEIN_ECTODOMAIN_PROTEOLYSIS
4	Down	0.039684897	0.50721727	GO_POSITIVE_REGULATION_OF_AMINO_ACID_TRANSPORT
6	Down	0.039930581	0.507533196	GO_DRUG_METABOLIC_PROCESS
1	Down	0.039948785	0.507533196	GO_MANGANESE_ION_TRANSPORT
28	Down	0.039965257	0.507533196	GO_PML_BODY
8	Down	0.040178122	0.507550141	GO_RECEPTOR_REGULATOR_ACTIVITY
13	Up	0.040207942	0.507550141	GO_ANTIGEN_BINDING
10	Down	0.040222241	0.507550141	GO_REGULATION_OF_GLYCOGEN_METABOLIC_PROCESS
121	Down	0.040379124	0.508452568	GO_CELLULAR_RESPONSE_TO_HORMONE_STIMULUS
3	Down	0.040710535	0.511544197	GO_RESPONSE_TO_PROGESTERONE
8	Up	0.040964173	0.513647613	GO_TISSUE_REGENERATION
37	Down	0.041246335	0.515272168	GO_DNA_TEMPLATED_TRANSCRIPTION_INITIATION
4	Down	0.04126676	0.515272168	GO_CENTRIOLAR_SATELLITE
8	Up	0.041852467	0.518835517	GO_PROTEIN_LIPID_COMPLEX
9	Up	0.041993653	0.518835517	GO_POSITIVE_REGULATION_OF_RNA_SPLICING
79	Down	0.042011226	0.518835517	GO_ORGANIC_HYDROXY_COMPOUND_METABOLIC_PROCESS
6	Down	0.042015054	0.518835517	GO_FOLIC_ACID_METABOLIC_PROCESS
8	Up	0.042067894	0.518835517	GO_CEREBRAL_CORTEX_CELL_MIGRATION
4	Down	0.042249031	0.518835517	GO_NEGATIVE_REGULATION_OF_POTASSIUM_ION_TRANSMEMBRANE_TRANSPORTER_ACTIVITY
4	Down	0.042249031	0.518835517	GO_NEGATIVE_REGULATION_OF_POTASSIUM_ION_TRANSPORT
4	Down	0.042249031	0.518835517	GO_NEGATIVE_REGULATION_OF_POTASSIUM_ION_TRANSMEMBRANE_TRANSPORT
2	Down	0.042466469	0.520432692	GO_POSITIVE_REGULATION_OF_NEUROLOGICAL_SYSTEM_PROCESS
286	Down	0.042617321	0.521208958	GO_RESPONSE_TO_EXTERNAL_STIMULUS
46	Down	0.042786116	0.522201038	GO_MONOVALENT_INORGANIC_CATION_TRANSPORT
2	Down	0.043138464	0.5232845	GO_ICOSANOID_TRANSPORT
2	Down	0.043138464	0.5232845	GO_FATTY_ACID_DERIVATIVE_TRANSPORT
2	Down	0.043138464	0.5232845	GO_ANION_TRANSMEMBRANE_TRANSPORTING_ATPASE_ACTIVITY
12	Down	0.04343807	0.525544219	GO_SECRETORY_GRANULE_LUMEN
25	Down	0.043501226	0.525544219	GO_POSITIVE_REGULATION_OF_AUTOPHAGY
13	Down	0.043815389	0.526862528	GO_ATPASE_ACTIVITY_COUPLED_TO_MOVEMENT_OF_SUBSTANCES
2	Down	0.043875724	0.526862528	GO_REGULATION_OF_MEIOTIC_NUCLEAR_DIVISION
2	Down	0.043875724	0.526862528	GO_POSITIVE_REGULATION_OF_MEIOTIC_CELL_CYCLE
35	Up	0.044159795	0.529206712	GO_TRANSFERASE_ACTIVITY_TRANSFERRING_HEXOSYL_GROUPS
4	Up	0.044313728	0.529985066	GO_SERTOLI_CELL_DEVELOPMENT
16	Down	0.04449858	0.53112934	GO_REACTIVE_OXYGEN_SPECIES_METABOLIC_PROCESS
2	Down	0.044790089	0.533539541	GO_CHEMOATTRACTANT_ACTIVITY
4	Down	0.045183052	0.536143981	GO_CELLULAR_RESPONSE_TO_VITAMIN
2	Up	0.045272473	0.536143981	GO_REGULATION_OF_PHOSPHOLIPID_BIOSYNTHETIC_PROCESS
63	Down	0.045278992	0.536143981	GO_CELLULAR_RESPONSE_TO_EXTERNAL_STIMULUS
11	Up	0.045368799	0.536143981	GO_CELL_REDOX_HOMEOSTASIS
42	Up	0.045588806	0.536762932	GO_RIBONUCLEOPROTEIN_COMPLEX_SUBUNIT_ORGANIZATION
49	Down	0.04569371	0.536762932	GO_RESPONSE_TO_INSULIN
5	Down	0.045829631	0.536762932	GO_RECEPTOR_ACTIVATOR_ACTIVITY
25	Up	0.045889011	0.536762932	GO_NUCLEAR_CHROMOSOME_TELOMERIC_REGION
3	Down	0.046037806	0.536762932	GO_RESPONSE_TO_MERCURY_ION
6	Up	0.046091798	0.536762932	GO_NUCLEAR_OUTER_MEMBRANE
18	Up	0.046092838	0.536762932	GO_TRANSLATIONAL_TERMINATION
122	Down	0.046183229	0.536762932	GO_RECEPTOR_ACTIVITY
11	Down	0.046337332	0.536762932	GO_CELLULAR_RESPONSE_TO_IONIZING_RADIATION
54	Up	0.046389784	0.536762932	GO_REGULATION_OF_RESPONSE_TO_BIOTIC_STIMULUS
3	Up	0.046466221	0.536762932	GO_NEGATIVE_REGULATION_OF_HEMATOPOIETIC_PROGENITOR_CELL_DIFFERENTIATION
7	Down	0.046616754	0.536762932	GO_GANGLIOSIDE_METABOLIC_PROCESS
8	Down	0.046638774	0.536762932	GO_NEGATIVE_REGULATION_OF_FAT_CELL_DIFFERENTIATION
11	Up	0.046682874	0.536762932	GO_NUCLEOLAR_PART
7	Up	0.047016212	0.539532556	GO_MYOBLAST_DIFFERENTIATION
28	Up	0.047164304	0.539532556	GO_REGULATION_OF_INTRINSIC_APOPTOTIC_SIGNALING_PATHWAY
7	Up	0.047195511	0.539532556	GO_MODULATION_BY_VIRUS_OF_HOST_MORPHOLOGY_OR_PHYSIOLOGY
8	Down	0.047526454	0.54018689	GO_REGULATION_OF_AMINO_ACID_TRANSPORT
4	Down	0.047646972	0.54018689	GO_GLUCOSE_6_PHOSPHATE_METABOLIC_PROCESS
4	Up	0.047686951	0.54018689	GO_POSITIVE_REGULATION_OF_PROTEIN_LOCALIZATION_TO_CELL_SURFACE
12	Down	0.047765061	0.54018689	GO_MULTICELLULAR_ORGANISM_METABOLIC_PROCESS
1	Down	0.047796926	0.54018689	GO_POSITIVE_REGULATION_OF_GLYCOGEN_METABOLIC_PROCESS
1	Down	0.047796926	0.54018689	GO_GLUCOSE_BINDING
1	Down	0.048225826	0.543502054	GO_CRANIOFACIAL_SUTURE_MORPHOGENESIS
22	Up	0.048331283	0.543502054	GO_REGULATION_OF_CYCLIN_DEPENDENT_PROTEIN_KINASE_ACTIVITY
8	Down	0.048452622	0.543502054	GO_REGULATION_OF_INTERLEUKIN_1_BETA_PRODUCTION
2	Down	0.04845527	0.543502054	GO_LABYRINTHINE_LAYER_BLOOD_VESSEL_DEVELOPMENT
1	Down	0.049230575	0.547087998	GO_MITOCHONDRIAL_ELECTRON_TRANSPORT_NADH_TO_UBIQUINONE
1	Down	0.049230575	0.547087998	GO_NADH_DEHYDROGENASE_COMPLEX
1	Down	0.049230575	0.547087998	GO_NADH_DEHYDROGENASE_ACTIVITY
1	Down	0.049230575	0.547087998	GO_OXIDOREDUCTASE_ACTIVITY_ACTING_ON_NAD_P_H_QUINONE_OR_SIMILAR_COMPOUND_AS_ACCEPTOR
3	Up	0.04928308	0.547087998	GO_N_TERMINAL_PROTEIN_ACETYLTRANSFERASE_COMPLEX
2	Up	0.049326101	0.547087998	GO_PEPTIDYL_METHIONINE_MODIFICATION
7	Down	0.049598364	0.547552453	GO_REGULATION_OF_NEUROLOGICAL_SYSTEM_PROCESS
2	Up	0.049599057	0.547552453	GO_CHYLOMICRON
103	Down	0.049643775	0.547552453	GO_CELLULAR_RESPONSE_TO_LIPID
8	Up	0.049909587	0.549466728	GO_REGULATION_OF_INTRACELLULAR_ESTROGEN_RECEPTOR_SIGNALING_PATHWAY
12	Down	0.050216186	0.551822148	GO_NEUROTROPHIN_SIGNALING_PATHWAY
11	Up	0.050345036	0.552219218	GO_POSITIVE_REGULATION_OF_CALCIUM_ION_TRANSMEMBRANE_TRANSPORTER_ACTIVITY
8	Up	0.050472669	0.552495817	GO_SPLICEOSOMAL_SNRNP_ASSEMBLY
42	Up	0.050576776	0.552495817	GO_MACROMOLECULAR_COMPLEX_DISASSEMBLY
2	Down	0.050654554	0.552495817	GO_NUCLEOTIDE_SALVAGE
28	Down	0.050741305	0.552495817	GO_GASTRULATION
19	Down	0.051074159	0.555105273	GO_FLAVIN_ADENINE_DINUCLEOTIDE_BINDING
9	Up	0.05184036	0.561184235	GO_MALE_MEIOSIS
2	Down	0.051889183	0.561184235	GO_NEGATIVE_REGULATION_OF_PATHWAY_RESTRICTED_SMAD_PROTEIN_PHOSPHORYLATION
4	Down	0.052032514	0.561184235	GO_DRUG_TRANSPORTER_ACTIVITY
3	Down	0.052096601	0.561184235	GO_LINOLEIC_ACID_METABOLIC_PROCESS
6	Down	0.052104581	0.561184235	GO_NEUROTROPHIN_TRK_RECEPTOR_SIGNALING_PATHWAY
6	Down	0.053283035	0.571106488	GO_POSITIVE_REGULATION_OF_LYMPHOCYTE_APOPTOTIC_PROCESS
6	Down	0.053283035	0.571106488	GO_POSITIVE_REGULATION_OF_LEUKOCYTE_APOPTOTIC_PROCESS
3	Down	0.0533135	0.571106488	GO_T_CELL_DIFFERENTIATION_INVOLVED_IN_IMMUNE_RESPONSE
5	Down	0.053430541	0.571332677	GO_CALCIUM_ION_REGULATED_EXOCYTOSIS_OF_NEUROTRANSMITTER
14	Up	0.053957677	0.575935349	GO_RNA_PHOSPHODIESTER_BOND_HYDROLYSIS_ENDONUCLEOLYTIC
10	Down	0.05435085	0.579033346	GO_PLATELET_ALPHA_GRANULE_LUMEN
2	Down	0.054442356	0.579033346	GO_RESPONSE_TO_LIPOPROTEIN_PARTICLE
10	Down	0.054629111	0.579361443	GO_ANDROGEN_METABOLIC_PROCESS
11	Down	0.054667752	0.579361443	GO_POSITIVE_REGULATION_OF_WOUND_HEALING
2	Up	0.055045705	0.581148592	GO_PROTEIN_LOCALIZATION_TO_CILIUM
11	Down	0.055129106	0.581148592	GO_LYTIC_VACUOLE_ORGANIZATION
11	Down	0.055129106	0.581148592	GO_LYSOSOME_ORGANIZATION
35	Up	0.055254042	0.581436528	GO_DNA_PACKAGING
5	Up	0.055655166	0.584086834	GO_ATPASE_REGULATOR_ACTIVITY
16	Up	0.055859739	0.584086834	GO_ATPASE_BINDING
2	Down	0.05601213	0.584086834	GO_NEUREXIN_FAMILY_PROTEIN_BINDING
57	Down	0.056053164	0.584086834	GO_CORE_PROMOTER_PROXIMAL_REGION_DNA_BINDING
3	Up	0.056055289	0.584086834	GO_EARLY_ENDOSOME_TO_GOLGI_TRANSPORT
2	Up	0.056094303	0.584086834	GO_POSITIVE_REGULATION_OF_MACROPHAGE_DIFFERENTIATION
7	Down	0.056291544	0.585117688	GO_REGULATION_OF_SYNAPSE_ASSEMBLY
7	Down	0.056944875	0.590877482	GO_NEGATIVE_REGULATION_OF_BLOOD_PRESSURE
4	Down	0.057103987	0.59149799	GO_REGULATION_OF_SMAD_PROTEIN_IMPORT_INTO_NUCLEUS
12	Down	0.057647984	0.596096169	GO_NEGATIVE_REGULATION_OF_TRANSPORTER_ACTIVITY
7	Down	0.05775676	0.596185899	GO_REGULATION_OF_PATHWAY_RESTRICTED_SMAD_PROTEIN_PHOSPHORYLATION
22	Down	0.0582085	0.598087292	GO_SPHINGOLIPID_METABOLIC_PROCESS
94	Down	0.058241583	0.598087292	GO_ION_TRANSMEMBRANE_TRANSPORT
31	Up	0.058242214	0.598087292	GO_PROTEIN_HETEROOLIGOMERIZATION
11	Down	0.058837951	0.602128588	GO_REGULATION_OF_CELLULAR_CARBOHYDRATE_CATABOLIC_PROCESS
11	Down	0.058837951	0.602128588	GO_REGULATION_OF_CARBOHYDRATE_CATABOLIC_PROCESS
22	Down	0.05915921	0.603959081	GO_POSITIVE_REGULATION_OF_SYNAPTIC_TRANSMISSION
162	Down	0.059219628	0.603959081	GO_REGULATION_OF_CELL_DEVELOPMENT
2	Down	0.059370828	0.604462425	GO_NEGATIVE_REGULATION_OF_CATECHOLAMINE_SECRETION
67	Down	0.059584581	0.604462425	GO_PHOSPHORIC_ESTER_HYDROLASE_ACTIVITY
147	Down	0.059606221	0.604462425	GO_POSITIVE_REGULATION_OF_CELL_DIFFERENTIATION
19	Down	0.059697147	0.604462425	GO_REGULATION_OF_WOUND_HEALING
6	Up	0.059872008	0.604462425	GO_MANNOSYLTRANSFERASE_ACTIVITY
78	Up	0.059922124	0.604462425	GO_GUANYL_NUCLEOTIDE_BINDING
8	Down	0.060191718	0.604462425	GO_COPPER_ION_BINDING
8	Down	0.06042878	0.604462425	GO_REGULATION_OF_MULTICELLULAR_ORGANISMAL_METABOLIC_PROCESS
4	Down	0.060613198	0.604462425	GO_PHENOL_CONTAINING_COMPOUND_BIOSYNTHETIC_PROCESS
3	Down	0.0607035	0.604462425	GO_FOCAL_ADHESION_ASSEMBLY
3	Down	0.0607035	0.604462425	GO_CELL_SUBSTRATE_ADHERENS_JUNCTION_ASSEMBLY
5	Down	0.060729161	0.604462425	GO_NEGATIVE_REGULATION_OF_KERATINOCYTE_PROLIFERATION
57	Down	0.061097762	0.604462425	GO_ALCOHOL_METABOLIC_PROCESS
9	Down	0.061213291	0.604462425	GO_EMBRYO_IMPLANTATION
166	Down	0.06129666	0.604462425	GO_RESPONSE_TO_NITROGEN_COMPOUND
3	Down	0.061307502	0.604462425	GO_CELLULAR_RESPONSE_TO_ETHANOL
13	Down	0.061324438	0.604462425	GO_RESPONSE_TO_BMP
13	Down	0.061324438	0.604462425	GO_CELLULAR_RESPONSE_TO_BMP_STIMULUS
134	Down	0.061332905	0.604462425	GO_OXIDATION_REDUCTION_PROCESS
11	Down	0.061399016	0.604462425	GO_TRABECULA_MORPHOGENESIS
10	Up	0.061480296	0.604462425	GO_POSITIVE_REGULATION_OF_PROTEIN_TYROSINE_KINASE_ACTIVITY
15	Up	0.061501717	0.604462425	GO_INTRAMOLECULAR_OXIDOREDUCTASE_ACTIVITY
7	Down	0.061603551	0.604465815	GO_PRIMARY_ALCOHOL_METABOLIC_PROCESS
2	Down	0.061892176	0.60629901	GO_POSITIVE_REGULATION_OF_BEHAVIOR
7	Down	0.062052699	0.606652854	GO_ALKALOID_METABOLIC_PROCESS
41	Down	0.062132008	0.606652854	GO_ANION_TRANSMEMBRANE_TRANSPORT
2	Down	0.062261561	0.606922844	GO_NEGATIVE_REGULATION_OF_LIPID_CATABOLIC_PROCESS
2	Down	0.062411055	0.607386015	GO_REGULATION_OF_CIRCADIAN_SLEEP_WAKE_CYCLE_NON_REM_SLEEP
28	Down	0.062640056	0.608154903	GO_REGULATION_OF_STEM_CELL_DIFFERENTIATION
7	Down	0.062735697	0.608154903	GO_TRANSITION_METAL_ION_TRANSMEMBRANE_TRANSPORTER_ACTIVITY
36	Down	0.062910709	0.608154903	GO_CONNECTIVE_TISSUE_DEVELOPMENT
13	Down	0.062923799	0.608154903	GO_UNSATURATED_FATTY_ACID_METABOLIC_PROCESS
6	Up	0.0630006	0.608154903	GO_MUSCLE_HYPERTROPHY
39	Down	0.063118125	0.608303486	GO_RAS_PROTEIN_SIGNAL_TRANSDUCTION
3	Down	0.063321927	0.609281739	GO_INDOLE_CONTAINING_COMPOUND_METABOLIC_PROCESS
35	Down	0.063730726	0.61168823	GO_UBIQUITIN_LIKE_PROTEIN_BINDING
13	Up	0.063876875	0.61168823	GO_ORGANELLAR_RIBOSOME
5	Up	0.063880134	0.61168823	GO_S_ACYLTRANSFERASE_ACTIVITY
2	Up	0.064086765	0.611699958	GO_REGULATION_OF_MEGAKARYOCYTE_DIFFERENTIATION
2	Up	0.064086765	0.611699958	GO_NEGATIVE_REGULATION_OF_MEGAKARYOCYTE_DIFFERENTIATION
2	Up	0.064258426	0.612357101	GO_GOLGI_RIBBON_FORMATION
228	Down	0.065057152	0.618978272	GO_HOMEOSTATIC_PROCESS
2	Down	0.065343797	0.619258958	GO_TITIN_BINDING
5	Down	0.065395745	0.619258958	GO_URATE_METABOLIC_PROCESS
10	Down	0.065522643	0.619258958	GO_MULTICELLULAR_ORGANISMAL_MACROMOLECULE_METABOLIC_PROCESS
6	Down	0.065859321	0.619258958	GO_NEGATIVE_REGULATION_OF_NUCLEOSIDE_METABOLIC_PROCESS
6	Down	0.065859321	0.619258958	GO_NEGATIVE_REGULATION_OF_ATP_METABOLIC_PROCESS
2	Down	0.065868227	0.619258958	GO_MACROLIDE_BINDING
2	Down	0.065868227	0.619258958	GO_FK506_BINDING
3	Up	0.066003086	0.619258958	GO_HIGH_DENSITY_LIPOPROTEIN_PARTICLE
16	Up	0.066022404	0.619258958	GO_RIBOSOMAL_SUBUNIT
5	Down	0.066160081	0.619574595	GO_GLUTATHIONE_TRANSFERASE_ACTIVITY
5	Down	0.066320397	0.620100916	GO_LENS_FIBER_CELL_DEVELOPMENT
2	Down	0.066520559	0.62091184	GO_REPLICATIVE_SENESCENCE
5	Up	0.066615626	0.62091184	GO_RIBOSOME_ASSEMBLY
22	Up	0.06704837	0.623968889	GO_TRANSLATIONAL_INITIATION
34	Down	0.067285912	0.624254171	GO_SECONDARY_ACTIVE_TRANSMEMBRANE_TRANSPORTER_ACTIVITY
5	Up	0.067288646	0.624254171	GO_EXOCRINE_SYSTEM_DEVELOPMENT
15	Up	0.067749922	0.627556042	GO_TRANSLATION_INITIATION_FACTOR_ACTIVITY
18	Down	0.068047957	0.628389311	GO_REGULATION_OF_FATTY_ACID_METABOLIC_PROCESS
2	Up	0.068050891	0.628389311	GO_MITOGEN_ACTIVATED_PROTEIN_KINASE_KINASE_BINDING
7	Up	0.068412759	0.629225191	GO_SMALL_SUBUNIT_PROCESSOME
3	Down	0.068416134	0.629225191	GO_HIGH_DENSITY_LIPOPROTEIN_PARTICLE_REMODELING
3	Up	0.068458348	0.629225191	GO_SPECIFIC_GRANULE
10	Down	0.068646603	0.629816857	GO_PROTEOGLYCAN_BINDING
18	Down	0.068757435	0.629816857	GO_REGULATION_OF_VESICLE_FUSION
65	Down	0.068839955	0.629816857	GO_CATION_TRANSMEMBRANE_TRANSPORTER_ACTIVITY
12	Down	0.069039651	0.629870065	GO_NEGATIVE_REGULATION_OF_LIPID_METABOLIC_PROCESS
13	Down	0.069057279	0.629870065	GO_REGULATION_OF_PEPTIDYL_THREONINE_PHOSPHORYLATION
13	Down	0.069843305	0.63606533	GO_POSITIVE_REGULATION_OF_CYTOKINE_SECRETION
44	Up	0.069994945	0.636473119	GO_DNA_CONFORMATION_CHANGE
27	Up	0.070101914	0.636474089	GO_BLOOD_MICROPARTICLE
2	Down	0.070383168	0.636552203	GO_REGULATION_OF_T_CELL_CHEMOTAXIS
2	Down	0.070383168	0.636552203	GO_REGULATION_OF_LYMPHOCYTE_CHEMOTAXIS
8	Up	0.07056894	0.636552203	GO_MANNOSYLATION
4	Down	0.070644897	0.636552203	GO_NCRNA_CATABOLIC_PROCESS
4	Down	0.070644897	0.636552203	GO_RRNA_CATABOLIC_PROCESS
6	Down	0.070958107	0.638250806	GO_PSEUDOPODIUM
14	Down	0.071360607	0.638250806	GO_NEGATIVE_REGULATION_OF_TRANSMEMBRANE_TRANSPORT
5	Down	0.071391861	0.638250806	GO_VASODILATION
2	Up	0.071439079	0.638250806	GO_NEGATIVE_REGULATION_OF_RESPONSE_TO_REACTIVE_OXYGEN_SPECIES
6	Up	0.071442603	0.638250806	GO_PRODUCTION_OF_MOLECULAR_MEDIATOR_OF_IMMUNE_RESPONSE
7	Down	0.071571756	0.638250806	GO_REGULATION_OF_TRANSFORMING_GROWTH_FACTOR_BETA_PRODUCTION
294	Down	0.071583536	0.638250806	GO_REGULATION_OF_MULTICELLULAR_ORGANISMAL_DEVELOPMENT
6	Up	0.071763205	0.638896337	GO_ACETYL_COA_METABOLIC_PROCESS
8	Down	0.072444789	0.643152049	GO_ACUTE_PHASE_RESPONSE
208	Down	0.072520694	0.643152049	GO_LIPID_METABOLIC_PROCESS
7	Down	0.072609918	0.643152049	GO_SECONDARY_METABOLIC_PROCESS
10	Up	0.072673158	0.643152049	GO_NEGATIVE_REGULATION_OF_MITOCHONDRION_ORGANIZATION
20	Down	0.072946745	0.644087194	GO_SECRETORY_GRANULE_MEMBRANE
12	Up	0.072995107	0.644087194	GO_NUCLEOSOMAL_DNA_BINDING
5	Down	0.07329765	0.645396642	GO_C21_STEROID_HORMONE_METABOLIC_PROCESS
5	Down	0.073360229	0.645396642	GO_RETINOL_DEHYDROGENASE_ACTIVITY
2	Up	0.073712366	0.647538129	GO_HUMORAL_IMMUNE_RESPONSE_MEDIATED_BY_CIRCULATING_IMMUNOGLOBULIN
14	Up	0.074015693	0.649245162	GO_RESPONSE_TO_COLD
52	Down	0.074656358	0.651175815	GO_MUSCLE_ORGAN_DEVELOPMENT
9	Up	0.074657751	0.651175815	GO_LACTATION
3	Down	0.074664553	0.651175815	GO_TRANSFORMING_GROWTH_FACTOR_BETA_RECEPTOR_BINDING
26	Down	0.074758969	0.651175815	GO_ORGANOPHOSPHATE_CATABOLIC_PROCESS
2	Down	0.074924196	0.651175815	GO_HEMATOPOIETIC_STEM_CELL_PROLIFERATION
9	Down	0.075002114	0.651175815	GO_REGULATION_OF_BEHAVIOR
2	Down	0.075258219	0.651175815	GO_CELL_MIGRATION_INVOLVED_IN_GASTRULATION
2	Down	0.075258219	0.651175815	GO_CONVERGENT_EXTENSION
2	Down	0.075258219	0.651175815	GO_FRIZZLED_BINDING
84	Down	0.075428783	0.651175815	GO_POSITIVE_REGULATION_OF_NERVOUS_SYSTEM_DEVELOPMENT
10	Down	0.075438434	0.651175815	GO_PRE_AUTOPHAGOSOMAL_STRUCTURE
38	Up	0.075635996	0.65193631	GO_POSITIVE_REGULATION_OF_MITOCHONDRION_ORGANIZATION
6	Down	0.076074272	0.654766424	GO_TOR_SIGNALING
3	Up	0.076352505	0.656212874	GO_REGULATION_OF_GROWTH_HORMONE_SECRETION
5	Up	0.076943629	0.658628432	GO_OXIDOREDUCTASE_ACTIVITY_ACTING_ON_THE_CH_CH_GROUP_OF_DONORS_NAD_OR_NADP_AS_ACCEPTOR
34	Up	0.076951525	0.658628432	GO_REGULATION_OF_ESTABLISHMENT_OF_PROTEIN_LOCALIZATION_TO_MITOCHONDRION
17	Down	0.077017468	0.658628432	GO_ACTIVATION_OF_GTPASE_ACTIVITY
20	Down	0.077075893	0.658628432	GO_REGULATION_OF_EPITHELIAL_CELL_DIFFERENTIATION
67	Down	0.07728661	0.659482883	GO_REGULATION_OF_PEPTIDASE_ACTIVITY
14	Down	0.07763518	0.661509485	GO_REGULATION_OF_MYOBLAST_DIFFERENTIATION
6	Down	0.078490368	0.665264991	GO_REPLACEMENT_OSSIFICATION
6	Down	0.078490368	0.665264991	GO_ENDOCHONDRAL_OSSIFICATION
177	Up	0.078597005	0.665264991	GO_INTRACELLULAR_PROTEIN_TRANSPORT
2	Up	0.07870014	0.665264991	GO_MRNA_MODIFICATION
4	Down	0.078877578	0.665264991	GO_POSITIVE_REGULATION_OF_DEPHOSPHORYLATION
7	Down	0.07890908	0.665264991	GO_RELAXATION_OF_MUSCLE
8	Down	0.078955152	0.665264991	GO_RESPONSE_TO_CADMIUM_ION
4	Down	0.078969501	0.665264991	GO_REGULATION_OF_SEQUESTERING_OF_TRIGLYCERIDE
14	Down	0.079330858	0.665834237	GO_POSITIVE_REGULATION_OF_ENDOTHELIAL_CELL_MIGRATION
14	Up	0.079380663	0.665834237	GO_POSITIVE_REGULATION_OF_MRNA_PROCESSING
2	Down	0.079395403	0.665834237	GO_REGULATION_OF_LIPOPROTEIN_PARTICLE_CLEARANCE
29	Up	0.079484241	0.665834237	GO_INTERACTION_WITH_HOST
30	Down	0.079736723	0.667011128	GO_POSITIVE_REGULATION_OF_PEPTIDASE_ACTIVITY
110	Down	0.07985726	0.667082525	GO_CARBOHYDRATE_METABOLIC_PROCESS
5	Up	0.080022934	0.667530242	GO_MLL1_2_COMPLEX
5	Down	0.080319841	0.668135434	GO_CATECHOLAMINE_METABOLIC_PROCESS
5	Down	0.080319841	0.668135434	GO_CATECHOL_CONTAINING_COMPOUND_METABOLIC_PROCESS
4	Down	0.080791287	0.671119816	GO_PLATELET_DENSE_GRANULE
2	Down	0.080951097	0.671510775	GO_PHOSPHATIDATE_PHOSPHATASE_ACTIVITY
4	Down	0.081071033	0.671570335	GO_PROGESTERONE_METABOLIC_PROCESS
2	Up	0.081213555	0.671816573	GO_CALCIUM_INDEPENDENT_CELL_CELL_ADHESION_VIA_PLASMA_MEMBRANE_CELL_ADHESION_MOLECULES
6	Down	0.081671545	0.673733691	GO_POSITIVE_REGULATION_OF_DENDRITE_EXTENSION
6	Down	0.081671545	0.673733691	GO_REGULATION_OF_DENDRITE_EXTENSION
18	Down	0.081796318	0.673829699	GO_NEGATIVE_REGULATION_OF_ION_TRANSPORT
9	Down	0.081980603	0.674415015	GO_NEGATIVE_REGULATION_OF_G_PROTEIN_COUPLED_RECEPTOR_PROTEIN_SIGNALING_PATHWAY
7	Up	0.082509587	0.675421922	GO_NLS_BEARING_PROTEIN_IMPORT_INTO_NUCLEUS
49	Up	0.083092735	0.675421922	GO_REGULATION_OF_PROTEIN_STABILITY
5	Down	0.083216786	0.675421922	GO_LIPID_PARTICLE_ORGANIZATION
9	Up	0.083263535	0.675421922	GO_TRANSCRIPTIONAL_REPRESSOR_COMPLEX
4	Up	0.083359463	0.675421922	GO_SNORNA_BINDING
3	Down	0.083466432	0.675421922	GO_CELLULAR_RESPONSE_TO_OSMOTIC_STRESS
6	Up	0.083522689	0.675421922	GO_LOW_DENSITY_LIPOPROTEIN_PARTICLE_RECEPTOR_BINDING
8	Down	0.083901416	0.675421922	GO_RESPONSE_TO_ARSENIC_CONTAINING_SUBSTANCE
5	Up	0.083945604	0.675421922	GO_REGULATION_OF_PROTEIN_PHOSPHATASE_TYPE_2A_ACTIVITY
4	Down	0.083958615	0.675421922	GO_OTIC_VESICLE_DEVELOPMENT
27	Down	0.083964476	0.675421922	GO_EYE_MORPHOGENESIS
6	Up	0.084066491	0.675421922	GO_LOW_DENSITY_LIPOPROTEIN_PARTICLE_CLEARANCE
6	Up	0.084066491	0.675421922	GO_PLASMA_LIPOPROTEIN_PARTICLE_CLEARANCE
29	Up	0.084378159	0.675421922	GO_REGULATION_OF_MRNA_METABOLIC_PROCESS
13	Up	0.084409477	0.675421922	GO_PEPTIDYL_ASPARAGINE_MODIFICATION
17	Down	0.084500209	0.675421922	GO_CYSTEINE_TYPE_ENDOPEPTIDASE_ACTIVITY
11	Down	0.084513205	0.675421922	GO_PYRIMIDINE_CONTAINING_COMPOUND_BIOSYNTHETIC_PROCESS
27	Down	0.08460872	0.675421922	GO_RESPONSE_TO_TRANSFORMING_GROWTH_FACTOR_BETA
8	Down	0.084626518	0.675421922	GO_POSITIVE_REGULATION_OF_LYMPHOCYTE_DIFFERENTIATION
29	Down	0.084747533	0.675421922	GO_REGULATION_OF_BLOOD_PRESSURE
10	Up	0.084749694	0.675421922	GO_DENDRITIC_SPINE_DEVELOPMENT
40	Up	0.084808117	0.675421922	GO_MITOCHONDRIAL_TRANSPORT
19	Down	0.084877797	0.675421922	GO_PHOSPHATASE_REGULATOR_ACTIVITY
9	Up	0.084917041	0.675421922	GO_BINDING_OF_SPERM_TO_ZONA_PELLUCIDA
3	Up	0.085132195	0.675421922	GO_EMBRYONIC_CRANIAL_SKELETON_MORPHOGENESIS
21	Down	0.085136287	0.675421922	GO_POSITIVE_REGULATION_OF_EPITHELIAL_CELL_MIGRATION
28	Down	0.085219186	0.675421922	GO_ORGANIC_HYDROXY_COMPOUND_BIOSYNTHETIC_PROCESS
9	Up	0.085278255	0.675421922	GO_HYDRO_LYASE_ACTIVITY
71	Down	0.085628379	0.677294327	GO_RESPONSE_TO_OXYGEN_LEVELS
157	Down	0.085946516	0.678308505	GO_NEGATIVE_REGULATION_OF_MULTICELLULAR_ORGANISMAL_PROCESS
78	Down	0.085984372	0.678308505	GO_BEHAVIOR
2	Down	0.08633661	0.679053559	GO_CELLULAR_RESPONSE_TO_NITROGEN_STARVATION
2	Down	0.08633661	0.679053559	GO_CELLULAR_RESPONSE_TO_NITROGEN_LEVELS
11	Up	0.086449928	0.679053559	GO_SMALL_NUCLEAR_RIBONUCLEOPROTEIN_COMPLEX
12	Down	0.086647942	0.679053559	GO_GASTRULATION_WITH_MOUTH_FORMING_SECOND
12	Down	0.086648876	0.679053559	GO_AMINO_ACID_TRANSMEMBRANE_TRANSPORT
8	Down	0.087012515	0.68011357	GO_CYCLIC_NUCLEOTIDE_MEDIATED_SIGNALING
8	Down	0.087012515	0.68011357	GO_CAMP_MEDIATED_SIGNALING
71	Down	0.087426351	0.681271162	GO_RESPONSE_TO_RADIATION
22	Down	0.087538413	0.681271162	GO_NEGATIVE_REGULATION_OF_RESPONSE_TO_WOUNDING
3	Down	0.087885371	0.681271162	GO_DOPAMINE_METABOLIC_PROCESS
4	Up	0.088182272	0.681271162	GO_REGULATION_OF_B_CELL_MEDIATED_IMMUNITY
2	Down	0.088268609	0.681271162	GO_NUCLEAR_MEMBRANE_PART
18	Down	0.088649938	0.681271162	GO_SODIUM_ION_TRANSPORT
1	Up	0.088668185	0.681271162	GO_POSITIVE_REGULATION_OF_CELLULAR_AMINE_METABOLIC_PROCESS
37	Up	0.088762347	0.681271162	GO_NEGATIVE_REGULATION_OF_MULTI_ORGANISM_PROCESS
5	Down	0.08887423	0.681271162	GO_DEATH_RECEPTOR_ACTIVITY
2	Up	0.088910265	0.681271162	GO_POSITIVE_REGULATION_OF_B_CELL_MEDIATED_IMMUNITY
2	Up	0.088910265	0.681271162	GO_POSITIVE_REGULATION_OF_IMMUNOGLOBULIN_PRODUCTION
2	Up	0.088910265	0.681271162	GO_POSITIVE_REGULATION_OF_IMMUNOGLOBULIN_MEDIATED_IMMUNE_RESPONSE
3	Down	0.089006526	0.681271162	GO_POLYOL_TRANSPORT
107	Up	0.089104913	0.681271162	GO_PROTEIN_LOCALIZATION_TO_ORGANELLE
6	Down	0.089187132	0.681271162	GO_PRE_AUTOPHAGOSOMAL_STRUCTURE_MEMBRANE
10	Up	0.089453022	0.681271162	GO_ER_TO_GOLGI_TRANSPORT_VESICLE_MEMBRANE
4	Down	0.089814951	0.681271162	GO_POSITIVE_REGULATION_OF_T_CELL_APOPTOTIC_PROCESS
14	Down	0.089832089	0.681271162	GO_SOLUTE_CATION_SYMPORTER_ACTIVITY
11	Down	0.089851943	0.681271162	GO_NEGATIVE_REGULATION_OF_CATION_TRANSMEMBRANE_TRANSPORT
23	Up	0.090111786	0.681271162	GO_RUFFLE_MEMBRANE
2	Down	0.090210134	0.681271162	GO_AMIDE_TRANSMEMBRANE_TRANSPORTER_ACTIVITY
17	Up	0.090245535	0.681271162	GO_REGULATION_OF_RNA_SPLICING
18	Down	0.090355435	0.681271162	GO_LIPOSACCHARIDE_METABOLIC_PROCESS
9	Down	0.09090584	0.681271162	GO_CILIARY_BASAL_BODY
19	Up	0.09100565	0.681271162	GO_MOVEMENT_IN_ENVIRONMENT_OF_OTHER_ORGANISM_INVOLVED_IN_SYMBIOTIC_INTERACTION
19	Up	0.09100565	0.681271162	GO_ENTRY_INTO_CELL_OF_OTHER_ORGANISM_INVOLVED_IN_SYMBIOTIC_INTERACTION
19	Up	0.09100565	0.681271162	GO_VIRAL_ENTRY_INTO_HOST_CELL
19	Up	0.09100565	0.681271162	GO_ENTRY_INTO_OTHER_ORGANISM_INVOLVED_IN_SYMBIOTIC_INTERACTION
19	Up	0.09100565	0.681271162	GO_MOVEMENT_IN_HOST_ENVIRONMENT
19	Up	0.09100565	0.681271162	GO_ENTRY_INTO_HOST
19	Up	0.09100565	0.681271162	GO_ENTRY_INTO_HOST_CELL
6	Up	0.091022028	0.681271162	GO_POSITIVE_REGULATION_OF_INTRACELLULAR_STEROID_HORMONE_RECEPTOR_SIGNALING_PATHWAY
2	Down	0.091060749	0.681271162	GO_IMIDAZOLE_CONTAINING_COMPOUND_METABOLIC_PROCESS
5	Up	0.091092091	0.681271162	GO_RNA_POLYMERASE_CORE_ENZYME_BINDING
5	Down	0.091164056	0.681271162	GO_NEGATIVE_REGULATION_OF_DNA_REPAIR
2	Down	0.091833665	0.6839499	GO_ORGAN_MATURATION
2	Down	0.091833665	0.6839499	GO_BONE_MATURATION
85	Up	0.091867011	0.6839499	GO_PROTEIN_TARGETING
9	Up	0.092075693	0.684647724	GO_OXIDOREDUCTASE_ACTIVITY_ACTING_ON_PAIRED_DONORS_WITH_INCORPORATION_OR_REDUCTION_OF_MOLECULAR_OXYGEN_2_OXOGLUTARATE_AS_ONE_DONOR_AND_INCORPORATION_OF_ONE_ATOM_EACH_OF_OXYGEN_INTO_BOTH_DONORS
6	Down	0.092456022	0.685152662	GO_REGULATION_OF_NATURAL_KILLER_CELL_MEDIATED_IMMUNITY
13	Down	0.092638901	0.685152662	GO_ACID_SECRETION
3	Down	0.092690156	0.685152662	GO_RESPONSE_TO_FOOD
332	Down	0.093165292	0.685152662	GO_REGULATION_OF_TRANSPORT
2	Up	0.093210593	0.685152662	GO_OLIGOSACCHARIDE_BIOSYNTHETIC_PROCESS
56	Down	0.09336547	0.685152662	GO_MODULATION_OF_SYNAPTIC_TRANSMISSION
9	Down	0.093510098	0.685152662	GO_REGULATION_OF_STEROL_TRANSPORT
9	Down	0.093510098	0.685152662	GO_REGULATION_OF_CHOLESTEROL_TRANSPORT
5	Down	0.093542058	0.685152662	GO_HOPS_COMPLEX
7	Up	0.093555704	0.685152662	GO_HAIR_CELL_DIFFERENTIATION
56	Up	0.093645416	0.685152662	GO_REGULATION_OF_MICROTUBULE_BASED_PROCESS
257	Down	0.093719097	0.685152662	GO_CELLULAR_CATABOLIC_PROCESS
4	Down	0.093806131	0.685152662	GO_STEROID_HYDROXYLASE_ACTIVITY
4	Down	0.093806131	0.685152662	GO_OXIDOREDUCTASE_ACTIVITY_ACTING_ON_PAIRED_DONORS_WITH_INCORPORATION_OR_REDUCTION_OF_MOLECULAR_OXYGEN_REDUCED_FLAVIN_OR_FLAVOPROTEIN_AS_ONE_DONOR_AND_INCORPORATION_OF_ONE_ATOM_OF_OXYGEN
40	Down	0.093886873	0.685152662	GO_RESPONSE_TO_STARVATION
21	Down	0.093994419	0.685152662	GO_EPITHELIAL_CELL_PROLIFERATION
5	Down	0.094149789	0.685152662	GO_PHOSPHOLIPID_TRANSPORTER_ACTIVITY
126	Down	0.094224032	0.685152662	GO_ENZYME_LINKED_RECEPTOR_PROTEIN_SIGNALING_PATHWAY
7	Down	0.094329278	0.685152662	GO_UNSATURATED_FATTY_ACID_BIOSYNTHETIC_PROCESS
17	Up	0.09447677	0.685388112	GO_REGULATION_OF_CELLULAR_AMINE_METABOLIC_PROCESS
65	Down	0.094653312	0.685833486	GO_NEGATIVE_REGULATION_OF_HYDROLASE_ACTIVITY
2	Down	0.095136816	0.687273562	GO_LOW_DENSITY_LIPOPROTEIN_PARTICLE_REMODELING
23	Up	0.095231074	0.687273562	GO_RIBONUCLEOPROTEIN_COMPLEX_BINDING
92	Down	0.095303521	0.687273562	GO_POSITIVE_REGULATION_OF_CATABOLIC_PROCESS
12	Down	0.09536531	0.687273562	GO_REGULATION_OF_POTASSIUM_ION_TRANSPORT
2	Down	0.095429019	0.687273562	GO_CAMP_BIOSYNTHETIC_PROCESS
12	Up	0.095651328	0.688042647	GO_CLATHRIN_COATED_ENDOCYTIC_VESICLE_MEMBRANE
172	Down	0.096210381	0.690268137	GO_RESPONSE_TO_ORGANIC_CYCLIC_COMPOUND
47	Down	0.096327042	0.690268137	GO_ANION_TRANSMEMBRANE_TRANSPORTER_ACTIVITY
140	Down	0.096362472	0.690268137	GO_REGULATION_OF_NERVOUS_SYSTEM_DEVELOPMENT
12	Down	0.096424293	0.690268137	GO_REGULATION_OF_CILIUM_ASSEMBLY
13	Down	0.096656374	0.691098876	GO_CELLULAR_RESPONSE_TO_CARBOHYDRATE_STIMULUS
26	Down	0.096863213	0.691747361	GO_ADAPTIVE_IMMUNE_RESPONSE
2	Up	0.097223653	0.692884855	GO_PRODUCTION_OF_MOLECULAR_MEDIATOR_INVOLVED_IN_INFLAMMATORY_RESPONSE
3	Down	0.097304182	0.692884855	GO_REGULATION_OF_ALPHA_BETA_T_CELL_PROLIFERATION
20	Down	0.09755535	0.692884855	GO_ORGANIC_ACID_TRANSMEMBRANE_TRANSPORT
10	Down	0.097653168	0.692884855	GO_BILE_ACID_METABOLIC_PROCESS
37	Down	0.098049909	0.692884855	GO_RESPONSE_TO_PURINE_CONTAINING_COMPOUND
8	Down	0.098142203	0.692884855	GO_NEUTRAL_LIPID_BIOSYNTHETIC_PROCESS
8	Down	0.098142203	0.692884855	GO_ACYLGLYCEROL_BIOSYNTHETIC_PROCESS
3	Down	0.098165108	0.692884855	GO_REGULATION_OF_SENSORY_PERCEPTION
3	Down	0.098165108	0.692884855	GO_REGULATION_OF_SENSORY_PERCEPTION_OF_PAIN
31	Up	0.098185978	0.692884855	GO_POSITIVE_REGULATION_OF_DNA_METABOLIC_PROCESS
13	Down	0.098371045	0.692884855	GO_REGULATION_OF_ORGANIC_ACID_TRANSPORT
4	Down	0.0984185	0.692884855	GO_SYNAPSIS
3	Up	0.098649615	0.693691979	GO_INTRACELLULAR_ESTROGEN_RECEPTOR_SIGNALING_PATHWAY
8	Down	0.099063032	0.695523004	GO_PHOSPHOLIPID_DEPHOSPHORYLATION
91	Down	0.099143558	0.695523004	GO_RESPONSE_TO_GROWTH_FACTOR
28	Down	0.099477062	0.696460691	GO_REGULATION_OF_PHOSPHATIDYLINOSITOL_3_KINASE_SIGNALING
3	Up	0.099511089	0.696460691	GO_SEMAPHORIN_PLEXIN_SIGNALING_PATHWAY
56	Down	0.099819799	0.69780132	GO_PHOSPHATASE_ACTIVITY
37	Down	0.100087898	0.697880323	GO_SULFUR_COMPOUND_BINDING
1	Up	0.100345677	0.697880323	GO_REGULATION_OF_GRANULOCYTE_DIFFERENTIATION
9	Down	0.100538052	0.697880323	GO_POSITIVE_REGULATION_OF_CYTOKINE_PRODUCTION_INVOLVED_IN_IMMUNE_RESPONSE
9	Down	0.100538052	0.697880323	GO_REGULATION_OF_CYTOKINE_PRODUCTION_INVOLVED_IN_IMMUNE_RESPONSE
18	Up	0.100683696	0.697880323	GO_VESICLE_COAT
1	Down	0.100771276	0.697880323	GO_REGULATION_OF_FEEDING_BEHAVIOR
1	Down	0.100771276	0.697880323	GO_REGULATION_OF_SKELETAL_MUSCLE_ADAPTATION
31	Down	0.100871225	0.697880323	GO_TRANSMEMBRANE_RECEPTOR_PROTEIN_SERINE_THREONINE_KINASE_SIGNALING_PATHWAY
9	Up	0.100885654	0.697880323	GO_FOREBRAIN_CELL_MIGRATION
129	Down	0.101270821	0.699732032	GO_TRANSCRIPTION_FACTOR_ACTIVITY_PROTEIN_BINDING
11	Up	0.101516785	0.699898233	GO_CELLULAR_RESPONSE_TO_HEAT
29	Up	0.101529898	0.699898233	GO_CEREBRAL_CORTEX_DEVELOPMENT
10	Up	0.101680755	0.700127833	GO_MODIFICATION_BY_SYMBIONT_OF_HOST_MORPHOLOGY_OR_PHYSIOLOGY
29	Down	0.101803044	0.700160428	GO_PEPTIDASE_REGULATOR_ACTIVITY
38	Down	0.101923329	0.700179177	GO_PROTEIN_HOMOOLIGOMERIZATION
10	Up	0.102231172	0.700558844	GO_N_METHYLTRANSFERASE_ACTIVITY
34	Up	0.102237454	0.700558844	GO_ENDOPLASMIC_RETICULUM_LUMEN
5	Down	0.102510494	0.700558844	GO_HORMONE_BIOSYNTHETIC_PROCESS
11	Up	0.102756554	0.700558844	GO_DENDRITE_MORPHOGENESIS
35	Down	0.102780869	0.700558844	GO_CELL_SUBSTRATE_ADHESION
7	Up	0.102920907	0.700558844	GO_BONE_RESORPTION
172	Down	0.102961486	0.700558844	GO_CELLULAR_LIPID_METABOLIC_PROCESS
6	Down	0.102966407	0.700558844	GO_CHOLESTEROL_EFFLUX
18	Up	0.103037197	0.700558844	GO_ATP_DEPENDENT_CHROMATIN_REMODELING
68	Down	0.103803145	0.702791566	GO_REGULATION_OF_AUTOPHAGY
6	Down	0.103872988	0.702791566	GO_CHROMOSOME_ORGANIZATION_INVOLVED_IN_MEIOTIC_CELL_CYCLE
4	Down	0.10398642	0.702791566	GO_RIBONUCLEOSIDE_CATABOLIC_PROCESS
120	Down	0.104228501	0.702791566	GO_REGULATION_OF_CELL_PROJECTION_ORGANIZATION
5	Down	0.104338789	0.702791566	GO_SCF_DEPENDENT_PROTEASOMAL_UBIQUITIN_DEPENDENT_PROTEIN_CATABOLIC_PROCESS
7	Down	0.104468322	0.702791566	GO_PHOSPHATIDYLCHOLINE_METABOLIC_PROCESS
2	Down	0.104817008	0.702791566	GO_SODIUM_AMINO_ACID_SYMPORTER_ACTIVITY
2	Down	0.104817008	0.702791566	GO_CATION_AMINO_ACID_SYMPORTER_ACTIVITY
153	Down	0.104965252	0.702791566	GO_REGULATION_OF_CELLULAR_COMPONENT_MOVEMENT
2	Down	0.105184765	0.702791566	GO_GLUCOSE_CATABOLIC_PROCESS
5	Up	0.105310927	0.702791566	GO_CEREBRAL_CORTEX_RADIALLY_ORIENTED_CELL_MIGRATION
3	Down	0.105340426	0.702791566	GO_DETECTION_OF_MECHANICAL_STIMULUS_INVOLVED_IN_SENSORY_PERCEPTION_OF_SOUND
3	Down	0.105340426	0.702791566	GO_COMPLEX_OF_COLLAGEN_TRIMERS
3	Down	0.105340426	0.702791566	GO_BANDED_COLLAGEN_FIBRIL
3	Down	0.105340426	0.702791566	GO_PLATELET_DERIVED_GROWTH_FACTOR_BINDING
3	Down	0.105340426	0.702791566	GO_METALLOENDOPEPTIDASE_INHIBITOR_ACTIVITY
73	Down	0.105388054	0.702791566	GO_REGULATION_OF_CELL_MORPHOGENESIS_INVOLVED_IN_DIFFERENTIATION
36	Up	0.105696658	0.702791566	GO_NEGATIVE_REGULATION_OF_APOPTOTIC_SIGNALING_PATHWAY
7	Up	0.105912729	0.702791566	GO_PROTEIN_MANNOSYLATION
3	Down	0.105961522	0.702791566	GO_MITOTIC_G2_M_TRANSITION_CHECKPOINT
3	Down	0.105961522	0.702791566	GO_MITOTIC_G2_DNA_DAMAGE_CHECKPOINT
3	Down	0.105961522	0.702791566	GO_G2_DNA_DAMAGE_CHECKPOINT
5	Down	0.106140909	0.702991271	GO_STEROL_TRANSPORTER_ACTIVITY
14	Up	0.106629197	0.702991271	GO_BETA_CATENIN_TCF_COMPLEX_ASSEMBLY
13	Down	0.106691625	0.702991271	GO_PYRIMIDINE_NUCLEOSIDE_METABOLIC_PROCESS
1	Down	0.106700879	0.702991271	GO_IMMUNOGLOBULIN_COMPLEX
18	Up	0.106740502	0.702991271	GO_CANONICAL_WNT_SIGNALING_PATHWAY
8	Down	0.106787137	0.702991271	GO_REGULATION_OF_KIDNEY_DEVELOPMENT
8	Up	0.107119064	0.702991271	GO_OOGENESIS
6	Up	0.107392001	0.702991271	GO_INTEGRATOR_COMPLEX
5	Down	0.107419427	0.702991271	GO_OXIDOREDUCTASE_ACTIVITY_ACTING_ON_PAIRED_DONORS_WITH_INCORPORATION_OR_REDUCTION_OF_MOLECULAR_OXYGEN_NAD_P_H_AS_ONE_DONOR_AND_INCORPORATION_OF_ONE_ATOM_OF_OXYGEN
4	Down	0.107626738	0.702991271	GO_PHOSPHATE_ION_TRANSMEMBRANE_TRANSPORTER_ACTIVITY
7	Down	0.107695796	0.702991271	GO_CYTOKINE_RECEPTOR_ACTIVITY
39	Down	0.107942022	0.702991271	GO_REGULATION_OF_CELL_PROJECTION_ASSEMBLY
7	Down	0.10809632	0.702991271	GO_NEGATIVE_REGULATION_OF_EMBRYONIC_DEVELOPMENT
16	Down	0.108136442	0.702991271	GO_NEGATIVE_REGULATION_OF_CELL_SUBSTRATE_ADHESION
3	Down	0.108185166	0.702991271	GO_NEGATIVE_REGULATION_OF_FATTY_ACID_BIOSYNTHETIC_PROCESS
265	Up	0.108252366	0.702991271	GO_MACROMOLECULAR_COMPLEX_ASSEMBLY
11	Up	0.108328674	0.702991271	GO_SIGNAL_SEQUENCE_BINDING
31	Down	0.108396126	0.702991271	GO_DETECTION_OF_STIMULUS
7	Down	0.108425442	0.702991271	GO_PYRIMIDINE_CONTAINING_COMPOUND_CATABOLIC_PROCESS
28	Down	0.108733018	0.702991271	GO_NEGATIVE_REGULATION_OF_CELL_MORPHOGENESIS_INVOLVED_IN_DIFFERENTIATION
16	Up	0.108802416	0.702991271	GO_POST_EMBRYONIC_DEVELOPMENT
4	Up	0.108812592	0.702991271	GO_PROTEIN_LIPID_COMPLEX_BINDING
4	Up	0.108812592	0.702991271	GO_LOW_DENSITY_LIPOPROTEIN_PARTICLE_BINDING
12	Down	0.108924374	0.702991271	GO_REGULATION_OF_CYTOKINE_BIOSYNTHETIC_PROCESS
31	Down	0.108990474	0.702991271	GO_VITAMIN_METABOLIC_PROCESS
39	Up	0.109164281	0.702991271	GO_DOUBLE_STRAND_BREAK_REPAIR
26	Up	0.109178463	0.702991271	GO_NEGATIVE_REGULATION_OF_HEMOPOIESIS
3	Down	0.109633937	0.70402893	GO_REGULATION_OF_SYNAPTIC_TRANSMISSION_DOPAMINERGIC
17	Up	0.109686646	0.70402893	GO_NUCLEOTIDYLTRANSFERASE_ACTIVITY
59	Down	0.109694232	0.70402893	GO_NEGATIVE_REGULATION_OF_LOCOMOTION
3	Down	0.109927202	0.704272972	GO_REGULATION_OF_CELL_PROLIFERATION_INVOLVED_IN_KIDNEY_DEVELOPMENT
72	Down	0.110080741	0.704272972	GO_REGULATION_OF_SYSTEM_PROCESS
2	Down	0.110522881	0.704272972	GO_REGULATION_OF_B_CELL_APOPTOTIC_PROCESS
32	Down	0.110638576	0.704272972	GO_REGULATION_OF_DENDRITE_DEVELOPMENT
3	Down	0.110641906	0.704272972	GO_REGULATION_OF_HETEROTYPIC_CELL_CELL_ADHESION
3	Down	0.110863694	0.704272972	GO_CELLULAR_WATER_HOMEOSTASIS
5	Down	0.110880476	0.704272972	GO_MRNA_TRANSCRIPTION
2	Up	0.110906466	0.704272972	GO_SOMATIC_STEM_CELL_DIVISION
5	Down	0.110914716	0.704272972	GO_PHOSPHATIDYLETHANOLAMINE_METABOLIC_PROCESS
5	Down	0.110914716	0.704272972	GO_PHOSPHATIDYLETHANOLAMINE_BIOSYNTHETIC_PROCESS
22	Down	0.111052399	0.704396261	GO_CATION_CHANNEL_ACTIVITY
3	Down	0.111385146	0.705755247	GO_REGULATION_OF_INTERLEUKIN_1_SECRETION
2	Up	0.111587855	0.706288274	GO_RRNA_METHYLATION
6	Down	0.111748927	0.706556913	GO_TRANSMISSION_OF_NERVE_IMPULSE
4	Down	0.112106223	0.707314265	GO_MATING_BEHAVIOR
4	Down	0.112106223	0.707314265	GO_MULTI_ORGANISM_REPRODUCTIVE_BEHAVIOR
3	Up	0.112546662	0.709341713	GO_MALE_GENITALIA_DEVELOPMENT
90	Down	0.112812257	0.709572345	GO_CELLULAR_CHEMICAL_HOMEOSTASIS
86	Down	0.112821526	0.709572345	GO_REGULATION_OF_NEURON_PROJECTION_DEVELOPMENT
15	Up	0.113656567	0.711736771	GO_POSITIVE_REGULATION_OF_TRANSPORTER_ACTIVITY
1	Up	0.113677927	0.711736771	GO_PERIPHERAL_NERVOUS_SYSTEM_NEURON_DIFFERENTIATION
1	Up	0.113677927	0.711736771	GO_PERIPHERAL_NERVOUS_SYSTEM_NEURON_DEVELOPMENT
1	Up	0.113752914	0.711736771	GO_METHYLOSOME
101	Down	0.113774215	0.711736771	GO_LIPID_BIOSYNTHETIC_PROCESS
5	Down	0.113882663	0.711736771	GO_PROTEIN_HETEROTRIMERIZATION
33	Up	0.114400938	0.713861811	GO_TRNA_METABOLIC_PROCESS
88	Down	0.114462396	0.713861811	GO_ION_HOMEOSTASIS
22	Down	0.114680637	0.71447476	GO_REGULATION_OF_LIPID_TRANSPORT
20	Down	0.114921246	0.715225641	GO_WATER_SOLUBLE_VITAMIN_METABOLIC_PROCESS
9	Down	0.115271959	0.715912185	GO_PTERIDINE_CONTAINING_COMPOUND_METABOLIC_PROCESS
9	Down	0.115271959	0.715912185	GO_FOLIC_ACID_CONTAINING_COMPOUND_METABOLIC_PROCESS
12	Down	0.115538168	0.716818053	GO_REGULATION_OF_MITOCHONDRIAL_MEMBRANE_POTENTIAL
2	Down	0.115989115	0.718866981	GO_POSITIVE_REGULATION_OF_ENDOTHELIAL_CELL_CHEMOTAXIS
3	Up	0.11617694	0.719282592	GO_ALPHA_TUBULIN_BINDING
17	Up	0.116574926	0.720997151	GO_CENTRIOLE
5	Down	0.116897131	0.722239952	GO_NEGATIVE_REGULATION_OF_STEROID_METABOLIC_PROCESS
3	Down	0.117490959	0.722620814	GO_ZINC_ION_TRANSMEMBRANE_TRANSPORTER_ACTIVITY
2	Up	0.117525825	0.722620814	GO_GDP_DISSOCIATION_INHIBITOR_ACTIVITY
1	Up	0.117565408	0.722620814	GO_SUBSTRATE_INDEPENDENT_TELENCEPHALIC_TANGENTIAL_INTERNEURON_MIGRATION
1	Up	0.117565408	0.722620814	GO_SUBSTRATE_INDEPENDENT_TELENCEPHALIC_TANGENTIAL_MIGRATION
1	Up	0.117565408	0.722620814	GO_CEREBRAL_CORTEX_GABAERGIC_INTERNEURON_DIFFERENTIATION
202	Down	0.117943073	0.724194788	GO_POSITIVE_REGULATION_OF_DEVELOPMENTAL_PROCESS
31	Down	0.118795653	0.727448531	GO_PROTEINACEOUS_EXTRACELLULAR_MATRIX
3	Down	0.118810126	0.727448531	GO_CELL_TRAILING_EDGE
6	Up	0.118857128	0.727448531	GO_CELLULAR_RESPONSE_TO_ESTRADIOL_STIMULUS
8	Up	0.118961529	0.727448531	GO_RNA_METHYLATION
333	Down	0.119620312	0.73072675	GO_CATABOLIC_PROCESS
21	Down	0.120018091	0.732086203	GO_SERINE_TYPE_ENDOPEPTIDASE_INHIBITOR_ACTIVITY
16	Down	0.120088687	0.732086203	GO_ELECTRON_CARRIER_ACTIVITY
22	Down	0.120529559	0.733819473	GO_REGULATION_OF_GENERATION_OF_PRECURSOR_METABOLITES_AND_ENERGY
4	Down	0.12061942	0.733819473	GO_T_CELL_ACTIVATION_INVOLVED_IN_IMMUNE_RESPONSE
12	Down	0.120867633	0.734579204	GO_CARBON_CARBON_LYASE_ACTIVITY
38	Up	0.121089091	0.73517495	GO_PROTEIN_IMPORT
16	Down	0.121354241	0.736034478	GO_CELLULAR_RESPONSE_TO_LIGHT_STIMULUS
15	Up	0.121579763	0.736652155	GO_POSITIVE_REGULATION_OF_CALCIUM_ION_TRANSMEMBRANE_TRANSPORT
13	Down	0.122083936	0.738955208	GO_NEURON_PROJECTION_MEMBRANE
12	Up	0.122269867	0.739329266	GO_ER_NUCLEUS_SIGNALING_PATHWAY
4	Down	0.122525489	0.739723211	GO_SPERM_MIDPIECE
4	Up	0.122583413	0.739723211	GO_CALCIUM_DEPENDENT_CELL_CELL_ADHESION_VIA_PLASMA_MEMBRANE_CELL_ADHESION_MOLECULES
5	Down	0.122942433	0.741138798	GO_RESPONSE_TO_FOLLICLE_STIMULATING_HORMONE
24	Up	0.12306872	0.741149946	GO_MITOCHONDRIAL_TRANSLATION
4	Down	0.12379767	0.742693069	GO_LONG_CHAIN_FATTY_ACID_BINDING
4	Down	0.12379767	0.742693069	GO_FATTY_ACID_BINDING
82	Down	0.123936164	0.742693069	GO_POSITIVE_REGULATION_OF_CELL_PROJECTION_ORGANIZATION
1	Down	0.123965375	0.742693069	GO_INORGANIC_ANION_EXCHANGER_ACTIVITY
6	Up	0.124027264	0.742693069	GO_PRENYLTRANSFERASE_ACTIVITY
16	Up	0.124073137	0.742693069	GO_NUCLEOSOME_BINDING
2	Up	0.124378501	0.742802844	GO_CARDIAC_MYOFIBRIL_ASSEMBLY
59	Down	0.124417784	0.742802844	GO_DEPHOSPHORYLATION
14	Down	0.124465621	0.742802844	GO_EXTRACELLULAR_MATRIX_DISASSEMBLY
28	Down	0.124726682	0.743615734	GO_MEMBRANE_LIPID_METABOLIC_PROCESS
2	Up	0.125616864	0.747721144	GO_CYTOKINE_PRODUCTION_INVOLVED_IN_IMMUNE_RESPONSE
7	Up	0.125666364	0.747721144	GO_AEROBIC_RESPIRATION
4	Up	0.125900101	0.748364272	GO_ANATOMICAL_STRUCTURE_ARRANGEMENT
6	Down	0.12607007	0.748627456	GO_ACROSOMAL_MEMBRANE
26	Up	0.126543588	0.749350508	GO_REGULATION_OF_PROTEIN_TARGETING_TO_MITOCHONDRION
3	Up	0.126565331	0.749350508	GO_REGULATION_OF_CALCINEURIN_NFAT_SIGNALING_CASCADE
66	Down	0.12687338	0.749350508	GO_RESPONSE_TO_ALCOHOL
128	Down	0.126968343	0.749350508	GO_POSITIVE_REGULATION_OF_CELL_DEATH
3	Down	0.127083944	0.749350508	GO_REGULATION_OF_MEMBRANE_PROTEIN_ECTODOMAIN_PROTEOLYSIS
6	Down	0.127232675	0.749350508	GO_POSITIVE_REGULATION_OF_MYOTUBE_DIFFERENTIATION
74	Down	0.127276742	0.749350508	GO_PHOSPHOLIPID_METABOLIC_PROCESS
14	Down	0.127386	0.749350508	GO_POSITIVE_REGULATION_OF_RESPONSE_TO_EXTRACELLULAR_STIMULUS
14	Down	0.127386	0.749350508	GO_POSITIVE_REGULATION_OF_RESPONSE_TO_NUTRIENT_LEVELS
4	Down	0.127449977	0.749350508	GO_CARBOHYDRATE_PHOSPHATASE_ACTIVITY
31	Up	0.127783373	0.750569792	GO_GERM_CELL_DEVELOPMENT
34	Down	0.128080751	0.751575325	GO_REGULATION_OF_EPITHELIAL_CELL_MIGRATION
23	Down	0.128259743	0.75188487	GO_REGULATION_OF_CELL_JUNCTION_ASSEMBLY
5	Down	0.128489348	0.752113575	GO_POSITIVE_REGULATION_OF_KIDNEY_DEVELOPMENT
37	Down	0.128989378	0.752113575	GO_CELLULAR_RESPONSE_TO_ACID_CHEMICAL
3	Down	0.129070723	0.752113575	GO_NEGATIVE_REGULATION_OF_ALPHA_BETA_T_CELL_ACTIVATION
22	Down	0.129298962	0.752113575	GO_RESPONSE_TO_ETHANOL
10	Down	0.12952325	0.752113575	GO_ETHANOLAMINE_CONTAINING_COMPOUND_METABOLIC_PROCESS
9	Up	0.129598108	0.752113575	GO_EPITHELIAL_CELL_MORPHOGENESIS
103	Down	0.129606018	0.752113575	GO_REGULATION_OF_NEURON_DIFFERENTIATION
1	Down	0.12967278	0.752113575	GO_DENSE_CORE_GRANULE
5	Down	0.129825007	0.752113575	GO_TOXIN_METABOLIC_PROCESS
111	Down	0.129980663	0.752113575	GO_REGULATION_OF_GTPASE_ACTIVITY
1	Down	0.130021713	0.752113575	GO_CELLULAR_RESPONSE_TO_LIPOPROTEIN_PARTICLE_STIMULUS
1	Down	0.130021713	0.752113575	GO_RESPONSE_TO_LOW_DENSITY_LIPOPROTEIN_PARTICLE
108	Down	0.130128585	0.752113575	GO_CELLULAR_RESPONSE_TO_ORGANIC_CYCLIC_COMPOUND
58	Down	0.130146613	0.752113575	GO_RESPONSE_TO_METAL_ION
3	Down	0.130192931	0.752113575	GO_RECEPTOR_SERINE_THREONINE_KINASE_BINDING
9	Down	0.130464845	0.752954087	GO_PYRIMIDINE_NUCLEOSIDE_BIOSYNTHETIC_PROCESS
6	Up	0.130728221	0.753743741	GO_B_CELL_ACTIVATION_INVOLVED_IN_IMMUNE_RESPONSE
6	Down	0.131045068	0.754684732	GO_REGULATION_OF_ALPHA_BETA_T_CELL_DIFFERENTIATION
17	Down	0.131171993	0.754684732	GO_PYRIMIDINE_CONTAINING_COMPOUND_METABOLIC_PROCESS
5	Up	0.131423243	0.754684732	GO_NEGATIVE_REGULATION_OF_MYOTUBE_DIFFERENTIATION
5	Up	0.131444048	0.754684732	GO_SKELETAL_MUSCLE_CONTRACTION
5	Down	0.13177425	0.754684732	GO_RESPONSE_TO_VITAMIN_E
5	Up	0.131778395	0.754684732	GO_UDP_GALACTOSYLTRANSFERASE_ACTIVITY
5	Up	0.131778395	0.754684732	GO_GALACTOSYLTRANSFERASE_ACTIVITY
3	Down	0.1324899	0.757316404	GO_RESPONSE_TO_ACIDIC_PH
21	Down	0.132492225	0.757316404	GO_POSITIVE_REGULATION_OF_DENDRITE_DEVELOPMENT
16	Down	0.132678789	0.757655672	GO_TRANSCRIPTIONAL_REPRESSOR_ACTIVITY_RNA_POLYMERASE_II_TRANSCRIPTION_FACTOR_BINDING
9	Down	0.132833897	0.757800992	GO_AMIDE_TRANSPORT
15	Down	0.132958703	0.757800992	GO_CELLULAR_RESPONSE_TO_KETONE
4	Down	0.133332704	0.758104338	GO_NEGATIVE_REGULATION_OF_SUBSTRATE_ADHESION_DEPENDENT_CELL_SPREADING
20	Down	0.133537003	0.758104338	GO_PHOSPHATIDYLINOSITOL_BISPHOSPHATE_BINDING
10	Down	0.133657976	0.758104338	GO_REGULATION_OF_CELLULAR_SENESCENCE
6	Down	0.133681198	0.758104338	GO_LIPID_DIGESTION
16	Up	0.133852768	0.758104338	GO_REGULATION_OF_MEMBRANE_PERMEABILITY
177	Up	0.134055726	0.758104338	GO_CHROMOSOME_ORGANIZATION
28	Down	0.134134278	0.758104338	GO_CELLULAR_RESPONSE_TO_INORGANIC_SUBSTANCE
17	Up	0.134242279	0.758104338	GO_REGULATION_OF_VIRAL_TRANSCRIPTION
3	Up	0.134289868	0.758104338	GO_SOMATIC_DIVERSIFICATION_OF_IMMUNOGLOBULINS
3	Up	0.134289868	0.758104338	GO_SOMATIC_RECOMBINATION_OF_IMMUNOGLOBULIN_GENE_SEGMENTS
3	Down	0.134412052	0.758104338	GO_FOREBRAIN_MORPHOGENESIS
30	Up	0.134643356	0.758619017	GO_MICROBODY
7	Up	0.134908845	0.758619017	GO_OOCYTE_DIFFERENTIATION
4	Down	0.134949458	0.758619017	GO_NEURONAL_ACTION_POTENTIAL
14	Down	0.135012787	0.758619017	GO_REGULATION_OF_EMBRYONIC_DEVELOPMENT
42	Up	0.135353475	0.759444766	GO_CONDENSED_CHROMOSOME
5	Down	0.135414765	0.759444766	GO_FEEDING_BEHAVIOR
13	Down	0.135593643	0.759602777	GO_ENDOSOME_TO_LYSOSOME_TRANSPORT
8	Up	0.135756215	0.759602777	GO_SNRNA_PROCESSING
11	Down	0.135942964	0.759602777	GO_CYTOKINE_ACTIVITY
27	Up	0.136044259	0.759602777	GO_NEGATIVE_REGULATION_OF_VIRAL_PROCESS
53	Down	0.13610882	0.759602777	GO_TRANSCRIPTION_COREPRESSOR_ACTIVITY
11	Up	0.136208154	0.759602777	GO_REGULATION_OF_CENTROSOME_CYCLE
1	Down	0.136645735	0.759652571	GO_METHYLATION_DEPENDENT_CHROMATIN_SILENCING
43	Down	0.136991375	0.759652571	GO_COFACTOR_BINDING
12	Up	0.137121002	0.759652571	GO_ENDOPLASMIC_RETICULUM_ORGANIZATION
8	Up	0.1371432	0.759652571	GO_REGULATION_OF_PROTEIN_HOMODIMERIZATION_ACTIVITY
21	Down	0.137447919	0.759652571	GO_RESPONSE_TO_CALCIUM_ION
45	Up	0.137598273	0.759652571	GO_MUSCLE_CELL_DIFFERENTIATION
2	Down	0.137643694	0.759652571	GO_TETRAHYDROFOLATE_INTERCONVERSION
5	Down	0.137858518	0.759652571	GO_ADRENERGIC_RECEPTOR_SIGNALING_PATHWAY
4	Down	0.137899468	0.759652571	GO_POSITIVE_REGULATION_OF_TRANSFORMING_GROWTH_FACTOR_BETA_PRODUCTION
2	Down	0.137952057	0.759652571	GO_REGULATION_OF_RESPONSE_TO_FOOD
3	Down	0.137971929	0.759652571	GO_POLYSACCHARIDE_CATABOLIC_PROCESS
3	Down	0.137971929	0.759652571	GO_CELLULAR_CARBOHYDRATE_CATABOLIC_PROCESS
6	Down	0.138001103	0.759652571	GO_CHROMOSOME_CONDENSATION
5	Up	0.1380027	0.759652571	GO_TRANSLATION_PREINITIATION_COMPLEX
74	Down	0.138158797	0.759809596	GO_METAL_ION_TRANSPORT
13	Down	0.138453136	0.76009871	GO_REGULATION_OF_POLYSACCHARIDE_METABOLIC_PROCESS
96	Up	0.138508176	0.76009871	GO_POSITIVE_REGULATION_OF_CELLULAR_PROTEIN_LOCALIZATION
123	Down	0.138594224	0.76009871	GO_TRANSCRIPTION_FACTOR_BINDING
6	Down	0.139150848	0.762449356	GO_CALCIUM_DEPENDENT_CYSTEINE_TYPE_ENDOPEPTIDASE_ACTIVITY
6	Down	0.139519779	0.763768202	GO_MATING
7	Up	0.139940237	0.765366437	GO_LIPOPROTEIN_PARTICLE_RECEPTOR_BINDING
7	Down	0.14011555	0.765622215	GO_TETRAHYDROFOLATE_METABOLIC_PROCESS
5	Up	0.140286381	0.765853058	GO_REGULATION_OF_HUMORAL_IMMUNE_RESPONSE
3	Down	0.140587174	0.766556154	GO_REGULATION_OF_RENAL_SYSTEM_PROCESS
2	Down	0.14088231	0.766556154	GO_REGULATION_OF_RENAL_SODIUM_EXCRETION
2	Down	0.14088231	0.766556154	GO_REGULATION_OF_GLUTAMATE_SECRETION
2	Down	0.140929985	0.766556154	GO_CELLULAR_RESPONSE_TO_REACTIVE_NITROGEN_SPECIES
2	Up	0.141070427	0.766619947	GO_PHASIC_SMOOTH_MUSCLE_CONTRACTION
92	Down	0.141476777	0.767773937	GO_SECRETORY_VESICLE
18	Up	0.141622137	0.767773937	GO_RESPONSE_TO_HEAT
7	Down	0.141784869	0.767773937	GO_NEUTRAL_AMINO_ACID_TRANSPORT
8	Down	0.142050146	0.767773937	GO_DIENCEPHALON_DEVELOPMENT
25	Down	0.142343284	0.767773937	GO_DRUG_BINDING
3	Down	0.14269186	0.767773937	GO_POSITIVE_REGULATION_OF_CHONDROCYTE_DIFFERENTIATION
8	Down	0.142701255	0.767773937	GO_ONE_CARBON_METABOLIC_PROCESS
23	Down	0.142754406	0.767773937	GO_REGULATION_OF_ENDOTHELIAL_CELL_MIGRATION
28	Down	0.142849767	0.767773937	GO_DEVELOPMENTAL_MATURATION
4	Up	0.142899173	0.767773937	GO_PROTEIN_HYDROXYLATION
15	Up	0.142954914	0.767773937	GO_TRNA_AMINOACYLATION
15	Up	0.142954914	0.767773937	GO_AMINO_ACID_ACTIVATION
9	Down	0.143009261	0.767773937	GO_VACUOLE_FUSION
14	Down	0.143131611	0.767773937	GO_AMINO_ACID_TRANSMEMBRANE_TRANSPORTER_ACTIVITY
22	Down	0.143216394	0.767773937	GO_HEPARIN_BINDING
41	Down	0.143896875	0.769760223	GO_CELLULAR_RESPONSE_TO_BIOTIC_STIMULUS
4	Up	0.143916541	0.769760223	GO_PROTEIN_PHOSPHATASE_TYPE_2A_REGULATOR_ACTIVITY
5	Down	0.144328066	0.769760223	GO_MEMBRANE_LIPID_CATABOLIC_PROCESS
3	Down	0.144366502	0.769760223	GO_TYPE_B_PANCREATIC_CELL_DEVELOPMENT
3	Down	0.144366502	0.769760223	GO_ENTEROENDOCRINE_CELL_DIFFERENTIATION
6	Down	0.144491593	0.769760223	GO_RESPONSE_TO_INTERLEUKIN_6
6	Down	0.144491593	0.769760223	GO_CELLULAR_RESPONSE_TO_INTERLEUKIN_6
166	Down	0.144870537	0.771089293	GO_INTRINSIC_COMPONENT_OF_PLASMA_MEMBRANE
9	Up	0.145577628	0.773501236	GO_REGULATION_OF_TRANSCRIPTION_FROM_RNA_POLYMERASE_I_PROMOTER
4	Down	0.145583426	0.773501236	GO_CRANIAL_NERVE_MORPHOGENESIS
5	Down	0.145894839	0.773872145	GO_GLYCEROPHOSPHOLIPID_CATABOLIC_PROCESS
8	Down	0.145913099	0.773872145	GO_NEGATIVE_REGULATION_OF_LIPID_BIOSYNTHETIC_PROCESS
52	Down	0.146090539	0.77412389	GO_ORGANIC_ACID_TRANSPORT
6	Down	0.146582266	0.776039091	GO_REGULATION_OF_CATECHOLAMINE_SECRETION
26	Down	0.146806632	0.776536677	GO_POSITIVE_REGULATION_OF_VASCULATURE_DEVELOPMENT
8	Down	0.147038708	0.776648058	GO_AXOLEMMA
38	Up	0.147088484	0.776648058	GO_SULFUR_COMPOUND_BIOSYNTHETIC_PROCESS
4	Down	0.147340319	0.777288698	GO_AXON_REGENERATION
37	Up	0.147699216	0.777746162	GO_RRNA_METABOLIC_PROCESS
17	Down	0.147851634	0.777746162	GO_RESPONSE_TO_ALKALOID
45	Down	0.147954864	0.777746162	GO_REGULATION_OF_SYNAPSE_STRUCTURE_OR_ACTIVITY
17	Up	0.148198252	0.777746162	GO_RETROGRADE_VESICLE_MEDIATED_TRANSPORT_GOLGI_TO_ER
54	Up	0.148220276	0.777746162	GO_REGULATION_OF_SYMBIOSIS_ENCOMPASSING_MUTUALISM_THROUGH_PARASITISM
3	Up	0.14834499	0.777746162	GO_PEPTIDYL_PROLINE_HYDROXYLATION
3	Up	0.14834499	0.777746162	GO_PEPTIDYL_PROLINE_DIOXYGENASE_ACTIVITY
197	Down	0.148513854	0.777746162	GO_RESPONSE_TO_ABIOTIC_STIMULUS
26	Down	0.148602272	0.777746162	GO_PROTEIN_UBIQUITINATION_INVOLVED_IN_UBIQUITIN_DEPENDENT_PROTEIN_CATABOLIC_PROCESS
5	Down	0.148774686	0.777964907	GO_POSITIVE_REGULATION_OF_ALPHA_BETA_T_CELL_DIFFERENTIATION
2	Down	0.149000327	0.778461358	GO_ANTIGEN_PROCESSING_AND_PRESENTATION_VIA_MHC_CLASS_IB
112	Down	0.149621056	0.781019288	GO_CELLULAR_HOMEOSTASIS
41	Down	0.149778433	0.78115617	GO_RAS_GUANYL_NUCLEOTIDE_EXCHANGE_FACTOR_ACTIVITY
11	Down	0.150643998	0.784149747	GO_RESPONSE_TO_GLUCAGON
3	Up	0.150811263	0.784149747	GO_METHYL_CPG_BINDING
2	Down	0.150958056	0.784149747	GO_DEFINITIVE_HEMOPOIESIS
1	Up	0.151010294	0.784149747	GO_CELL_DIFFERENTIATION_INVOLVED_IN_EMBRYONIC_PLACENTA_DEVELOPMENT
5	Down	0.151010705	0.784149747	GO_VASCULAR_ENDOTHELIAL_GROWTH_FACTOR_SIGNALING_PATHWAY
30	Up	0.151228474	0.784565714	GO_NUCLEAR_PORE
2	Up	0.15162273	0.784565714	GO_CARDIAC_CELL_FATE_COMMITMENT
2	Up	0.15162273	0.784565714	GO_MUSCLE_CELL_FATE_COMMITMENT
14	Up	0.151661264	0.784565714	GO_CATION_CHANNEL_COMPLEX
12	Up	0.151749446	0.784565714	GO_REGULATION_OF_ADAPTIVE_IMMUNE_RESPONSE
4	Down	0.152238195	0.784617735	GO_FAD_BINDING
4	Up	0.152304504	0.784617735	GO_NUCLEAR_REPLICATION_FORK
95	Down	0.152318409	0.784617735	GO_POSITIVE_REGULATION_OF_CELL_DEVELOPMENT
5	Up	0.152552998	0.784617735	GO_PROTEIN_O_LINKED_MANNOSYLATION
23	Up	0.152591489	0.784617735	GO_VACUOLAR_LUMEN
6	Down	0.152822596	0.784617735	GO_POSITIVE_REGULATION_OF_TRANSCRIPTION_REGULATORY_REGION_DNA_BINDING
5	Down	0.153571228	0.784617735	GO_REGULATION_OF_SYNAPTIC_TRANSMISSION_GABAERGIC
73	Down	0.153637635	0.784617735	GO_GLYCEROLIPID_METABOLIC_PROCESS
97	Down	0.153705199	0.784617735	GO_CATION_TRANSPORT
6	Up	0.153958815	0.784617735	GO_POSITIVE_REGULATION_OF_TRANSCRIPTION_FROM_RNA_POLYMERASE_II_PROMOTER_IN_RESPONSE_TO_STRESS
29	Up	0.154063874	0.784617735	GO_MACROMOLECULE_METHYLATION
5	Down	0.154207854	0.784617735	GO_NEGATIVE_REGULATION_OF_CELL_CYCLE_G2_M_PHASE_TRANSITION
4	Down	0.154243345	0.784617735	GO_CERAMIDE_CATABOLIC_PROCESS
4	Down	0.154243345	0.784617735	GO_GLYCOLIPID_CATABOLIC_PROCESS
15	Up	0.154377069	0.784617735	GO_MEIOSIS_I
2	Down	0.154420247	0.784617735	GO_MIDDLE_EAR_MORPHOGENESIS
15	Up	0.154729866	0.784617735	GO_REGULATION_OF_NITRIC_OXIDE_SYNTHASE_ACTIVITY
2	Down	0.155147888	0.784617735	GO_NEGATIVE_REGULATION_OF_STEM_CELL_PROLIFERATION
3	Up	0.155466905	0.784617735	GO_U1_SNRNP
17	Down	0.155482095	0.784617735	GO_DIGESTION
5	Down	0.155627372	0.784617735	GO_ANATOMICAL_STRUCTURE_MATURATION
2	Up	0.155683766	0.784617735	GO_OUTFLOW_TRACT_SEPTUM_MORPHOGENESIS
2	Down	0.155715189	0.784617735	GO_NEGATIVE_REGULATION_OF_CYTOKINE_BIOSYNTHETIC_PROCESS
2	Up	0.155772451	0.784617735	GO_SALIVARY_GLAND_DEVELOPMENT
3	Down	0.155899217	0.784617735	GO_GLYCOSYLCERAMIDE_METABOLIC_PROCESS
103	Up	0.156327737	0.784617735	GO_CARBOHYDRATE_DERIVATIVE_BIOSYNTHETIC_PROCESS
10	Up	0.156657255	0.784617735	GO_ESTABLISHMENT_OF_PROTEIN_LOCALIZATION_TO_VACUOLE
5	Down	0.156866755	0.784617735	GO_POSITIVE_REGULATION_OF_ACTIN_CYTOSKELETON_REORGANIZATION
2	Up	0.156884816	0.784617735	GO_ENDOCARDIUM_DEVELOPMENT
2	Up	0.156884816	0.784617735	GO_EPITHELIAL_CELL_FATE_COMMITMENT
1	Up	0.157101205	0.784617735	GO_NEURONAL_STEM_CELL_DIVISION
1	Up	0.157101205	0.784617735	GO_NEUROBLAST_DIVISION
6	Up	0.157357353	0.784617735	GO_AUDITORY_RECEPTOR_CELL_DIFFERENTIATION
15	Up	0.157440158	0.784617735	GO_COATED_PIT
3	Down	0.157446423	0.784617735	GO_OPTIC_NERVE_DEVELOPMENT
8	Down	0.15787162	0.784617735	GO_PEPTIDYL_TYROSINE_AUTOPHOSPHORYLATION
3	Down	0.158073552	0.784617735	GO_SENSORY_PERCEPTION_OF_TEMPERATURE_STIMULUS
3	Down	0.158073552	0.784617735	GO_DETECTION_OF_TEMPERATURE_STIMULUS_INVOLVED_IN_SENSORY_PERCEPTION_OF_PAIN
3	Down	0.158073552	0.784617735	GO_DETECTION_OF_TEMPERATURE_STIMULUS
3	Down	0.158073552	0.784617735	GO_DETECTION_OF_TEMPERATURE_STIMULUS_INVOLVED_IN_SENSORY_PERCEPTION
6	Down	0.158164466	0.784617735	GO_L_ALPHA_AMINO_ACID_TRANSMEMBRANE_TRANSPORT
293	Down	0.158198501	0.784617735	GO_REGULATION_OF_TRANSCRIPTION_FROM_RNA_POLYMERASE_II_PROMOTER
5	Up	0.15820847	0.784617735	GO_APOLIPOPROTEIN_BINDING
4	Up	0.158227038	0.784617735	GO_NEGATIVE_REGULATION_OF_CARTILAGE_DEVELOPMENT
4	Up	0.158227038	0.784617735	GO_NEGATIVE_REGULATION_OF_CHONDROCYTE_DIFFERENTIATION
56	Down	0.15826056	0.784617735	GO_GUANYL_NUCLEOTIDE_EXCHANGE_FACTOR_ACTIVITY
2	Down	0.158316424	0.784617735	GO_REGULATION_OF_PEROXISOME_PROLIFERATOR_ACTIVATED_RECEPTOR_SIGNALING_PATHWAY
39	Up	0.158382812	0.784617735	GO_METHYLATION
15	Up	0.158442932	0.784617735	GO_EXOPEPTIDASE_ACTIVITY
11	Down	0.158462505	0.784617735	GO_POSITIVE_REGULATION_OF_PEPTIDYL_SERINE_PHOSPHORYLATION
2	Down	0.158897934	0.784617735	GO_CARDIAC_MUSCLE_CELL_CONTRACTION
2	Down	0.158897934	0.784617735	GO_VENTRICULAR_CARDIAC_MUSCLE_CELL_ACTION_POTENTIAL
66	Down	0.159232381	0.784617735	GO_SECRETORY_GRANULE
30	Up	0.159268152	0.784617735	GO_HISTONE_DEACETYLASE_BINDING
100	Up	0.159324436	0.784617735	GO_POSTTRANSCRIPTIONAL_REGULATION_OF_GENE_EXPRESSION
82	Down	0.159609354	0.784617735	GO_RESPONSE_TO_INORGANIC_SUBSTANCE
234	Down	0.159691639	0.784617735	GO_POSITIVE_REGULATION_OF_MULTICELLULAR_ORGANISMAL_PROCESS
103	Down	0.159934046	0.784617735	GO_DENDRITE
6	Up	0.160036756	0.784617735	GO_NECROPTOTIC_PROCESS
122	Down	0.160103491	0.784617735	GO_REGULATION_OF_CELL_MORPHOGENESIS
17	Down	0.160124293	0.784617735	GO_STEROID_BINDING
10	Down	0.160309423	0.784617735	GO_UBIQUITIN_LIKE_PROTEIN_CONJUGATING_ENZYME_BINDING
13	Down	0.160393083	0.784617735	GO_REGULATION_OF_INTERLEUKIN_6_PRODUCTION
29	Up	0.160396573	0.784617735	GO_ENDOCYTIC_VESICLE_MEMBRANE
20	Up	0.16069136	0.784617735	GO_BETA_CATENIN_BINDING
7	Down	0.161368453	0.784617735	GO_LAMIN_BINDING
2	Down	0.161415138	0.784617735	GO_REGULATION_OF_ESTABLISHMENT_OF_PLANAR_POLARITY_INVOLVED_IN_NEURAL_TUBE_CLOSURE
2	Up	0.161538158	0.784617735	GO_DETERMINATION_OF_ADULT_LIFESPAN
4	Down	0.161679205	0.784617735	GO_REGULATION_OF_CD4_POSITIVE_ALPHA_BETA_T_CELL_ACTIVATION
2	Down	0.161686817	0.784617735	GO_POSITIVE_REGULATION_OF_NON_CANONICAL_WNT_SIGNALING_PATHWAY
4	Down	0.161712162	0.784617735	GO_CATION_SUGAR_SYMPORTER_ACTIVITY
4	Down	0.161712162	0.784617735	GO_SOLUTE_PROTON_SYMPORTER_ACTIVITY
1	Up	0.161770129	0.784617735	GO_PLATELET_DENSE_TUBULAR_NETWORK
127	Down	0.16232115	0.784617735	GO_HYDROLASE_ACTIVITY_ACTING_ON_ESTER_BONDS
8	Down	0.162499134	0.784617735	GO_ADRENERGIC_RECEPTOR_BINDING
3	Up	0.162514229	0.784617735	GO_REGULATION_OF_VASCULAR_PERMEABILITY
62	Down	0.162527923	0.784617735	GO_ORGANONITROGEN_COMPOUND_CATABOLIC_PROCESS
28	Down	0.162547348	0.784617735	GO_ORGANIC_ACID_TRANSMEMBRANE_TRANSPORTER_ACTIVITY
7	Up	0.162559503	0.784617735	GO_PALMITOYLTRANSFERASE_ACTIVITY
2	Down	0.162696553	0.784617735	GO_NEGATIVE_REGULATION_OF_MULTICELLULAR_ORGANISM_GROWTH
2	Up	0.162763466	0.784617735	GO_REGULATION_OF_MHC_CLASS_II_BIOSYNTHETIC_PROCESS
13	Down	0.162836247	0.784617735	GO_CELLULAR_GLUCOSE_HOMEOSTASIS
11	Down	0.16295046	0.784617735	GO_GROWTH_FACTOR_ACTIVITY
44	Up	0.16317194	0.784617735	GO_RNA_LOCALIZATION
18	Down	0.163175395	0.784617735	GO_REGULATION_OF_PEPTIDYL_SERINE_PHOSPHORYLATION
25	Up	0.16318785	0.784617735	GO_RIBONUCLEOPROTEIN_COMPLEX_LOCALIZATION
6	Down	0.163220513	0.784617735	GO_CELLULAR_RESPONSE_TO_DEXAMETHASONE_STIMULUS
4	Down	0.163505231	0.785352544	GO_VITAMIN_D_METABOLIC_PROCESS
339	Down	0.163874231	0.786490669	GO_POSITIVE_REGULATION_OF_RESPONSE_TO_STIMULUS
44	Down	0.164397183	0.788365235	GO_REGULATION_OF_CYSTEINE_TYPE_ENDOPEPTIDASE_ACTIVITY
171	Down	0.165629643	0.793531442	GO_SINGLE_ORGANISM_CATABOLIC_PROCESS
9	Up	0.165740953	0.793531442	GO_CLATHRIN_VESICLE_COAT
3	Up	0.166347792	0.794588236	GO_REGULATION_OF_TELOMERASE_RNA_LOCALIZATION_TO_CAJAL_BODY
3	Up	0.166347792	0.794588236	GO_POSITIVE_REGULATION_OF_TELOMERASE_RNA_LOCALIZATION_TO_CAJAL_BODY
3	Down	0.166366171	0.794588236	GO_RNA_POLYMERASE_II_CARBOXY_TERMINAL_DOMAIN_KINASE_ACTIVITY
5	Down	0.166532327	0.794588236	GO_HOMOLOGOUS_CHROMOSOME_SEGREGATION
4	Up	0.166754534	0.794588236	GO_POSITIVE_REGULATION_OF_TRANSLATIONAL_INITIATION
1	Up	0.16678826	0.794588236	GO_SOMATIC_DIVERSIFICATION_OF_IMMUNE_RECEPTORS_VIA_SOMATIC_MUTATION
17	Down	0.166895548	0.794588236	GO_POLYOL_METABOLIC_PROCESS
1	Down	0.16743174	0.794646897	GO_POSITIVE_REGULATION_OF_HORMONE_METABOLIC_PROCESS
1	Down	0.16743174	0.794646897	GO_REGULATION_OF_BONE_DEVELOPMENT
12	Down	0.167453955	0.794646897	GO_AUTOPHAGOSOME_ORGANIZATION
3	Down	0.167568166	0.794646897	GO_NEGATIVE_REGULATION_OF_DENDRITIC_SPINE_DEVELOPMENT
41	Down	0.167574967	0.794646897	GO_NEGATIVE_REGULATION_OF_PEPTIDASE_ACTIVITY
6	Down	0.167919695	0.795648134	GO_RELAXATION_OF_CARDIAC_MUSCLE
29	Down	0.168467031	0.797607023	GO_MONOCARBOXYLIC_ACID_TRANSPORT
16	Down	0.168798996	0.797932611	GO_MAIN_AXON
5	Up	0.169071685	0.797932611	GO_RIBONUCLEOSIDE_BISPHOSPHATE_BIOSYNTHETIC_PROCESS
5	Up	0.169071685	0.797932611	GO_PURINE_NUCLEOSIDE_BISPHOSPHATE_BIOSYNTHETIC_PROCESS
5	Up	0.169071685	0.797932611	GO_NUCLEOSIDE_BISPHOSPHATE_BIOSYNTHETIC_PROCESS
15	Down	0.169820116	0.800191511	GO_PROTEOGLYCAN_METABOLIC_PROCESS
1	Down	0.169953368	0.800191511	GO_REGULATION_OF_NUCLEAR_CELL_CYCLE_DNA_REPLICATION
1	Down	0.169953368	0.800191511	GO_DNA_REPLICATION_CHECKPOINT
3	Up	0.170205606	0.800746121	GO_REGULATION_OF_INTERLEUKIN_6_BIOSYNTHETIC_PROCESS
7	Down	0.17042399	0.800752083	GO_STEROID_CATABOLIC_PROCESS
10	Up	0.170615548	0.800752083	GO_SPERM_EGG_RECOGNITION
19	Down	0.170842184	0.800752083	GO_REGULATION_OF_EPITHELIAL_TO_MESENCHYMAL_TRANSITION
45	Up	0.170914307	0.800752083	GO_SPINDLE
10	Down	0.17098649	0.800752083	GO_AMINO_SUGAR_METABOLIC_PROCESS
11	Up	0.171013541	0.800752083	GO_PROTEIN_LOCALIZATION_TO_VACUOLE
68	Down	0.171449753	0.801460936	GO_POSTSYNAPSE
10	Down	0.171530549	0.801460936	GO_CELL_CELL_ADHERENS_JUNCTION
24	Down	0.171568619	0.801460936	GO_PEPTIDASE_INHIBITOR_ACTIVITY
12	Down	0.172045139	0.803057091	GO_NEGATIVE_REGULATION_OF_STEM_CELL_DIFFERENTIATION
14	Up	0.172503431	0.80378494	GO_POSITIVE_REGULATION_OF_DNA_REPLICATION
3	Down	0.172593304	0.80378494	GO_ANDROGEN_BIOSYNTHETIC_PROCESS
50	Up	0.172646038	0.80378494	GO_TRANSFERASE_ACTIVITY_TRANSFERRING_GLYCOSYL_GROUPS
5	Down	0.172740887	0.80378494	GO_HISTONE_ACETYLTRANSFERASE_BINDING
6	Down	0.172929205	0.804033057	GO_POSITIVE_REGULATION_OF_AMINE_TRANSPORT
5	Up	0.173437841	0.804399216	GO_ACTIVATION_OF_PHOSPHOLIPASE_C_ACTIVITY
19	Up	0.173487041	0.804399216	GO_REGULATION_OF_CALCIUM_ION_TRANSMEMBRANE_TRANSPORTER_ACTIVITY
6	Down	0.173580934	0.804399216	GO_CYCLIN_DEPENDENT_PROTEIN_SERINE_THREONINE_KINASE_INHIBITOR_ACTIVITY
34	Up	0.173876594	0.804399216	GO_TRANSFERASE_ACTIVITY_TRANSFERRING_ONE_CARBON_GROUPS
6	Down	0.173961326	0.804399216	GO_REGULATION_OF_CARDIAC_MUSCLE_CONTRACTION_BY_REGULATION_OF_THE_RELEASE_OF_SEQUESTERED_CALCIUM_ION
3	Down	0.174027848	0.804399216	GO_PRIMITIVE_STREAK_FORMATION
3	Down	0.174180018	0.804399216	GO_OXIDATIVE_DEMETHYLATION
60	Down	0.174327407	0.804399216	GO_CIRCULATORY_SYSTEM_PROCESS
14	Down	0.174362027	0.804399216	GO_REPRESSING_TRANSCRIPTION_FACTOR_BINDING
2	Up	0.174584113	0.804399216	GO_FORELIMB_MORPHOGENESIS
2	Up	0.174584113	0.804399216	GO_EMBRYONIC_FORELIMB_MORPHOGENESIS
8	Down	0.174686996	0.804399216	GO_AUTOPHAGOSOME_MEMBRANE
124	Up	0.174816879	0.804399216	GO_CHROMATIN_ORGANIZATION
3	Down	0.174938676	0.804399216	GO_REGULATION_OF_EXCRETION
1	Down	0.175128647	0.804399216	GO_RESPONSE_TO_PAIN
23	Down	0.175168869	0.804399216	GO_RESPONSE_TO_TRANSITION_METAL_NANOPARTICLE
6	Down	0.175989007	0.804700724	GO_POLARIZED_EPITHELIAL_CELL_DIFFERENTIATION
31	Down	0.176097001	0.804700724	GO_ORGANIC_HYDROXY_COMPOUND_TRANSPORT
24	Down	0.176332656	0.804700724	GO_REGULATION_OF_DENDRITE_MORPHOGENESIS
5	Down	0.176369389	0.804700724	GO_REGULATION_OF_POTASSIUM_ION_TRANSMEMBRANE_TRANSPORTER_ACTIVITY
2	Down	0.176556149	0.804700724	GO_REGULATION_OF_PROTON_TRANSPORT
7	Down	0.176808999	0.804700724	GO_NEGATIVE_REGULATION_OF_EPITHELIAL_TO_MESENCHYMAL_TRANSITION
10	Down	0.176844754	0.804700724	GO_REGULATION_OF_SYNAPTIC_TRANSMISSION_GLUTAMATERGIC
20	Up	0.177076862	0.804700724	GO_REGULATION_OF_OXIDOREDUCTASE_ACTIVITY
32	Down	0.177166266	0.804700724	GO_ORGANIC_ANION_TRANSMEMBRANE_TRANSPORTER_ACTIVITY
13	Up	0.177315698	0.804700724	GO_DNA_REPLICATION_INDEPENDENT_NUCLEOSOME_ASSEMBLY
13	Up	0.177315698	0.804700724	GO_DNA_REPLICATION_INDEPENDENT_NUCLEOSOME_ORGANIZATION
4	Up	0.17748577	0.804700724	GO_NAD_ADP_RIBOSYLTRANSFERASE_ACTIVITY
61	Down	0.177767032	0.804700724	GO_APICAL_PLASMA_MEMBRANE
4	Up	0.177795224	0.804700724	GO_PROTEIN_LOCALIZATION_TO_GOLGI_APPARATUS
2	Down	0.177996581	0.804700724	GO_PHOSPHATIDYLINOSITOL_PHOSPHATE_5_PHOSPHATASE_ACTIVITY
2	Down	0.177996581	0.804700724	GO_INOSITOL_TRISPHOSPHATE_PHOSPHATASE_ACTIVITY
155	Up	0.178161941	0.804700724	GO_TRANSFERASE_COMPLEX
18	Down	0.178232663	0.804700724	GO_AMINE_METABOLIC_PROCESS
24	Up	0.178245943	0.804700724	GO_NEGATIVE_REGULATION_OF_EXTRINSIC_APOPTOTIC_SIGNALING_PATHWAY
2	Up	0.178587738	0.804700724	GO_REGULATION_OF_RETINOIC_ACID_RECEPTOR_SIGNALING_PATHWAY
49	Down	0.178653331	0.804700724	GO_LEUKOCYTE_DIFFERENTIATION
13	Down	0.178743058	0.804700724	GO_REGULATION_OF_EPIDERMIS_DEVELOPMENT
5	Up	0.178936277	0.804700724	GO_N_TERMINAL_PROTEIN_AMINO_ACID_ACETYLATION
15	Up	0.178966071	0.804700724	GO_RNA_POLYMERASE_II_DISTAL_ENHANCER_SEQUENCE_SPECIFIC_DNA_BINDING
5	Up	0.179341057	0.804700724	GO_SERTOLI_CELL_DIFFERENTIATION
4	Up	0.179373058	0.804700724	GO_MUSCLE_ADAPTATION
4	Up	0.179373058	0.804700724	GO_STRIATED_MUSCLE_ADAPTATION
30	Up	0.179393653	0.804700724	GO_STRUCTURAL_CONSTITUENT_OF_RIBOSOME
6	Up	0.179431434	0.804700724	GO_MYD88_INDEPENDENT_TOLL_LIKE_RECEPTOR_SIGNALING_PATHWAY
16	Down	0.179507327	0.804700724	GO_CELLULAR_RESPONSE_TO_REACTIVE_OXYGEN_SPECIES
9	Down	0.179667145	0.804700724	GO_DAMAGED_DNA_BINDING
3	Up	0.179768824	0.804700724	GO_MANNOSE_BINDING
5	Up	0.18000392	0.804700724	GO_VENTRAL_SPINAL_CORD_DEVELOPMENT
14	Down	0.18027688	0.804700724	GO_CALCIUM_ION_REGULATED_EXOCYTOSIS
3	Down	0.180333038	0.804700724	GO_POSITIVE_REGULATION_OF_CD4_POSITIVE_ALPHA_BETA_T_CELL_ACTIVATION
4	Up	0.180649007	0.804700724	GO_POSITIVE_REGULATION_OF_EXCITATORY_POSTSYNAPTIC_POTENTIAL
25	Up	0.180760157	0.804700724	GO_PROTEIN_MODIFICATION_BY_SMALL_PROTEIN_REMOVAL
19	Up	0.180909804	0.804700724	GO_POSITIVE_REGULATION_OF_MRNA_METABOLIC_PROCESS
16	Up	0.181072652	0.804700724	GO_REGULATION_OF_PROTEIN_TYROSINE_KINASE_ACTIVITY
9	Up	0.18111136	0.804700724	GO_REGULATION_OF_PHOSPHOLIPASE_C_ACTIVITY
3	Down	0.181589729	0.804700724	GO_REGULATION_OF_HORMONE_BIOSYNTHETIC_PROCESS
3	Down	0.181589729	0.804700724	GO_REGULATION_OF_HORMONE_METABOLIC_PROCESS
162	Down	0.181811922	0.804700724	GO_ION_TRANSPORT
1	Down	0.181878349	0.804700724	GO_CATECHOLAMINE_BINDING
3	Down	0.181920171	0.804700724	GO_PROTEIN_AUTOPROCESSING
3	Down	0.18241243	0.804700724	GO_REGULATION_OF_BROWN_FAT_CELL_DIFFERENTIATION
106	Up	0.182512166	0.804700724	GO_STRUCTURAL_MOLECULE_ACTIVITY
5	Up	0.182524765	0.804700724	GO_4_HYDROXYPROLINE_METABOLIC_PROCESS
5	Up	0.18255736	0.804700724	GO_NEGATIVE_REGULATION_OF_ADAPTIVE_IMMUNE_RESPONSE
41	Down	0.182605469	0.804700724	GO_POSITIVE_REGULATION_OF_ION_TRANSPORT
22	Down	0.182662758	0.804700724	GO_REGULATION_OF_CYTOKINE_SECRETION
23	Up	0.18277081	0.804700724	GO_CELLULAR_RESPONSE_TO_INTERLEUKIN_1
2	Up	0.182905102	0.804700724	GO_REGULATION_OF_ACROSOME_REACTION
6	Up	0.182983917	0.804700724	GO_FORMATION_OF_TRANSLATION_PREINITIATION_COMPLEX
293	Up	0.183085473	0.804700724	GO_PROTEIN_COMPLEX_SUBUNIT_ORGANIZATION
4	Up	0.183106557	0.804700724	GO_NPBAF_COMPLEX
4	Up	0.183106557	0.804700724	GO_SWI_SNF_COMPLEX
4	Up	0.183106557	0.804700724	GO_NBAF_COMPLEX
2	Up	0.183205873	0.804700724	GO_HYALURONAN_CATABOLIC_PROCESS
1	Up	0.183794637	0.806363104	GO_LEYDIG_CELL_DIFFERENTIATION
35	Up	0.183927117	0.806363104	GO_STRIATED_MUSCLE_CELL_DIFFERENTIATION
2	Up	0.184142392	0.806363104	GO_CLATHRIN_COAT_ASSEMBLY
7	Down	0.184225048	0.806363104	GO_NEGATIVE_REGULATION_OF_LIPID_TRANSPORT
30	Up	0.18430393	0.806363104	GO_CHROMOSOME_TELOMERIC_REGION
48	Down	0.184642864	0.806363104	GO_LIPID_MODIFICATION
31	Down	0.184682847	0.806363104	GO_PLATELET_ACTIVATION
7	Up	0.185257598	0.806363104	GO_POSITIVE_REGULATION_OF_TRANSCRIPTION_FROM_RNA_POLYMERASE_I_PROMOTER
6	Up	0.185405343	0.806363104	GO_ADENYLYLTRANSFERASE_ACTIVITY
15	Down	0.18569008	0.806363104	GO_RHO_PROTEIN_SIGNAL_TRANSDUCTION
62	Down	0.185712108	0.806363104	GO_INORGANIC_ION_TRANSMEMBRANE_TRANSPORT
6	Down	0.186019222	0.806363104	GO_PHOSPHATIDYLINOSITOL_3_5_BISPHOSPHATE_BINDING
1	Down	0.186243534	0.806363104	GO_RENAL_SYSTEM_PROCESS_INVOLVED_IN_REGULATION_OF_BLOOD_VOLUME
1	Down	0.186243534	0.806363104	GO_NEGATIVE_REGULATION_OF_ACUTE_INFLAMMATORY_RESPONSE
1	Down	0.186243534	0.806363104	GO_REGULATION_OF_GLOMERULAR_FILTRATION
1	Down	0.186243534	0.806363104	GO_POSITIVE_REGULATION_OF_EPIDERMAL_GROWTH_FACTOR_ACTIVATED_RECEPTOR_ACTIVITY
8	Down	0.186420167	0.806363104	GO_BETA_AMYLOID_METABOLIC_PROCESS
7	Up	0.186587948	0.806363104	GO_FILOPODIUM_MEMBRANE
39	Up	0.186660904	0.806363104	GO_PALLIUM_DEVELOPMENT
18	Down	0.186822553	0.806363104	GO_POSITIVE_REGULATION_OF_TRANSMEMBRANE_RECEPTOR_PROTEIN_SERINE_THREONINE_KINASE_SIGNALING_PATHWAY
8	Up	0.186933424	0.806363104	GO_MAINTENANCE_OF_PROTEIN_LOCALIZATION_IN_ORGANELLE
9	Down	0.187032049	0.806363104	GO_NEGATIVE_REGULATION_OF_INNATE_IMMUNE_RESPONSE
12	Down	0.187072016	0.806363104	GO_TRANSCRIPTION_FACTOR_ACTIVITY_RNA_POLYMERASE_II_DISTAL_ENHANCER_SEQUENCE_SPECIFIC_BINDING
6	Up	0.187073475	0.806363104	GO_SMOOTH_MUSCLE_CONTRACTION
7	Up	0.187122796	0.806363104	GO_B_CELL_MEDIATED_IMMUNITY
16	Down	0.187197311	0.806363104	GO_RENAL_SYSTEM_PROCESS
27	Down	0.187703135	0.806363104	GO_POSITIVE_REGULATION_OF_ENDOCYTOSIS
20	Up	0.187745979	0.806363104	GO_NEGATIVE_REGULATION_OF_MYELOID_CELL_DIFFERENTIATION
13	Down	0.187811981	0.806363104	GO_HYDROLASE_ACTIVITY_HYDROLYZING_O_GLYCOSYL_COMPOUNDS
3	Down	0.187841305	0.806363104	GO_NADH_METABOLIC_PROCESS
290	Down	0.188120404	0.806363104	GO_POSITIVE_REGULATION_OF_CELL_COMMUNICATION
19	Down	0.188169166	0.806363104	GO_PROTEIN_KINASE_COMPLEX
19	Up	0.188258437	0.806363104	GO_DNA_TEMPLATED_TRANSCRIPTION_TERMINATION
42	Down	0.188300459	0.806363104	GO_REGULATION_OF_TRANSMEMBRANE_RECEPTOR_PROTEIN_SERINE_THREONINE_KINASE_SIGNALING_PATHWAY
20	Up	0.188418822	0.806363104	GO_RNA_POLYMERASE_COMPLEX
257	Down	0.188458267	0.806363104	GO_REGULATION_OF_CELL_PROLIFERATION
3	Down	0.188881775	0.807226166	GO_FLAVONOID_METABOLIC_PROCESS
2	Up	0.189066572	0.807226166	GO_POSITIVE_REGULATION_OF_ENDOTHELIAL_CELL_DIFFERENTIATION
2	Up	0.189066572	0.807226166	GO_MORPHOGENESIS_OF_AN_ENDOTHELIUM
43	Up	0.189676638	0.808631044	GO_ER_TO_GOLGI_VESICLE_MEDIATED_TRANSPORT
10	Down	0.189770562	0.808631044	GO_SYNAPSE_ASSEMBLY
36	Up	0.189802921	0.808631044	GO_NUCLEOSIDE_MONOPHOSPHATE_METABOLIC_PROCESS
73	Down	0.190009256	0.808931471	GO_NEGATIVE_REGULATION_OF_IMMUNE_SYSTEM_PROCESS
71	Up	0.190301876	0.809598554	GO_NUCLEAR_MEMBRANE
17	Down	0.190571159	0.810165469	GO_INORGANIC_ANION_TRANSMEMBRANE_TRANSPORTER_ACTIVITY
2	Down	0.190936781	0.811140847	GO_ESTABLISHMENT_OF_ENDOTHELIAL_INTESTINAL_BARRIER
257	Down	0.191530234	0.812056684	GO_SINGLE_ORGANISM_BIOSYNTHETIC_PROCESS
11	Down	0.191600293	0.812056684	GO_VESICLE_MEDIATED_TRANSPORT_BETWEEN_ENDOSOMAL_COMPARTMENTS
5	Up	0.191697733	0.812056684	GO_ENDONUCLEASE_ACTIVITY_ACTIVE_WITH_EITHER_RIBO_OR_DEOXYRIBONUCLEIC_ACIDS_AND_PRODUCING_5_PHOSPHOMONOESTERS
5	Up	0.191697733	0.812056684	GO_ENDORIBONUCLEASE_ACTIVITY_PRODUCING_5_PHOSPHOMONOESTERS
7	Down	0.192260735	0.812943758	GO_EXCRETION
13	Down	0.192483398	0.812943758	GO_REGULATION_OF_CHEMOKINE_PRODUCTION
2	Up	0.192767567	0.812943758	GO_NEGATIVE_REGULATION_OF_SPROUTING_ANGIOGENESIS
3	Up	0.19297106	0.812943758	GO_CARDIAC_LEFT_VENTRICLE_MORPHOGENESIS
9	Down	0.193001451	0.812943758	GO_POSITIVE_REGULATION_OF_CELLULAR_RESPONSE_TO_TRANSFORMING_GROWTH_FACTOR_BETA_STIMULUS
9	Down	0.193001451	0.812943758	GO_POSITIVE_REGULATION_OF_TRANSFORMING_GROWTH_FACTOR_BETA_RECEPTOR_SIGNALING_PATHWAY
3	Down	0.19318927	0.812943758	GO_EATING_BEHAVIOR
27	Up	0.193374819	0.812943758	GO_LOCALIZATION_WITHIN_MEMBRANE
26	Down	0.193456125	0.812943758	GO_LEARNING
2	Down	0.193653587	0.812943758	GO_NEGATIVE_REGULATION_OF_NATURAL_KILLER_CELL_MEDIATED_IMMUNITY
2	Down	0.193653587	0.812943758	GO_NEGATIVE_REGULATION_OF_NATURAL_KILLER_CELL_MEDIATED_CYTOTOXICITY
159	Up	0.193685877	0.812943758	GO_GOLGI_MEMBRANE
1	Up	0.193942121	0.812943758	GO_INNER_MITOCHONDRIAL_MEMBRANE_ORGANIZATION
5	Down	0.19398541	0.812943758	GO_REGULATION_OF_ENDOTHELIAL_CELL_CHEMOTAXIS
10	Down	0.194155826	0.812943758	GO_CYCLIN_DEPENDENT_PROTEIN_SERINE_THREONINE_KINASE_REGULATOR_ACTIVITY
9	Down	0.19445762	0.812943758	GO_POSITIVE_REGULATION_OF_INTERLEUKIN_1_PRODUCTION
2	Down	0.194466028	0.812943758	GO_GABA_RECEPTOR_BINDING
3	Down	0.194640591	0.812943758	GO_HISTONE_H4_K8_ACETYLATION
3	Down	0.194640591	0.812943758	GO_HISTONE_H4_K5_ACETYLATION
177	Up	0.194645752	0.812943758	GO_MITOCHONDRIAL_PART
22	Down	0.194871903	0.812943758	GO_MESODERM_DEVELOPMENT
3	Up	0.194909954	0.812943758	GO_UBIQUITIN_SPECIFIC_PROTEASE_BINDING
19	Up	0.195109845	0.813208005	GO_MODIFICATION_OF_MORPHOLOGY_OR_PHYSIOLOGY_OF_OTHER_ORGANISM
19	Down	0.19552689	0.814376334	GO_REGULATION_OF_DENDRITIC_SPINE_DEVELOPMENT
175	Down	0.195876742	0.81497102	GO_REGULATION_OF_CATABOLIC_PROCESS
9	Up	0.195943335	0.81497102	GO_ACETYLGLUCOSAMINYLTRANSFERASE_ACTIVITY
32	Up	0.196191135	0.815222896	GO_NEGATIVE_REGULATION_OF_PROTEIN_COMPLEX_DISASSEMBLY
2	Down	0.196347233	0.815222896	GO_NEUROMUSCULAR_PROCESS_CONTROLLING_POSTURE
44	Down	0.196449921	0.815222896	GO_GLYCEROLIPID_BIOSYNTHETIC_PROCESS
7	Up	0.196722444	0.815222896	GO_NEGATIVE_REGULATION_OF_STRIATED_MUSCLE_CELL_DIFFERENTIATION
30	Down	0.196727877	0.815222896	GO_MONOVALENT_INORGANIC_CATION_TRANSMEMBRANE_TRANSPORTER_ACTIVITY
5	Down	0.196825139	0.815222896	GO_AORTA_MORPHOGENESIS
5	Down	0.197010861	0.815367529	GO_CD4_POSITIVE_ALPHA_BETA_T_CELL_ACTIVATION
8	Up	0.197133855	0.815367529	GO_MATURATION_OF_SSU_RRNA
3	Down	0.197362272	0.815734418	GO_POSITIVE_REGULATION_OF_FATTY_ACID_OXIDATION
27	Down	0.197596438	0.815734418	GO_N_ACETYLTRANSFERASE_ACTIVITY
13	Up	0.197681128	0.815734418	GO_MACROMOLECULE_DEACYLATION
8	Down	0.197977577	0.815734418	GO_REGULATION_OF_DNA_DEPENDENT_DNA_REPLICATION
49	Up	0.197981988	0.815734418	GO_POSITIVE_REGULATION_OF_SEQUENCE_SPECIFIC_DNA_BINDING_TRANSCRIPTION_FACTOR_ACTIVITY
5	Up	0.198321787	0.815734418	GO_TRNA_SPECIFIC_RIBONUCLEASE_ACTIVITY
45	Down	0.198445287	0.815734418	GO_REGULATION_OF_RESPONSE_TO_EXTRACELLULAR_STIMULUS
45	Down	0.198445287	0.815734418	GO_REGULATION_OF_RESPONSE_TO_NUTRIENT_LEVELS
3	Down	0.198556596	0.815734418	GO_NEGATIVE_REGULATION_OF_SODIUM_ION_TRANSPORT
6	Down	0.198893773	0.815734418	GO_MEIOTIC_CHROMOSOME_SEGREGATION
16	Down	0.199047342	0.815734418	GO_PLATELET_ALPHA_GRANULE
5	Up	0.199312397	0.815734418	GO_SOMATIC_CELL_DNA_RECOMBINATION
5	Up	0.199312397	0.815734418	GO_SOMATIC_DIVERSIFICATION_OF_IMMUNE_RECEPTORS
5	Up	0.199312397	0.815734418	GO_SOMATIC_DIVERSIFICATION_OF_IMMUNE_RECEPTORS_VIA_GERMLINE_RECOMBINATION_WITHIN_A_SINGLE_LOCUS
15	Up	0.199483582	0.815734418	GO_POSITIVE_REGULATION_OF_INTERLEUKIN_8_PRODUCTION
9	Up	0.199550881	0.815734418	GO_NEGATIVE_REGULATION_OF_EXTRINSIC_APOPTOTIC_SIGNALING_PATHWAY_IN_ABSENCE_OF_LIGAND
9	Up	0.199550881	0.815734418	GO_NEGATIVE_REGULATION_OF_SIGNAL_TRANSDUCTION_IN_ABSENCE_OF_LIGAND
3	Down	0.199742509	0.815957739	GO_POSITIVE_REGULATION_OF_PHOSPHATASE_ACTIVITY
24	Up	0.200429049	0.818201109	GO_DOUBLE_STRANDED_RNA_BINDING
54	Up	0.200881248	0.819301231	GO_ANATOMICAL_STRUCTURE_HOMEOSTASIS
7	Up	0.200973657	0.819301231	GO_NEGATIVE_REGULATION_OF_VIRAL_TRANSCRIPTION
11	Up	0.201162807	0.81938113	GO_CARGO_RECEPTOR_ACTIVITY
12	Down	0.2012684	0.81938113	GO_POSITIVE_REGULATION_OF_REGULATED_SECRETORY_PATHWAY
32	Up	0.201932579	0.821523526	GO_REGULATION_OF_RESPONSE_TO_CYTOKINE_STIMULUS
3	Up	0.202283519	0.821642745	GO_REGULATION_OF_ISOTYPE_SWITCHING
9	Down	0.202309104	0.821642745	GO_REGULATION_OF_PROTEIN_AUTOPHOSPHORYLATION
5	Down	0.202579547	0.821642745	GO_RESPONSE_TO_THYROID_HORMONE
4	Up	0.202843814	0.821642745	GO_LOW_DENSITY_LIPOPROTEIN_RECEPTOR_ACTIVITY
15	Up	0.20297581	0.821642745	GO_METALLOPEPTIDASE_ACTIVITY
10	Down	0.203109764	0.821642745	GO_MULTI_ORGANISM_BEHAVIOR
8	Down	0.203159834	0.821642745	GO_EXTRINSIC_COMPONENT_OF_ORGANELLE_MEMBRANE
10	Up	0.20328602	0.821642745	GO_NUCLEAR_TRANSCRIBED_MRNA_CATABOLIC_PROCESS_NONSENSE_MEDIATED_DECAY
2	Down	0.203390575	0.821642745	GO_NEGATIVE_REGULATION_OF_GLYCOPROTEIN_BIOSYNTHETIC_PROCESS
2	Down	0.203390575	0.821642745	GO_NEGATIVE_REGULATION_OF_GLYCOPROTEIN_METABOLIC_PROCESS
306	Up	0.203479357	0.821642745	GO_ESTABLISHMENT_OF_PROTEIN_LOCALIZATION
2	Down	0.203708977	0.821697624	GO_PEPTIDYL_LYSINE_DIMETHYLATION
21	Down	0.204016137	0.821697624	GO_NEURON_PROJECTION_GUIDANCE
9	Down	0.204021285	0.821697624	GO_MULTIVESICULAR_BODY_ORGANIZATION
2	Down	0.204044793	0.821697624	GO_CHROMOSOME_SEPARATION
4	Down	0.204524197	0.823071702	GO_PIGMENT_CELL_DIFFERENTIATION
6	Down	0.20536168	0.823783843	GO_REGULATION_OF_GASTRULATION
36	Up	0.205652388	0.823783843	GO_NUCLEAR_IMPORT
44	Down	0.205694945	0.823783843	GO_POSITIVE_REGULATION_OF_APOPTOTIC_SIGNALING_PATHWAY
1	Down	0.20581426	0.823783843	GO_L_AMINO_ACID_IMPORT
1	Down	0.20581426	0.823783843	GO_L_GLUTAMATE_TRANSMEMBRANE_TRANSPORT
1	Down	0.20581426	0.823783843	GO_ACIDIC_AMINO_ACID_TRANSMEMBRANE_TRANSPORTER_ACTIVITY
1	Down	0.206060365	0.823783843	GO_CELLULAR_RESPONSE_TO_NITRIC_OXIDE
1	Down	0.206060365	0.823783843	GO_CENTRIOLE_ASSEMBLY
6	Down	0.206076936	0.823783843	GO_NEGATIVE_REGULATION_OF_HEART_CONTRACTION
3	Down	0.20623817	0.823783843	GO_REGULATION_OF_MICROVILLUS_ORGANIZATION
30	Down	0.20646742	0.823783843	GO_N_ACYLTRANSFERASE_ACTIVITY
2	Up	0.206573359	0.823783843	GO_CEREBRAL_CORTEX_NEURON_DIFFERENTIATION
5	Down	0.206588085	0.823783843	GO_ADHERENS_JUNCTION_ASSEMBLY
4	Down	0.206637519	0.823783843	GO_CIS_TRANS_ISOMERASE_ACTIVITY
22	Down	0.206894478	0.824256528	GO_REGULATION_OF_PROTEIN_KINASE_B_SIGNALING
14	Down	0.207097604	0.824514257	GO_CARDIAC_MUSCLE_TISSUE_MORPHOGENESIS
26	Down	0.207285698	0.824638162	GO_SARCOLEMMA
49	Up	0.207405636	0.824638162	GO_REGULATION_OF_MITOCHONDRION_ORGANIZATION
59	Up	0.207687637	0.825208515	GO_ENDOCYTIC_VESICLE
176	Down	0.208258514	0.825744016	GO_REGULATION_OF_RESPONSE_TO_EXTERNAL_STIMULUS
109	Up	0.208726712	0.825744016	GO_NUCLEAR_ENVELOPE
91	Down	0.208736889	0.825744016	GO_REGULATION_OF_ANATOMICAL_STRUCTURE_SIZE
7	Up	0.20882586	0.825744016	GO_NUCLEOSOME_DISASSEMBLY
7	Up	0.20882586	0.825744016	GO_PROTEIN_DNA_COMPLEX_DISASSEMBLY
7	Up	0.20882586	0.825744016	GO_CHROMATIN_DISASSEMBLY
19	Down	0.208971937	0.825744016	GO_STEROID_BIOSYNTHETIC_PROCESS
6	Up	0.208974615	0.825744016	GO_PHOSPHATIDYLINOSITOL_3_KINASE_SIGNALING
8	Down	0.209070177	0.825744016	GO_REGULATION_OF_ALPHA_BETA_T_CELL_ACTIVATION
53	Down	0.209692112	0.827651571	GO_REGULATION_OF_CELLULAR_RESPONSE_TO_GROWTH_FACTOR_STIMULUS
6	Down	0.210527387	0.828859241	GO_PROTEIN_LOCALIZATION_TO_CYTOSKELETON
9	Up	0.21053978	0.828859241	GO_CORONARY_VASCULATURE_DEVELOPMENT
11	Down	0.210584189	0.828859241	GO_GLOMERULUS_DEVELOPMENT
2	Up	0.210702888	0.828859241	GO_LYSINE_METABOLIC_PROCESS
3	Up	0.21110225	0.828859241	GO_POST_EMBRYONIC_ORGAN_DEVELOPMENT
5	Down	0.211232482	0.828859241	GO_ESTABLISHMENT_OR_MAINTENANCE_OF_MONOPOLAR_CELL_POLARITY
6	Down	0.211387885	0.828859241	GO_POSITIVE_REGULATION_OF_PROTEIN_COMPLEX_DISASSEMBLY
55	Down	0.211575843	0.828859241	GO_NEGATIVE_REGULATION_OF_CELL_DEVELOPMENT
2	Up	0.211832967	0.828859241	GO_CITRULLINE_METABOLIC_PROCESS
4	Up	0.211971382	0.828859241	GO_POSITIVE_REGULATION_OF_CELL_SIZE
17	Up	0.212018684	0.828859241	GO_REGULATION_OF_MONOOXYGENASE_ACTIVITY
2	Up	0.21224945	0.828859241	GO_TONGUE_DEVELOPMENT
4	Down	0.212384521	0.828859241	GO_GLYCOSPHINGOLIPID_BIOSYNTHETIC_PROCESS
4	Down	0.212384521	0.828859241	GO_GANGLIOSIDE_BIOSYNTHETIC_PROCESS
134	Down	0.212595196	0.828859241	GO_NEGATIVE_REGULATION_OF_DEVELOPMENTAL_PROCESS
2	Down	0.212781373	0.828859241	GO_NEGATIVE_REGULATION_OF_SYSTEMIC_ARTERIAL_BLOOD_PRESSURE
9	Down	0.21284357	0.828859241	GO_PHOSPHATASE_COMPLEX
5	Up	0.212872438	0.828859241	GO_PCG_PROTEIN_COMPLEX
11	Down	0.212879151	0.828859241	GO_SKELETAL_MUSCLE_CELL_DIFFERENTIATION
4	Down	0.212908748	0.828859241	GO_OLIGOSACCHARIDE_CATABOLIC_PROCESS
3	Up	0.213193177	0.828859241	GO_TRICARBOXYLIC_ACID_CYCLE_ENZYME_COMPLEX
5	Up	0.213487872	0.828859241	GO_LIPOPROTEIN_PARTICLE_RECEPTOR_ACTIVITY
95	Up	0.213837286	0.828859241	GO_DNA_REPAIR
39	Up	0.214029317	0.828859241	GO_REGULATION_OF_MICROTUBULE_POLYMERIZATION_OR_DEPOLYMERIZATION
25	Down	0.21415443	0.828859241	GO_GATED_CHANNEL_ACTIVITY
4	Down	0.214469501	0.828859241	GO_BONE_TRABECULA_MORPHOGENESIS
1	Down	0.214499172	0.828859241	GO_POSITIVE_REGULATION_OF_MYELINATION
4	Down	0.215047103	0.828859241	GO_GLYCOPROTEIN_CATABOLIC_PROCESS
13	Down	0.21505068	0.828859241	GO_REGULATION_OF_NUCLEOSIDE_METABOLIC_PROCESS
13	Down	0.21505068	0.828859241	GO_REGULATION_OF_ATP_METABOLIC_PROCESS
4	Up	0.215064721	0.828859241	GO_IMP_METABOLIC_PROCESS
4	Up	0.215064721	0.828859241	GO_IMP_BIOSYNTHETIC_PROCESS
4	Up	0.215136216	0.828859241	GO_REGULATION_OF_CENTRIOLE_REPLICATION
220	Up	0.215156672	0.828859241	GO_ENVELOPE
4	Up	0.215640749	0.828859241	GO_PROTEASOME_BINDING
2	Down	0.215673414	0.828859241	GO_RESPONSE_TO_INSECTICIDE
1	Down	0.215752035	0.828859241	GO_SEROTONIN_METABOLIC_PROCESS
39	Up	0.216237761	0.828859241	GO_CHROMATIN_REMODELING
5	Up	0.216284784	0.828859241	GO_KERATAN_SULFATE_BIOSYNTHETIC_PROCESS
2	Down	0.216424955	0.828859241	GO_VITAMIN_TRANSPORTER_ACTIVITY
8	Down	0.216490917	0.828859241	GO_REGULATION_OF_RELEASE_OF_SEQUESTERED_CALCIUM_ION_INTO_CYTOSOL_BY_SARCOPLASMIC_RETICULUM
3	Down	0.216537856	0.828859241	GO_REGULATION_OF_SKELETAL_MUSCLE_CONTRACTION
11	Down	0.216566375	0.828859241	GO_LYMPHOCYTE_HOMEOSTASIS
5	Down	0.216828264	0.828859241	GO_POST_ANAL_TAIL_MORPHOGENESIS
68	Down	0.216848594	0.828859241	GO_POSITIVE_REGULATION_OF_PROTEOLYSIS
5	Down	0.216949144	0.828859241	GO_LUNG_ALVEOLUS_DEVELOPMENT
2	Down	0.217094162	0.828859241	GO_EPITHELIAL_CELL_MATURATION
4	Down	0.218755466	0.828859241	GO_PITUITARY_GLAND_DEVELOPMENT
2	Up	0.218829929	0.828859241	GO_NOSE_DEVELOPMENT
6	Down	0.218998357	0.828859241	GO_CELLULAR_COMPONENT_MAINTENANCE
33	Down	0.219003971	0.828859241	GO_CELLULAR_RESPONSE_TO_STARVATION
7	Down	0.219041766	0.828859241	GO_MAMMARY_GLAND_MORPHOGENESIS
13	Up	0.219083856	0.828859241	GO_POSITIVE_REGULATION_OF_PHOSPHOLIPASE_ACTIVITY
3	Up	0.219217709	0.828859241	GO_NEGATIVE_REGULATION_OF_ANDROGEN_RECEPTOR_SIGNALING_PATHWAY
1	Up	0.219217816	0.828859241	GO_REGULATION_OF_B_CELL_RECEPTOR_SIGNALING_PATHWAY
72	Up	0.219418985	0.828859241	GO_POSITIVE_REGULATION_OF_INTRACELLULAR_PROTEIN_TRANSPORT
1	Up	0.219871699	0.828859241	GO_REGULATION_OF_NLRP3_INFLAMMASOME_COMPLEX_ASSEMBLY
1	Up	0.219871699	0.828859241	GO_DETECTION_OF_OTHER_ORGANISM
1	Up	0.219871699	0.828859241	GO_REGULATION_OF_CILIUM_MOVEMENT
1	Up	0.219871699	0.828859241	GO_PROTEIN_HORMONE_RECEPTOR_ACTIVITY
1	Up	0.219871699	0.828859241	GO_PEPTIDOGLYCAN_BINDING
28	Up	0.219921363	0.828859241	GO_INTERMEDIATE_FILAMENT_CYTOSKELETON
12	Down	0.220241532	0.828859241	GO_REGULATION_OF_BIOMINERAL_TISSUE_DEVELOPMENT
8	Down	0.220267146	0.828859241	GO_NEURON_PROJECTION_REGENERATION
32	Down	0.220359274	0.828859241	GO_REGULATION_OF_SYNAPTIC_PLASTICITY
16	Up	0.220472304	0.828859241	GO_NEGATIVE_REGULATION_OF_LEUKOCYTE_DIFFERENTIATION
30	Down	0.220639697	0.828859241	GO_POSITIVE_REGULATION_OF_CELL_CELL_ADHESION
231	Down	0.220654184	0.828859241	GO_NEUROGENESIS
5	Up	0.220852254	0.828859241	GO_POSITIVE_REGULATION_OF_NEUTROPHIL_MIGRATION
2	Down	0.220983066	0.828859241	GO_ENDOSOME_LUMEN
4	Down	0.22102558	0.828859241	GO_POSITIVE_REGULATION_OF_NUCLEOSIDE_METABOLIC_PROCESS
4	Down	0.22102558	0.828859241	GO_POSITIVE_REGULATION_OF_ATP_METABOLIC_PROCESS
16	Up	0.22154911	0.828859241	GO_SMOOTH_ENDOPLASMIC_RETICULUM
3	Up	0.221601497	0.828859241	GO_ASPARTATE_FAMILY_AMINO_ACID_CATABOLIC_PROCESS
4	Up	0.222087635	0.828859241	GO_INVADOPODIUM
82	Down	0.222087951	0.828859241	GO_ANION_TRANSPORT
12	Down	0.222211259	0.828859241	GO_NF_KAPPAB_BINDING
2	Down	0.222236611	0.828859241	GO_COPPER_ION_HOMEOSTASIS
2	Down	0.222236611	0.828859241	GO_CELLULAR_COPPER_ION_HOMEOSTASIS
5	Up	0.222471077	0.828859241	GO_PODOSOME
10	Down	0.222474606	0.828859241	GO_NADP_BINDING
2	Down	0.222484783	0.828859241	GO_IMMUNOGLOBULIN_RECEPTOR_BINDING
3	Up	0.222522534	0.828859241	GO_INTERFERON_GAMMA_PRODUCTION
24	Up	0.222769387	0.828859241	GO_GLIAL_CELL_DIFFERENTIATION
7	Down	0.222807896	0.828859241	GO_CELL_AGGREGATION
7	Down	0.222807896	0.828859241	GO_CARTILAGE_CONDENSATION
10	Down	0.223130212	0.828859241	GO_REGULATION_OF_VACUOLAR_TRANSPORT
5	Up	0.22329607	0.828859241	GO_CELLULAR_RESPONSE_TO_LITHIUM_ION
2	Up	0.223338774	0.828859241	GO_LONG_CHAIN_FATTY_ACID_COA_LIGASE_ACTIVITY
3	Down	0.223413843	0.828859241	GO_ALCOHOL_TRANSMEMBRANE_TRANSPORTER_ACTIVITY
2	Down	0.223418454	0.828859241	GO_REGULATION_OF_MITOCHONDRIAL_DEPOLARIZATION
36	Down	0.223441605	0.828859241	GO_ORGANELLE_FUSION
15	Up	0.223533216	0.828859241	GO_RNA_POLYMERASE_II_TRANSCRIPTION_COFACTOR_ACTIVITY
255	Down	0.223586539	0.828859241	GO_REGULATION_OF_CELLULAR_LOCALIZATION
277	Down	0.223770657	0.828859241	GO_REGULATION_OF_CELL_DEATH
5	Down	0.223875529	0.828859241	GO_REGULATION_OF_NEURON_PROJECTION_REGENERATION
67	Up	0.224034184	0.828859241	GO_CHROMOSOMAL_REGION
11	Up	0.224227074	0.828859241	GO_RIBOSOME_BINDING
3	Down	0.224265272	0.828859241	GO_SPINAL_CORD_PATTERNING
34	Up	0.22434854	0.828859241	GO_OUTER_MEMBRANE
22	Down	0.224625113	0.828859241	GO_SMAD_BINDING
17	Down	0.224626247	0.828859241	GO_REGULATION_OF_NIK_NF_KAPPAB_SIGNALING
4	Down	0.224941792	0.828859241	GO_LIGAND_GATED_CALCIUM_CHANNEL_ACTIVITY
4	Down	0.224941792	0.828859241	GO_INTRACELLULAR_LIGAND_GATED_ION_CHANNEL_ACTIVITY
29	Up	0.224945759	0.828859241	GO_RNA_PHOSPHODIESTER_BOND_HYDROLYSIS
9	Down	0.225106737	0.828859241	GO_GOLGI_LUMEN
6	Up	0.225131948	0.828859241	GO_NUCLEOTIDE_TRANSMEMBRANE_TRANSPORT
6	Down	0.225227131	0.828859241	GO_PEPTIDE_CROSS_LINKING
1	Down	0.225613228	0.828859241	GO_POSITIVE_REGULATION_OF_ANTIGEN_PROCESSING_AND_PRESENTATION
1	Down	0.225613228	0.828859241	GO_RESPONSE_TO_ETHER
1	Down	0.225613228	0.828859241	GO_ANTIGEN_PROCESSING_AND_PRESENTATION_OF_ENDOGENOUS_ANTIGEN
1	Down	0.225613228	0.828859241	GO_ANTIGEN_PROCESSING_AND_PRESENTATION_OF_ENDOGENOUS_PEPTIDE_ANTIGEN
5	Up	0.225823298	0.828859241	GO_RESPONSE_TO_MANGANESE_ION
5	Down	0.225984251	0.828859241	GO_RESPONSE_TO_PROSTAGLANDIN
18	Down	0.226091704	0.828859241	GO_POSITIVE_REGULATION_OF_EXTRINSIC_APOPTOTIC_SIGNALING_PATHWAY
3	Down	0.226141079	0.828859241	GO_POSITIVE_REGULATION_OF_MYELOID_LEUKOCYTE_CYTOKINE_PRODUCTION_INVOLVED_IN_IMMUNE_RESPONSE
47	Down	0.226467515	0.829470742	GO_REGULATION_OF_SMALL_GTPASE_MEDIATED_SIGNAL_TRANSDUCTION
2	Up	0.226688128	0.829470742	GO_SPLICEOSOMAL_TRI_SNRNP_COMPLEX_ASSEMBLY
5	Down	0.226973188	0.829470742	GO_TRANSLATION_REPRESSOR_ACTIVITY
2	Down	0.227359252	0.829470742	GO_REGULATION_OF_DOPAMINE_SECRETION
2	Down	0.227359252	0.829470742	GO_STARTLE_RESPONSE
4	Up	0.227392504	0.829470742	GO_ATRIAL_SEPTUM_MORPHOGENESIS
3	Down	0.22751841	0.829470742	GO_CELL_CORTEX_REGION
237	Down	0.227760775	0.829470742	GO_MOLECULAR_FUNCTION_REGULATOR
5	Down	0.228018183	0.829470742	GO_NEGATIVE_REGULATION_OF_LIPASE_ACTIVITY
6	Up	0.228302479	0.829470742	GO_HETEROTYPIC_CELL_CELL_ADHESION
3	Down	0.228317572	0.829470742	GO_BLASTOCYST_FORMATION
5	Down	0.228335877	0.829470742	GO_LONG_TERM_MEMORY
8	Down	0.228336002	0.829470742	GO_REGULATION_OF_SUBSTRATE_ADHESION_DEPENDENT_CELL_SPREADING
5	Down	0.228377462	0.829470742	GO_BILE_ACID_BIOSYNTHETIC_PROCESS
35	Down	0.228426957	0.829470742	GO_NEGATIVE_REGULATION_OF_CELLULAR_PROTEIN_LOCALIZATION
3	Up	0.22853618	0.829470742	GO_COMPLEMENT_ACTIVATION
5	Down	0.228941835	0.830437011	GO_MITOCHONDRION_DISTRIBUTION
4	Down	0.229201282	0.830528307	GO_POSITIVE_REGULATION_OF_P38MAPK_CASCADE
5	Down	0.229245893	0.830528307	GO_POLYSACCHARIDE_BINDING
4	Up	0.229505922	0.830964908	GO_RESPONSE_TO_MISFOLDED_PROTEIN
43	Down	0.229929038	0.8319911	GO_NEGATIVE_REGULATION_OF_RESPONSE_TO_EXTERNAL_STIMULUS
20	Up	0.230624816	0.832178729	GO_CARDIAC_SEPTUM_DEVELOPMENT
18	Down	0.230665318	0.832178729	GO_PROTEIN_COMPLEX_SCAFFOLD
12	Down	0.230768992	0.832178729	GO_ERYTHROCYTE_HOMEOSTASIS
26	Down	0.23127244	0.832178729	GO_ACTIVE_ION_TRANSMEMBRANE_TRANSPORTER_ACTIVITY
5	Down	0.231756293	0.832178729	GO_SIALYLATION
5	Down	0.231756293	0.832178729	GO_SIALYLTRANSFERASE_ACTIVITY
4	Up	0.231762926	0.832178729	GO_REGULATION_OF_IMMUNOGLOBULIN_PRODUCTION
5	Down	0.231800632	0.832178729	GO_ATPASE_ACTIVITY_COUPLED_TO_TRANSMEMBRANE_MOVEMENT_OF_IONS_PHOSPHORYLATIVE_MECHANISM
9	Down	0.232277031	0.832178729	GO_PYRIDOXAL_PHOSPHATE_BINDING
8	Up	0.232438266	0.832178729	GO_MODULATION_BY_SYMBIONT_OF_HOST_CELLULAR_PROCESS
20	Up	0.232447457	0.832178729	GO_SPINDLE_POLE
2	Down	0.232665427	0.832178729	GO_ZYMOGEN_GRANULE
97	Down	0.232807392	0.832178729	GO_TRANSMEMBRANE_RECEPTOR_PROTEIN_TYROSINE_KINASE_SIGNALING_PATHWAY
6	Down	0.232842208	0.832178729	GO_PURINERGIC_RECEPTOR_SIGNALING_PATHWAY
4	Down	0.233272412	0.832178729	GO_RESPONSE_TO_PROSTAGLANDIN_E
4	Down	0.233439944	0.832178729	GO_SODIUM_ION_BINDING
6	Down	0.233490032	0.832178729	GO_POSITIVE_REGULATION_OF_SYNAPSE_ASSEMBLY
9	Down	0.233588897	0.832178729	GO_POSITIVE_REGULATION_OF_CARBOHYDRATE_METABOLIC_PROCESS
2	Down	0.233821965	0.832178729	GO_REGULATION_OF_MEMBRANE_LIPID_DISTRIBUTION
2	Down	0.233821965	0.832178729	GO_LIPID_TRANSLOCATION
2	Down	0.233821965	0.832178729	GO_PHOSPHOLIPID_TRANSLOCATING_ATPASE_ACTIVITY
2	Up	0.233987368	0.832178729	GO_POSITIVE_REGULATION_OF_INSULIN_LIKE_GROWTH_FACTOR_RECEPTOR_SIGNALING_PATHWAY
19	Down	0.233989186	0.832178729	GO_CELL_MATURATION
17	Down	0.234071526	0.832178729	GO_TRANSFORMING_GROWTH_FACTOR_BETA_RECEPTOR_SIGNALING_PATHWAY
37	Down	0.23408	0.832178729	GO_POSITIVE_REGULATION_OF_DEVELOPMENTAL_GROWTH
5	Down	0.234107265	0.832178729	GO_REGULATION_OF_MUSCLE_HYPERTROPHY
14	Up	0.234414429	0.832178729	GO_INTERCALATED_DISC
3	Up	0.234449724	0.832178729	GO_POSITIVE_REGULATION_OF_KERATINOCYTE_DIFFERENTIATION
3	Up	0.234449724	0.832178729	GO_POSITIVE_REGULATION_OF_EPIDERMAL_CELL_DIFFERENTIATION
4	Down	0.235296696	0.832178729	GO_POSITIVE_REGULATION_OF_CHOLESTEROL_EFFLUX
4	Down	0.235296696	0.832178729	GO_REGULATION_OF_CHOLESTEROL_EFFLUX
3	Down	0.235427086	0.832178729	GO_ACIDIC_AMINO_ACID_TRANSPORT
4	Down	0.235466001	0.832178729	GO_PROTEIN_LOCALIZATION_TO_CENTROSOME
140	Down	0.235597261	0.832178729	GO_MULTI_ORGANISM_REPRODUCTIVE_PROCESS
4	Down	0.23566928	0.832178729	GO_TRANSLATION_ELONGATION_FACTOR_ACTIVITY
3	Up	0.235771014	0.832178729	GO_METALLOENDOPEPTIDASE_ACTIVITY
6	Down	0.235857258	0.832178729	GO_WW_DOMAIN_BINDING
5	Down	0.236147063	0.832178729	GO_CHLORIDE_CHANNEL_COMPLEX
35	Down	0.236466851	0.832178729	GO_PROTEIN_ACETYLATION
6	Up	0.236469863	0.832178729	GO_RETINOIC_ACID_METABOLIC_PROCESS
5	Up	0.236888107	0.832178729	GO_AUDITORY_RECEPTOR_CELL_DEVELOPMENT
5	Up	0.236888107	0.832178729	GO_AUDITORY_RECEPTOR_CELL_MORPHOGENESIS
7	Down	0.236893876	0.832178729	GO_PHOSPHATIDYLINOSITOL_PHOSPHATE_PHOSPHATASE_ACTIVITY
29	Down	0.237082834	0.832178729	GO_VASCULAR_PROCESS_IN_CIRCULATORY_SYSTEM
8	Up	0.237446122	0.832178729	GO_REGULATION_OF_ANDROGEN_RECEPTOR_SIGNALING_PATHWAY
25	Down	0.237760616	0.832178729	GO_NEGATIVE_REGULATION_OF_DEFENSE_RESPONSE
9	Down	0.237855332	0.832178729	GO_EXTRINSIC_APOPTOTIC_SIGNALING_PATHWAY_VIA_DEATH_DOMAIN_RECEPTORS
6	Down	0.23787303	0.832178729	GO_PHOSPHATIDYLINOSITOL_3_PHOSPHATE_BINDING
10	Down	0.238161719	0.832178729	GO_ANION_CATION_SYMPORTER_ACTIVITY
53	Down	0.238444866	0.832178729	GO_CELL_CORTEX
13	Down	0.238560274	0.832178729	GO_NEGATIVE_REGULATION_OF_INFLAMMATORY_RESPONSE
31	Up	0.238658	0.832178729	GO_NEGATIVE_REGULATION_OF_MAPK_CASCADE
5	Down	0.238701188	0.832178729	GO_POSITIVE_REGULATION_OF_PROTEIN_DEPOLYMERIZATION
3	Up	0.238739356	0.832178729	GO_MRNA_CLEAVAGE_FACTOR_COMPLEX
3	Up	0.238739356	0.832178729	GO_MRNA_CLEAVAGE_AND_POLYADENYLATION_SPECIFICITY_FACTOR_COMPLEX
100	Up	0.238805709	0.832178729	GO_AMIDE_BIOSYNTHETIC_PROCESS
16	Down	0.238967116	0.832178729	GO_ENSHEATHMENT_OF_NEURONS
16	Down	0.238967116	0.832178729	GO_AXON_ENSHEATHMENT
7	Down	0.23899485	0.832178729	GO_RETINA_VASCULATURE_DEVELOPMENT_IN_CAMERA_TYPE_EYE
32	Up	0.238997159	0.832178729	GO_MIDBODY
2	Down	0.239531832	0.832178729	GO_NEGATIVE_REGULATION_OF_BEHAVIOR
4	Up	0.239572765	0.832178729	GO_MORPHOGENESIS_OF_AN_EPITHELIAL_FOLD
10	Down	0.239596468	0.832178729	GO_REGULATION_OF_CYTOKINESIS
98	Down	0.239776526	0.832178729	GO_REGULATION_OF_ION_TRANSPORT
20	Down	0.240035613	0.832178729	GO_NEGATIVE_REGULATION_OF_CYTOPLASMIC_TRANSPORT
7	Down	0.240375388	0.832178729	GO_RESPONSE_TO_PH
82	Down	0.240416885	0.832178729	GO_SMALL_MOLECULE_BIOSYNTHETIC_PROCESS
222	Up	0.240552146	0.832178729	GO_PROTEIN_COMPLEX_BIOGENESIS
222	Up	0.240552146	0.832178729	GO_PROTEIN_COMPLEX_ASSEMBLY
13	Up	0.240862756	0.832178729	GO_MITOTIC_SPINDLE_ORGANIZATION
3	Up	0.240983661	0.832178729	GO_NEGATIVE_REGULATION_OF_OLIGODENDROCYTE_DIFFERENTIATION
3	Up	0.240983661	0.832178729	GO_NEGATIVE_REGULATION_OF_GLIAL_CELL_DIFFERENTIATION
30	Down	0.241082701	0.832178729	GO_LYMPHOCYTE_DIFFERENTIATION
9	Down	0.241096019	0.832178729	GO_REGULATION_OF_LEUKOCYTE_MEDIATED_CYTOTOXICITY
9	Down	0.241096019	0.832178729	GO_REGULATION_OF_CELL_KILLING
2	Down	0.241190058	0.832178729	GO_NEGATIVE_REGULATION_OF_NITRIC_OXIDE_METABOLIC_PROCESS
2	Down	0.241190058	0.832178729	GO_NEGATIVE_REGULATION_OF_NITRIC_OXIDE_BIOSYNTHETIC_PROCESS
2	Down	0.241190058	0.832178729	GO_NEGATIVE_REGULATION_OF_REACTIVE_OXYGEN_SPECIES_BIOSYNTHETIC_PROCESS
17	Up	0.241213058	0.832178729	GO_POSITIVE_REGULATION_OF_LIPASE_ACTIVITY
1	Up	0.24135468	0.832178729	GO_OUTER_MITOCHONDRIAL_MEMBRANE_PROTEIN_COMPLEX
1	Up	0.241575145	0.832178729	GO_PROTEIN_K63_LINKED_DEUBIQUITINATION
3	Up	0.241673028	0.832178729	GO_OMEGA_PEPTIDASE_ACTIVITY
48	Down	0.241712448	0.832178729	GO_REGULATION_OF_MEMBRANE_POTENTIAL
18	Up	0.24203558	0.832178729	GO_DNA_DIRECTED_RNA_POLYMERASE_II_HOLOENZYME
8	Down	0.242111192	0.832178729	GO_REGULATION_OF_SYSTEMIC_ARTERIAL_BLOOD_PRESSURE_MEDIATED_BY_A_CHEMICAL_SIGNAL
64	Down	0.242137106	0.832178729	GO_SINGLE_ORGANISM_BEHAVIOR
3	Down	0.242372158	0.832178729	GO_HISTONE_H3_K9_MODIFICATION
9	Down	0.242687176	0.832178729	GO_POSITIVE_REGULATION_OF_CYTOKINE_BIOSYNTHETIC_PROCESS
19	Down	0.242845508	0.832178729	GO_ENDOPLASMIC_RETICULUM_GOLGI_INTERMEDIATE_COMPARTMENT_MEMBRANE
8	Down	0.242848097	0.832178729	GO_POSITIVE_REGULATION_OF_CELL_JUNCTION_ASSEMBLY
138	Down	0.243220977	0.832178729	GO_PROTEIN_CATABOLIC_PROCESS
61	Down	0.243508137	0.832178729	GO_CYTOPLASMIC_REGION
7	Up	0.243595315	0.832178729	GO_MULTICELLULAR_ORGANISMAL_MOVEMENT
7	Up	0.243595315	0.832178729	GO_MUSCULOSKELETAL_MOVEMENT
6	Down	0.24366699	0.832178729	GO_POSITIVE_REGULATION_OF_VASODILATION
3	Up	0.243892216	0.832178729	GO_TAU_PROTEIN_BINDING
2	Up	0.244241469	0.832178729	GO_PYRIMIDINE_NUCLEOTIDE_CATABOLIC_PROCESS
6	Down	0.244406579	0.832178729	GO_MEMBRANE_RAFT_ORGANIZATION
11	Up	0.245085616	0.832178729	GO_OLIGODENDROCYTE_DIFFERENTIATION
3	Down	0.245089879	0.832178729	GO_POSITIVE_REGULATION_OF_MITOTIC_SISTER_CHROMATID_SEPARATION
3	Down	0.245089879	0.832178729	GO_POSITIVE_REGULATION_OF_MITOTIC_METAPHASE_ANAPHASE_TRANSITION
3	Down	0.245089879	0.832178729	GO_POSITIVE_REGULATION_OF_METAPHASE_ANAPHASE_TRANSITION_OF_CELL_CYCLE
4	Down	0.245250424	0.832178729	GO_NEGATIVE_REGULATION_OF_ANION_TRANSPORT
4	Up	0.245278181	0.832178729	GO_APICAL_PROTEIN_LOCALIZATION
9	Down	0.245355955	0.832178729	GO_REGULATION_OF_ACTIN_CYTOSKELETON_REORGANIZATION
1	Up	0.245523666	0.832178729	GO_PHARYNGEAL_SYSTEM_DEVELOPMENT
22	Up	0.245548679	0.832178729	GO_TRANSLATIONAL_ELONGATION
3	Up	0.245674147	0.832178729	GO_POSITIVE_REGULATION_OF_CELL_ADHESION_MEDIATED_BY_INTEGRIN
16	Down	0.246060529	0.832178729	GO_CYTOKINE_BINDING
11	Up	0.246105821	0.832178729	GO_GOLGI_ASSOCIATED_VESICLE_MEMBRANE
17	Down	0.246307973	0.832178729	GO_STEROL_HOMEOSTASIS
17	Down	0.246307973	0.832178729	GO_CHOLESTEROL_HOMEOSTASIS
2	Up	0.24656483	0.832178729	GO_SUMO_BINDING
2	Up	0.246579903	0.832178729	GO_POST_EMBRYONIC_MORPHOGENESIS
11	Down	0.246599161	0.832178729	GO_OVULATION_CYCLE
7	Down	0.246627641	0.832178729	GO_MULTICELLULAR_ORGANISMAL_WATER_HOMEOSTASIS
4	Up	0.246710546	0.832178729	GO_PROTEIN_PALMITOYLATION
1	Up	0.246739707	0.832178729	GO_PENTOSE_PHOSPHATE_SHUNT
42	Down	0.247034025	0.832178729	GO_CILIARY_PART
2	Down	0.247035109	0.832178729	GO_REGULATION_OF_ANTIGEN_PROCESSING_AND_PRESENTATION_OF_PEPTIDE_ANTIGEN
2	Down	0.247035109	0.832178729	GO_REGULATION_OF_ANTIGEN_PROCESSING_AND_PRESENTATION
8	Down	0.247574562	0.832178729	GO_ASSOCIATIVE_LEARNING
6	Down	0.247668338	0.832178729	GO_ALPHA_BETA_T_CELL_DIFFERENTIATION
13	Up	0.247696313	0.832178729	GO_CARBOHYDRATE_DERIVATIVE_TRANSPORTER_ACTIVITY
2	Down	0.247891288	0.832178729	GO_REGULATION_OF_URINE_VOLUME
4	Up	0.248176524	0.832178729	GO_IMMUNOGLOBULIN_PRODUCTION
18	Down	0.248183199	0.832178729	GO_ADENYLATE_CYCLASE_MODULATING_G_PROTEIN_COUPLED_RECEPTOR_SIGNALING_PATHWAY
18	Down	0.248183199	0.832178729	GO_G_PROTEIN_COUPLED_RECEPTOR_SIGNALING_PATHWAY_COUPLED_TO_CYCLIC_NUCLEOTIDE_SECOND_MESSENGER
4	Up	0.248441849	0.832178729	GO_NITRIC_OXIDE_SYNTHASE_BINDING
2	Down	0.248666466	0.832178729	GO_ADRENERGIC_RECEPTOR_ACTIVITY
3	Up	0.249002135	0.832178729	GO_PYRIMIDINE_DEOXYRIBONUCLEOTIDE_METABOLIC_PROCESS
3	Up	0.249151436	0.832178729	GO_ECTODERMAL_PLACODE_DEVELOPMENT
3	Up	0.249151436	0.832178729	GO_ECTODERMAL_PLACODE_MORPHOGENESIS
3	Up	0.249151436	0.832178729	GO_ECTODERMAL_PLACODE_FORMATION
1	Up	0.249337555	0.832178729	GO_LYMPHOCYTE_CHEMOTAXIS
1	Up	0.249337555	0.832178729	GO_CXCR_CHEMOKINE_RECEPTOR_BINDING
14	Down	0.249355567	0.832178729	GO_POSITIVE_REGULATION_OF_PHOSPHATIDYLINOSITOL_3_KINASE_SIGNALING
3	Down	0.249620932	0.832178729	GO_RESPONSE_TO_METHYLMERCURY
31	Down	0.24967413	0.832178729	GO_CELL_ADHESION_MOLECULE_BINDING
9	Up	0.249736051	0.832178729	GO_TRANSCRIPTION_COUPLED_NUCLEOTIDE_EXCISION_REPAIR
7	Up	0.249838426	0.832178729	GO_RNA_POLYADENYLATION
2	Up	0.249871245	0.832178729	GO_PORE_COMPLEX
4	Down	0.249961005	0.832178729	GO_ACTIVATION_OF_PROTEIN_KINASE_A_ACTIVITY
22	Up	0.250500882	0.833510198	GO_STEROID_HORMONE_RECEPTOR_BINDING
17	Up	0.251107749	0.835062956	GO_TRANS_GOLGI_NETWORK_MEMBRANE
10	Down	0.251334918	0.835351995	GO_REGULATION_OF_INTERLEUKIN_1_PRODUCTION
1	Down	0.251499634	0.835433251	GO_CELLULAR_EXTRAVASATION
1	Up	0.251768532	0.83562765	GO_IRON_ION_IMPORT
3	Down	0.252017477	0.83562765	GO_AMINO_SUGAR_BIOSYNTHETIC_PROCESS
3	Down	0.252017477	0.83562765	GO_UDP_N_ACETYLGLUCOSAMINE_METABOLIC_PROCESS
8	Down	0.25218845	0.83562765	GO_MITOCHONDRION_LOCALIZATION
55	Up	0.252296612	0.83562765	GO_GTPASE_ACTIVITY
11	Down	0.25277548	0.83562765	GO_MRNA_3_UTR_BINDING
1	Down	0.252808718	0.83562765	GO_INTRACELLULAR_CALCIUM_ACTIVATED_CHLORIDE_CHANNEL_ACTIVITY
5	Up	0.25330708	0.83562765	GO_ECTODERM_DEVELOPMENT
1	Up	0.253487913	0.83562765	GO_CGMP_METABOLIC_PROCESS
1	Up	0.253487913	0.83562765	GO_CGMP_BIOSYNTHETIC_PROCESS
1	Up	0.253487913	0.83562765	GO_SEROTONIN_RECEPTOR_SIGNALING_PATHWAY
1	Up	0.253487913	0.83562765	GO_SEROTONIN_RECEPTOR_ACTIVITY
66	Down	0.253590572	0.83562765	GO_CILIUM
7	Up	0.253951503	0.83562765	GO_PROSTATE_GLAND_MORPHOGENESIS
2	Up	0.254248336	0.83562765	GO_ICOSANOID_RECEPTOR_ACTIVITY
20	Up	0.25426609	0.83562765	GO_MULTI_ORGANISM_TRANSPORT
20	Up	0.25426609	0.83562765	GO_MULTI_ORGANISM_LOCALIZATION
2	Down	0.254286021	0.83562765	GO_GLUTATHIONE_DERIVATIVE_BIOSYNTHETIC_PROCESS
2	Down	0.254286021	0.83562765	GO_GLUTATHIONE_DERIVATIVE_METABOLIC_PROCESS
17	Down	0.254594082	0.83562765	GO_NEGATIVE_REGULATION_OF_NUCLEOCYTOPLASMIC_TRANSPORT
1	Down	0.254604702	0.83562765	GO_NEGATIVE_REGULATION_OF_B_CELL_APOPTOTIC_PROCESS
7	Up	0.255404621	0.83562765	GO_POSITIVE_REGULATION_OF_DNA_REPAIR
3	Down	0.255489132	0.83562765	GO_SIGNAL_PEPTIDE_PROCESSING
5	Up	0.255705794	0.83562765	GO_GLUCOCORTICOID_RECEPTOR_BINDING
14	Up	0.25606234	0.83562765	GO_CLATHRIN_COATED_ENDOCYTIC_VESICLE
29	Down	0.256106541	0.83562765	GO_CARBOHYDRATE_DERIVATIVE_CATABOLIC_PROCESS
8	Down	0.25634211	0.83562765	GO_NEGATIVE_REGULATION_OF_LIPID_STORAGE
12	Up	0.256674613	0.83562765	GO_MITOCHONDRIAL_TRANSMEMBRANE_TRANSPORT
5	Down	0.257176321	0.83562765	GO_EXTRACELLULAR_FIBRIL_ORGANIZATION
306	Down	0.257308197	0.83562765	GO_POSITIVE_REGULATION_OF_GENE_EXPRESSION
3	Down	0.257325958	0.83562765	GO_MYOSIN_V_BINDING
2	Down	0.257357016	0.83562765	GO_POSITIVE_REGULATION_OF_SEQUESTERING_OF_CALCIUM_ION
2	Down	0.257357016	0.83562765	GO_NEGATIVE_REGULATION_OF_CALCIUM_ION_TRANSPORT_INTO_CYTOSOL
2	Down	0.257357016	0.83562765	GO_NEGATIVE_REGULATION_OF_CALCIUM_MEDIATED_SIGNALING
2	Down	0.257357016	0.83562765	GO_NEGATIVE_REGULATION_OF_RYANODINE_SENSITIVE_CALCIUM_RELEASE_CHANNEL_ACTIVITY
19	Down	0.257466475	0.83562765	GO_POSITIVE_REGULATION_OF_CHEMOTAXIS
5	Up	0.25816503	0.83562765	GO_POSITIVE_REGULATION_OF_G_PROTEIN_COUPLED_RECEPTOR_PROTEIN_SIGNALING_PATHWAY
11	Down	0.258265958	0.83562765	GO_PROTEIN_SELF_ASSOCIATION
24	Down	0.258353358	0.83562765	GO_RESPONSE_TO_CAMP
5	Down	0.258417731	0.83562765	GO_POSITIVE_REGULATION_OF_LEUKOCYTE_DEGRANULATION
5	Down	0.258417731	0.83562765	GO_POSITIVE_REGULATION_OF_MAST_CELL_DEGRANULATION
5	Down	0.258417731	0.83562765	GO_POSITIVE_REGULATION_OF_MAST_CELL_ACTIVATION_INVOLVED_IN_IMMUNE_RESPONSE
5	Down	0.258417731	0.83562765	GO_POSITIVE_REGULATION_OF_MAST_CELL_ACTIVATION
5	Down	0.258417731	0.83562765	GO_POSITIVE_REGULATION_OF_MYELOID_LEUKOCYTE_MEDIATED_IMMUNITY
2	Down	0.258442384	0.83562765	GO_MULTIVESICULAR_BODY_SORTING_PATHWAY
28	Down	0.258548266	0.83562765	GO_RESPONSE_TO_AMINO_ACID
6	Down	0.258687509	0.83562765	GO_POTASSIUM_CHANNEL_ACTIVITY
38	Up	0.25874717	0.83562765	GO_REGULATION_OF_RNA_STABILITY
5	Up	0.259010562	0.83562765	GO_ENDORIBONUCLEASE_COMPLEX
9	Down	0.259216337	0.83562765	GO_REGULATION_OF_KERATINOCYTE_PROLIFERATION
1	Down	0.25928116	0.83562765	GO_NEUROPEPTIDE_SIGNALING_PATHWAY
1	Down	0.25928116	0.83562765	GO_CGMP_BINDING
21	Up	0.259609791	0.83562765	GO_ACETYLTRANSFERASE_COMPLEX
34	Down	0.259674094	0.83562765	GO_COENZYME_BINDING
7	Down	0.259707028	0.83562765	GO_EXOSOME_RNASE_COMPLEX_
56	Down	0.25977163	0.83562765	GO_REGULATION_OF_DEVELOPMENTAL_GROWTH
7	Up	0.259880627	0.83562765	GO_MECHANORECEPTOR_DIFFERENTIATION
80	Up	0.26004611	0.83562765	GO_REGULATION_OF_IMMUNE_EFFECTOR_PROCESS
3	Up	0.260450278	0.83562765	GO_SIN3_COMPLEX
4	Down	0.260939601	0.83562765	GO_GLUTAMATE_METABOLIC_PROCESS
40	Down	0.260951893	0.83562765	GO_POSITIVE_REGULATION_OF_CELL_ACTIVATION
1	Down	0.261071406	0.83562765	GO_REGULATION_OF_GONADOTROPIN_SECRETION
4	Down	0.26134483	0.83562765	GO_REGULATION_OF_VASCULOGENESIS
5	Down	0.261353783	0.83562765	GO_CERAMIDE_BIOSYNTHETIC_PROCESS
17	Up	0.261395997	0.83562765	GO_INTERMEDIATE_FILAMENT
26	Up	0.26142771	0.83562765	GO_REGULATION_OF_CALCIUM_ION_TRANSMEMBRANE_TRANSPORT
2	Up	0.261805247	0.83562765	GO_PHOTOTRANSDUCTION
2	Up	0.261805247	0.83562765	GO_PHOTOTRANSDUCTION_VISIBLE_LIGHT
55	Up	0.261865082	0.83562765	GO_POSITIVE_REGULATION_OF_PROTEIN_SERINE_THREONINE_KINASE_ACTIVITY
9	Up	0.261993504	0.83562765	GO_RIBOSOMAL_SMALL_SUBUNIT_BIOGENESIS
20	Up	0.262205369	0.83562765	GO_RESPONSE_TO_MITOCHONDRIAL_DEPOLARISATION
20	Up	0.262205369	0.83562765	GO_MITOPHAGY_IN_RESPONSE_TO_MITOCHONDRIAL_DEPOLARIZATION
20	Up	0.262205369	0.83562765	GO_MACROMITOPHAGY
21	Up	0.262264214	0.83562765	GO_UBIQUITIN_LIKE_PROTEIN_SPECIFIC_PROTEASE_ACTIVITY
5	Down	0.262402306	0.83562765	GO_REGULATION_OF_RUFFLE_ASSEMBLY
47	Down	0.262410079	0.83562765	GO_PHOSPHATASE_BINDING
19	Up	0.262423405	0.83562765	GO_RIBONUCLEASE_ACTIVITY
13	Down	0.26284917	0.83562765	GO_REGULATION_OF_LIPID_STORAGE
6	Up	0.262853274	0.83562765	GO_MICROTUBULE_END
312	Down	0.26289611	0.83562765	GO_POSITIVE_REGULATION_OF_BIOSYNTHETIC_PROCESS
5	Down	0.263213232	0.83562765	GO_RAB_GUANYL_NUCLEOTIDE_EXCHANGE_FACTOR_ACTIVITY
20	Up	0.263281133	0.83562765	GO_POSITIVE_REGULATION_OF_CALCIUM_ION_TRANSPORT
4	Up	0.263282212	0.83562765	GO_U2_TYPE_SPLICEOSOMAL_COMPLEX
19	Up	0.263343368	0.83562765	GO_REGULATION_OF_PHOSPHOLIPID_METABOLIC_PROCESS
3	Up	0.263523731	0.83575471	GO_VENTRICULAR_CARDIAC_MUSCLE_CELL_DIFFERENTIATION
2	Down	0.263712561	0.835806391	GO_POSITIVE_REGULATION_OF_PHOSPHOPROTEIN_PHOSPHATASE_ACTIVITY
14	Down	0.263820687	0.835806391	GO_PROTEIN_SERINE_THREONINE_KINASE_INHIBITOR_ACTIVITY
3	Down	0.264167637	0.836460632	GO_PEPTIDE_HORMONE_PROCESSING
22	Up	0.264581231	0.837012396	GO_CYTOSOLIC_PART
12	Down	0.26467893	0.837012396	GO_EPITHELIAL_TO_MESENCHYMAL_TRANSITION
5	Up	0.265472808	0.837012396	GO_MICROTUBULE_PLUS_END
15	Down	0.265660089	0.837012396	GO_RESPONSE_TO_OSMOTIC_STRESS
2	Down	0.265710907	0.837012396	GO_POSITIVE_REGULATION_OF_DNA_DEPENDENT_DNA_REPLICATION
151	Up	0.265733656	0.837012396	GO_CELLULAR_RESPONSE_TO_DNA_DAMAGE_STIMULUS
28	Down	0.265746112	0.837012396	GO_REGULATION_OF_CYTOSOLIC_CALCIUM_ION_CONCENTRATION
2	Up	0.265819888	0.837012396	GO_RENAL_FILTRATION
7	Up	0.266235629	0.837012396	GO_RNA_POLYMERASE_BINDING
3	Up	0.266421483	0.837012396	GO_NITROGEN_CYCLE_METABOLIC_PROCESS
2	Down	0.266527022	0.837012396	GO_POSITIVE_REGULATION_OF_ALPHA_BETA_T_CELL_PROLIFERATION
5	Up	0.266578797	0.837012396	GO_PYRIMIDINE_CONTAINING_COMPOUND_TRANSMEMBRANE_TRANSPORT
32	Down	0.267041799	0.837012396	GO_PROTEASE_BINDING
4	Up	0.267395727	0.837012396	GO_CELL_FATE_DETERMINATION
9	Up	0.267759001	0.837012396	GO_THIOLESTER_HYDROLASE_ACTIVITY
29	Up	0.26781338	0.837012396	GO_TRANSPORT_VESICLE_MEMBRANE
3	Down	0.268335917	0.837012396	GO_POSITIVE_REGULATION_OF_NATURAL_KILLER_CELL_MEDIATED_IMMUNITY
121	Down	0.268413538	0.837012396	GO_CELL_PROLIFERATION
44	Down	0.268420604	0.837012396	GO_METAL_ION_TRANSMEMBRANE_TRANSPORTER_ACTIVITY
31	Down	0.268484442	0.837012396	GO_PRIMARY_CILIUM
103	Up	0.268536296	0.837012396	GO_PEPTIDE_METABOLIC_PROCESS
8	Down	0.268594691	0.837012396	GO_POSITIVE_REGULATION_OF_REPRODUCTIVE_PROCESS
8	Up	0.269521745	0.837012396	GO_CYTOPLASMIC_PATTERN_RECOGNITION_RECEPTOR_SIGNALING_PATHWAY
4	Down	0.269705472	0.837012396	GO_SPHINGOLIPID_MEDIATED_SIGNALING_PATHWAY
4	Down	0.269705472	0.837012396	GO_SPHINGOSINE_1_PHOSPHATE_SIGNALING_PATHWAY
15	Down	0.269975541	0.837012396	GO_CARBOHYDRATE_CATABOLIC_PROCESS
6	Up	0.270023739	0.837012396	GO_MATURATION_OF_5_8S_RRNA_FROM_TRICISTRONIC_RRNA_TRANSCRIPT_SSU_RRNA_5_8S_RRNA_LSU_RRNA_
7	Down	0.270124633	0.837012396	GO_REGULATION_OF_MORPHOGENESIS_OF_A_BRANCHING_STRUCTURE
21	Up	0.270400906	0.837012396	GO_PROTEASOME_COMPLEX
16	Down	0.270552264	0.837012396	GO_DETECTION_OF_ABIOTIC_STIMULUS
136	Down	0.270602665	0.837012396	GO_SOMATODENDRITIC_COMPARTMENT
2	Up	0.270653143	0.837012396	GO_MITOTIC_SISTER_CHROMATID_COHESION
5	Down	0.270699404	0.837012396	GO_PEPTIDASE_ACTIVATOR_ACTIVITY
5	Down	0.270710093	0.837012396	GO_REPRODUCTIVE_BEHAVIOR
1	Down	0.270744795	0.837012396	GO_TELOMERE_CAP_COMPLEX
5	Down	0.27104375	0.837012396	GO_POSITIVE_REGULATION_OF_RHO_PROTEIN_SIGNAL_TRANSDUCTION
8	Down	0.271054122	0.837012396	GO_CELLULAR_RESPONSE_TO_VASCULAR_ENDOTHELIAL_GROWTH_FACTOR_STIMULUS
7	Down	0.271129744	0.837012396	GO_REGULATION_OF_CHOLESTEROL_METABOLIC_PROCESS
3	Down	0.271396848	0.837012396	GO_REGULATION_OF_PROTEIN_KINASE_C_SIGNALING
11	Up	0.271494362	0.837012396	GO_BONE_REMODELING
8	Up	0.271604867	0.837012396	GO_MYD88_DEPENDENT_TOLL_LIKE_RECEPTOR_SIGNALING_PATHWAY
6	Up	0.271947974	0.837012396	GO_REGULATION_OF_GOLGI_ORGANIZATION
4	Up	0.272072973	0.837012396	GO_REGULATION_OF_TRANSLATIONAL_INITIATION_IN_RESPONSE_TO_STRESS
1	Down	0.272268292	0.837012396	GO_COMPACT_MYELIN
1	Down	0.272268292	0.837012396	GO_SCHMIDT_LANTERMAN_INCISURE
84	Up	0.272442562	0.837012396	GO_GOLGI_VESICLE_TRANSPORT
40	Down	0.272477946	0.837012396	GO_REGULATION_OF_RAS_PROTEIN_SIGNAL_TRANSDUCTION
3	Up	0.272608097	0.837012396	GO_POSITIVE_REGULATION_BY_HOST_OF_VIRAL_TRANSCRIPTION
74	Down	0.272617939	0.837012396	GO_POSITIVE_REGULATION_OF_MAPK_CASCADE
5	Up	0.272741801	0.837012396	GO_CYTOSOLIC_PROTEASOME_COMPLEX
17	Up	0.272831883	0.837012396	GO_PURINE_NUCLEOSIDE_BIOSYNTHETIC_PROCESS
17	Up	0.272831883	0.837012396	GO_PURINE_RIBONUCLEOSIDE_BIOSYNTHETIC_PROCESS
2	Up	0.273096838	0.837012396	GO_ADULT_HEART_DEVELOPMENT
1	Up	0.273237168	0.837012396	GO_SPERM_PRINCIPAL_PIECE
43	Down	0.273277332	0.837012396	GO_PROTEIN_MATURATION
8	Down	0.273395187	0.837012396	GO_NEGATIVE_REGULATION_OF_WOUND_HEALING
35	Up	0.273549089	0.837012396	GO_REGULATION_OF_MYELOID_CELL_DIFFERENTIATION
52	Down	0.273566431	0.837012396	GO_INORGANIC_CATION_TRANSMEMBRANE_TRANSPORTER_ACTIVITY
5	Down	0.274032705	0.837012396	GO_NEGATIVE_REGULATION_OF_MUSCLE_CONTRACTION
6	Down	0.274131905	0.837012396	GO_ALKALI_METAL_ION_BINDING
14	Up	0.274562649	0.837012396	GO_POSITIVE_REGULATION_OF_PROTEIN_LOCALIZATION_TO_CELL_PERIPHERY
14	Up	0.274562649	0.837012396	GO_POSITIVE_REGULATION_OF_PROTEIN_LOCALIZATION_TO_PLASMA_MEMBRANE
5	Up	0.275183711	0.837012396	GO_REGULATION_OF_TRANSLATION_IN_RESPONSE_TO_STRESS
9	Down	0.27523288	0.837012396	GO_ATPASE_COUPLED_ION_TRANSMEMBRANE_TRANSPORTER_ACTIVITY
6	Down	0.275283016	0.837012396	GO_RESPONSE_TO_PLATELET_DERIVED_GROWTH_FACTOR
10	Up	0.275414722	0.837012396	GO_CENTROMERE_COMPLEX_ASSEMBLY
6	Down	0.27564053	0.837012396	GO_PHOSPHATIDYLINOSITOL_3_5_BISPHOSPHATE_3_PHOSPHATASE_ACTIVITY
6	Down	0.27564053	0.837012396	GO_PHOSPHATIDYLINOSITOL_MONOPHOSPHATE_PHOSPHATASE_ACTIVITY
17	Down	0.27605687	0.837012396	GO_REGULATION_OF_LYMPHOCYTE_DIFFERENTIATION
6	Down	0.276107265	0.837012396	GO_PTERIDINE_CONTAINING_COMPOUND_BIOSYNTHETIC_PROCESS
6	Down	0.276107265	0.837012396	GO_FOLIC_ACID_CONTAINING_COMPOUND_BIOSYNTHETIC_PROCESS
60	Down	0.276219974	0.837012396	GO_CELLULAR_RESPONSE_TO_PEPTIDE
10	Up	0.276269014	0.837012396	GO_ENDORIBONUCLEASE_ACTIVITY
7	Up	0.276323626	0.837012396	GO_NUCLEAR_LOCALIZATION_SEQUENCE_BINDING
7	Up	0.276777718	0.837012396	GO_RNA_METHYLTRANSFERASE_ACTIVITY
7	Up	0.276836791	0.837012396	GO_ENDOCYTIC_RECYCLING
2	Down	0.277161354	0.837012396	GO_EPOXYGENASE_P450_PATHWAY
2	Down	0.277161354	0.837012396	GO_ARACHIDONIC_ACID_MONOOXYGENASE_ACTIVITY
7	Up	0.277401289	0.837012396	GO_REGULATION_OF_DNA_RECOMBINATION
36	Up	0.27747447	0.837012396	GO_REGULATION_OF_TRANSPORTER_ACTIVITY
60	Up	0.277721136	0.837012396	GO_VIRAL_LIFE_CYCLE
2	Down	0.277775751	0.837012396	GO_MONOCYTE_CHEMOTAXIS
53	Down	0.277895892	0.837012396	GO_TAXIS
2	Up	0.278061823	0.837012396	GO_PROTEIN_ADP_RIBOSYLATION
2	Up	0.278411905	0.837012396	GO_MACROPHAGE_ACTIVATION_INVOLVED_IN_IMMUNE_RESPONSE
6	Down	0.27859691	0.837012396	GO_ELECTRON_TRANSPORT_CHAIN
40	Down	0.278612079	0.837012396	GO_SENSORY_ORGAN_MORPHOGENESIS
11	Up	0.278673374	0.837012396	GO_FIBROBLAST_GROWTH_FACTOR_BINDING
3	Up	0.27881983	0.837012396	GO_ACETYLCHOLINE_RECEPTOR_SIGNALING_PATHWAY
3	Up	0.27881983	0.837012396	GO_SIGNAL_TRANSDUCTION_INVOLVED_IN_CELLULAR_RESPONSE_TO_AMMONIUM_ION
3	Up	0.27881983	0.837012396	GO_CELLULAR_RESPONSE_TO_ACETYLCHOLINE
3	Up	0.27881983	0.837012396	GO_G_PROTEIN_COUPLED_ACETYLCHOLINE_RECEPTOR_SIGNALING_PATHWAY
3	Up	0.27881983	0.837012396	GO_RESPONSE_TO_ACETYLCHOLINE
3	Up	0.27881983	0.837012396	GO_POSTSYNAPTIC_SIGNAL_TRANSDUCTION
4	Down	0.278895106	0.837012396	GO_REGULATION_OF_ARP2_3_COMPLEX_MEDIATED_ACTIN_NUCLEATION
2	Down	0.278914715	0.837012396	GO_WATER_TRANSPORT
2	Down	0.278914715	0.837012396	GO_ONE_CARBON_COMPOUND_TRANSPORT
2	Down	0.278914715	0.837012396	GO_GLYCEROL_TRANSPORT
2	Down	0.278914715	0.837012396	GO_FLUID_TRANSPORT
2	Down	0.278914715	0.837012396	GO_WATER_TRANSMEMBRANE_TRANSPORTER_ACTIVITY
4	Down	0.279191462	0.837012396	GO_POSITIVE_REGULATION_OF_CELL_KILLING
3	Up	0.279379532	0.837012396	GO_POSITIVE_REGULATION_OF_CARDIAC_MUSCLE_CONTRACTION
4	Down	0.279649679	0.837012396	GO_REGULATION_OF_RESPIRATORY_SYSTEM_PROCESS
4	Down	0.279649679	0.837012396	GO_REGULATION_OF_RESPIRATORY_GASEOUS_EXCHANGE_BY_NEUROLOGICAL_SYSTEM_PROCESS
4	Down	0.279649679	0.837012396	GO_REGULATION_OF_RESPIRATORY_GASEOUS_EXCHANGE
8	Down	0.279715421	0.837012396	GO_PHENOL_CONTAINING_COMPOUND_METABOLIC_PROCESS
4	Down	0.280151066	0.837012396	GO_NEGATIVE_REGULATION_OF_SMOOTH_MUSCLE_CONTRACTION
2	Up	0.280366139	0.837012396	GO_PEPTIDYL_ARGININE_MODIFICATION
2	Up	0.280366139	0.837012396	GO_PEPTIDYL_ARGININE_METHYLATION
5	Up	0.280402811	0.837012396	GO_CELLULAR_RESPONSE_TO_ANTIBIOTIC
12	Down	0.280461214	0.837012396	GO_VIRION_ASSEMBLY
6	Down	0.28086202	0.837012396	GO_BASAL_LAMINA
344	Down	0.281000619	0.837012396	GO_PHOSPHATE_CONTAINING_COMPOUND_METABOLIC_PROCESS
3	Down	0.281039211	0.837012396	GO_ATPASE_COMPLEX
28	Down	0.281394529	0.837012396	GO_ORGANELLE_MEMBRANE_FUSION
27	Down	0.281456246	0.837012396	GO_REGULATION_OF_RHO_PROTEIN_SIGNAL_TRANSDUCTION
14	Down	0.281481963	0.837012396	GO_ACTION_POTENTIAL
28	Down	0.281528252	0.837012396	GO_NEGATIVE_REGULATION_OF_CELLULAR_RESPONSE_TO_GROWTH_FACTOR_STIMULUS
[truncated: 4,167 more rows]
