# Supplementary material for: LimoRhyde: A Flexible Approach for Differential Analysis of Rhythmic Transcriptome Data
Source: J Biol Rhythms. 2018 Nov 25;34(1):5–18. doi: 10.1177/0748730418813785 (PMC6376636; doi:10.1177/0748730418813785)
Supplement: Table_S3 – Supplemental material for LimoRhyde: A Flexible Approach for Differential Analysis of Rhythmic Transcriptome Data [file Table_S3.csv]

NGenes	Direction	PValue	FDR	GeneSet
100	Up	1.64E-15	1.01E-11	GO_CYTOSOLIC_RIBOSOME
50	Up	2.85E-14	8.77E-11	GO_CYTOSOLIC_LARGE_RIBOSOMAL_SUBUNIT
151	Up	5.01E-13	1.03E-09	GO_RIBOSOMAL_SUBUNIT
39	Up	7.23E-12	1.11E-08	GO_EPOXYGENASE_P450_PATHWAY
84	Up	1.18E-11	1.45E-08	GO_LARGE_RIBOSOMAL_SUBUNIT
101	Up	1.44E-11	1.48E-08	GO_ESTABLISHMENT_OF_PROTEIN_LOCALIZATION_TO_ENDOPLASMIC_RETICULUM
116	Up	2.93E-10	2.58E-07	GO_NUCLEAR_TRANSCRIBED_MRNA_CATABOLIC_PROCESS_NONSENSE_MEDIATED_DECAY
207	Up	4.82E-10	3.72E-07	GO_RIBOSOME
151	Up	5.56E-10	3.81E-07	GO_TRANSLATIONAL_INITIATION
55	Up	1.04E-09	6.38E-07	GO_OXIDOREDUCTASE_ACTIVITY_ACTING_ON_PAIRED_DONORS_WITH_INCORPORATION_OR_REDUCTION_OF_MOLECULAR_OXYGEN_REDUCED_FLAVIN_OR_FLAVOPROTEIN_AS_ONE_DONOR_AND_INCORPORATION_OF_ONE_ATOM_OF_OXYGEN
185	Up	1.23E-09	6.91E-07	GO_STRUCTURAL_CONSTITUENT_OF_RIBOSOME
124	Up	2.25E-09	1.13E-06	GO_PROTEIN_LOCALIZATION_TO_ENDOPLASMIC_RETICULUM
44	Up	2.38E-09	1.13E-06	GO_ARACHIDONIC_ACID_MONOOXYGENASE_ACTIVITY
58	Up	3.22E-09	1.42E-06	GO_OXIDOREDUCTASE_ACTIVITY_ACTING_ON_PAIRED_DONORS_WITH_INCORPORATION_OR_REDUCTION_OF_MOLECULAR_OXYGEN_NAD_P_H_AS_ONE_DONOR_AND_INCORPORATION_OF_ONE_ATOM_OF_OXYGEN
43	Up	6.64E-09	2.73E-06	GO_CYTOSOLIC_SMALL_RIBOSOMAL_SUBUNIT
26	Up	7.56E-09	2.91E-06	GO_NITROGEN_CYCLE_METABOLIC_PROCESS
91	Up	1.57E-08	5.69E-06	GO_ALPHA_AMINO_ACID_CATABOLIC_PROCESS
214	Up	2.19E-08	7.09E-06	GO_CARBOXYLIC_ACID_CATABOLIC_PROCESS
214	Up	2.19E-08	7.09E-06	GO_ORGANIC_ACID_CATABOLIC_PROCESS
106	Up	3.32E-08	1.02E-05	GO_CELLULAR_AMINO_ACID_CATABOLIC_PROCESS
17	Up	4.39E-08	1.29E-05	GO_GLYCINE_METABOLIC_PROCESS
13	Up	7.70E-08	2.16E-05	GO_OLIGOPEPTIDE_BINDING
108	Up	1.49E-07	3.89E-05	GO_MONOCARBOXYLIC_ACID_CATABOLIC_PROCESS
73	Down	1.52E-07	3.89E-05	GO_RESPONSE_TO_TYPE_I_INTERFERON
67	Up	1.64E-07	4.05E-05	GO_SMALL_RIBOSOMAL_SUBUNIT
21	Up	4.60E-07	1.03E-04	GO_GLUTATHIONE_DERIVATIVE_BIOSYNTHETIC_PROCESS
21	Up	4.60E-07	1.03E-04	GO_GLUTATHIONE_DERIVATIVE_METABOLIC_PROCESS
138	Up	4.66E-07	1.03E-04	GO_MULTI_ORGANISM_METABOLIC_PROCESS
52	Up	5.41E-07	1.15E-04	GO_STEROID_HYDROXYLASE_ACTIVITY
6	Up	7.80E-07	1.59E-04	GO_ARYL_SULFOTRANSFERASE_ACTIVITY
39	Up	8.01E-07	1.59E-04	GO_EXOGENOUS_DRUG_CATABOLIC_PROCESS
13	Up	3.01E-06	5.79E-04	GO_REGULATION_OF_SKELETAL_MUSCLE_CONTRACTION
25	Up	3.81E-06	6.91E-04	GO_BRANCHED_CHAIN_AMINO_ACID_METABOLIC_PROCESS
295	Up	3.81E-06	6.91E-04	GO_RIBOSOME_BIOGENESIS
50	Up	4.37E-06	7.69E-04	GO_RIBOSOME_ASSEMBLY
79	Up	4.61E-06	7.90E-04	GO_FATTY_ACID_CATABOLIC_PROCESS
247	Up	4.78E-06	7.97E-04	GO_RRNA_METABOLIC_PROCESS
34	Up	7.00E-06	0.001134916	GO_OXIDATIVE_DEMETHYLATION
14	Up	7.76E-06	0.001213997	GO_NEGATIVE_REGULATION_OF_RYANODINE_SENSITIVE_CALCIUM_RELEASE_CHANNEL_ACTIVITY
43	Up	7.88E-06	0.001213997	GO_DRUG_CATABOLIC_PROCESS
444	Up	9.53E-06	0.001432283	GO_MITOCHONDRIAL_MATRIX
77	Down	1.30E-05	0.001903396	GO_INTERFERON_GAMMA_MEDIATED_SIGNALING_PATHWAY
22	Up	1.88E-05	0.002649493	GO_SHORT_CHAIN_FATTY_ACID_METABOLIC_PROCESS
106	Down	1.93E-05	0.002649493	GO_REGULATION_OF_TUMOR_NECROSIS_FACTOR_SUPERFAMILY_CYTOKINE_PRODUCTION
67	Up	1.93E-05	0.002649493	GO_DRUG_METABOLIC_PROCESS
26	Up	2.40E-05	0.003218013	GO_RESPONSE_TO_CAFFEINE
47	Up	2.51E-05	0.003267287	GO_RIBOSOMAL_LARGE_SUBUNIT_BIOGENESIS
14	Up	2.54E-05	0.003267287	GO_SERINE_FAMILY_AMINO_ACID_BIOSYNTHETIC_PROCESS
66	Up	2.63E-05	0.003312086	GO_OXYGEN_BINDING
138	Up	3.39E-05	0.004094991	GO_RESPONSE_TO_XENOBIOTIC_STIMULUS
41	Up	3.39E-05	0.004094991	GO_SERINE_FAMILY_AMINO_ACID_METABOLIC_PROCESS
50	Up	4.28E-05	0.005073703	GO_FATTY_ACID_BETA_OXIDATION
71	Up	5.07E-05	0.005890075	GO_ARACHIDONIC_ACID_METABOLIC_PROCESS
195	Up	5.41E-05	0.006173887	GO_CYTOSOLIC_PART
21	Down	5.54E-05	0.006204515	GO_REGULATION_OF_T_CELL_TOLERANCE_INDUCTION
467	Up	5.76E-05	0.006341435	GO_AMIDE_BIOSYNTHETIC_PROCESS
143	Down	6.22E-05	0.006672462	GO_RECEPTOR_SIGNALING_PROTEIN_ACTIVITY
19	Down	6.30E-05	0.006672462	GO_REGULATION_OF_INTERLEUKIN_13_PRODUCTION
15	Up	6.39E-05	0.006672462	GO_POSITIVE_REGULATION_OF_SEQUESTERING_OF_CALCIUM_ION
209	Up	6.65E-05	0.006831917	GO_ALPHA_AMINO_ACID_METABOLIC_PROCESS
35	Down	6.88E-05	0.006951492	GO_POSITIVE_CHEMOTAXIS
377	Up	7.05E-05	0.007005281	GO_NCRNA_PROCESSING
332	Up	8.21E-05	0.008033034	GO_SMALL_MOLECULE_CATABOLIC_PROCESS
18	Down	9.82E-05	0.009355341	GO_POSITIVE_REGULATION_OF_INTERLEUKIN_13_PRODUCTION
17	Down	9.87E-05	0.009355341	GO_POSITIVE_REGULATION_OF_IMMUNOGLOBULIN_SECRETION
38	Down	1.01E-04	0.009473945	GO_MHC_PROTEIN_BINDING
27	Up	1.06E-04	0.009646615	GO_GLUTATHIONE_TRANSFERASE_ACTIVITY
22	Up	1.06E-04	0.009646615	GO_RIBOSOMAL_LARGE_SUBUNIT_ASSEMBLY
23	Down	1.19E-04	0.010630198	GO_REGULATION_OF_TOLERANCE_INDUCTION
19	Up	1.21E-04	0.010630198	GO_NEGATIVE_REGULATION_OF_CALCIUM_ION_IMPORT
308	Up	1.24E-04	0.010774257	GO_CELLULAR_AMINO_ACID_METABOLIC_PROCESS
8	Up	1.29E-04	0.011006079	GO_LOW_DENSITY_LIPOPROTEIN_PARTICLE_REMODELING
69	Up	1.33E-04	0.011159971	GO_ALPHA_AMINO_ACID_BIOSYNTHETIC_PROCESS
57	Up	1.34E-04	0.011159971	GO_ASPARTATE_FAMILY_AMINO_ACID_METABOLIC_PROCESS
15	Down	1.51E-04	0.012378395	GO_BETA_AMYLOID_METABOLIC_PROCESS
45	Up	1.54E-04	0.012502768	GO_CYTOPLASMIC_TRANSLATION
162	Up	1.60E-04	0.012637968	GO_PROTEIN_TARGETING_TO_MEMBRANE
19	Up	1.60E-04	0.012637968	GO_RELAXATION_OF_CARDIAC_MUSCLE
13	Up	1.62E-04	0.012637968	GO_ALDEHYDE_CATABOLIC_PROCESS
31	Down	1.82E-04	0.014006984	GO_MHC_CLASS_I_PROTEIN_BINDING
155	Up	2.09E-04	0.015934167	GO_CELLULAR_LIPID_CATABOLIC_PROCESS
32	Down	2.29E-04	0.016961985	GO_POSITIVE_REGULATION_OF_IMMUNOGLOBULIN_PRODUCTION
666	Up	2.29E-04	0.016961985	GO_CELLULAR_AMIDE_METABOLIC_PROCESS
22	Down	2.31E-04	0.016961985	GO_POSITIVE_REGULATION_OF_INTERLEUKIN_4_PRODUCTION
432	Up	2.36E-04	0.017108371	GO_RIBONUCLEOPROTEIN_COMPLEX_BIOGENESIS
20	Up	2.44E-04	0.01751816	GO_AMINO_ACID_BETAINE_METABOLIC_PROCESS
17	Up	2.51E-04	0.017771228	GO_FATTY_ACID_BETA_OXIDATION_USING_ACYL_COA_DEHYDROGENASE
512	Up	2.77E-04	0.019390112	GO_NCRNA_METABOLIC_PROCESS
103	Up	2.92E-04	0.019975529	GO_MONOOXYGENASE_ACTIVITY
28	Up	2.94E-04	0.019975529	GO_GLYOXYLATE_METABOLIC_PROCESS
15	Up	2.95E-04	0.019975529	GO_LYSINE_METABOLIC_PROCESS
22	Up	3.34E-04	0.022377717	GO_GLYCOSIDE_METABOLIC_PROCESS
24	Up	3.54E-04	0.023377798	GO_RELAXATION_OF_MUSCLE
18	Up	3.57E-04	0.023377798	GO_PURINE_RIBONUCLEOSIDE_BISPHOSPHATE_METABOLIC_PROCESS
508	Down	3.64E-04	0.023587606	GO_INNATE_IMMUNE_RESPONSE
21	Down	3.70E-04	0.023783734	GO_REGULATION_OF_IMMUNOGLOBULIN_SECRETION
140	Down	4.50E-04	0.028580362	GO_RESPONSE_TO_INTERFERON_GAMMA
103	Down	4.68E-04	0.029185118	GO_ESTABLISHMENT_OF_PROTEIN_LOCALIZATION_TO_PLASMA_MEMBRANE
110	Up	4.69E-04	0.029185118	GO_MITOCHONDRIAL_TRANSLATION
181	Down	4.74E-04	0.029185118	GO_DEFENSE_RESPONSE_TO_VIRUS
62	Up	4.91E-04	0.029971456	GO_CARBON_OXYGEN_LYASE_ACTIVITY
20	Down	5.10E-04	0.03080348	GO_CHEMOATTRACTANT_ACTIVITY
19	Up	5.50E-04	0.032640569	GO_PHOSPHATIDYLSERINE_METABOLIC_PROCESS
17	Up	5.56E-04	0.032640569	GO_NEGATIVE_REGULATION_OF_CALCIUM_ION_TRANSPORT_INTO_CYTOSOL
20	Down	5.56E-04	0.032640569	GO_ANKYRIN_BINDING
56	Up	5.76E-04	0.033268978	GO_RIBOSOMAL_SMALL_SUBUNIT_BIOGENESIS
61	Down	5.81E-04	0.033268978	GO_REGULATION_OF_INTERLEUKIN_12_PRODUCTION
516	Up	5.83E-04	0.033268978	GO_PEPTIDE_METABOLIC_PROCESS
28	Up	5.89E-04	0.033298852	GO_NEGATIVE_REGULATION_OF_CATION_CHANNEL_ACTIVITY
16	Up	6.50E-04	0.036416422	GO_RIBOSOMAL_SMALL_SUBUNIT_ASSEMBLY
70	Down	6.85E-04	0.038029165	GO_REGULATION_OF_TOLL_LIKE_RECEPTOR_SIGNALING_PATHWAY
42	Down	7.03E-04	0.038449364	GO_POSITIVE_REGULATION_OF_INTERLEUKIN_12_PRODUCTION
173	Up	7.05E-04	0.038449364	GO_TRNA_METABOLIC_PROCESS
110	Up	7.22E-04	0.038769887	GO_LONG_CHAIN_FATTY_ACID_METABOLIC_PROCESS
78	Down	7.23E-04	0.038769887	GO_POSITIVE_REGULATION_OF_JUN_KINASE_ACTIVITY
225	Up	8.39E-04	0.044114966	GO_RNA_CATABOLIC_PROCESS
39	Up	8.47E-04	0.044114966	GO_QUINONE_METABOLIC_PROCESS
119	Down	8.53E-04	0.044114966	GO_CELLULAR_RESPONSE_TO_INTERFERON_GAMMA
22	Down	8.55E-04	0.044114966	GO_ANTIGEN_PROCESSING_AND_PRESENTATION_OF_ENDOGENOUS_PEPTIDE_ANTIGEN
59	Down	8.59E-04	0.044114966	GO_CELLULAR_DEFENSE_RESPONSE
27	Down	8.77E-04	0.044658985	GO_REGULATION_OF_INTERLEUKIN_4_PRODUCTION
17	Down	8.99E-04	0.04543412	GO_POSITIVE_REGULATION_OF_T_CELL_MEDIATED_CYTOTOXICITY
96	Down	9.45E-04	0.047233959	GO_REGULATION_OF_INTERFERON_GAMMA_PRODUCTION
36	Down	9.51E-04	0.047233959	GO_ACTIVATION_OF_JUN_KINASE_ACTIVITY
29	Down	9.62E-04	0.047233959	GO_RESPONSE_TO_INTERFERON_ALPHA
12	Down	9.83E-04	0.047233959	GO_POSITIVE_REGULATION_OF_ENDOTHELIAL_CELL_CHEMOTAXIS
520	Down	9.89E-04	0.047233959	GO_REGULATION_OF_CYTOKINE_PRODUCTION
6	Up	9.93E-04	0.047233959	GO_REGULATION_OF_TRANSMISSION_OF_NERVE_IMPULSE
29	Down	9.97E-04	0.047233959	GO_POSITIVE_REGULATION_OF_BLOOD_VESSEL_ENDOTHELIAL_CELL_MIGRATION
64	Down	9.97E-04	0.047233959	GO_POSITIVE_REGULATION_OF_TUMOR_NECROSIS_FACTOR_SUPERFAMILY_CYTOKINE_PRODUCTION
26	Up	0.001003999	0.047233959	GO_ALDITOL_PHOSPHATE_METABOLIC_PROCESS
14	Down	0.001019145	0.047583255	GO_BETA_2_MICROGLOBULIN_BINDING
30	Up	0.001042277	0.048047743	GO_ONE_CARBON_METABOLIC_PROCESS
114	Down	0.001044686	0.048047743	GO_DEVELOPMENTAL_GROWTH_INVOLVED_IN_MORPHOGENESIS
19	Down	0.001105494	0.050467836	GO_REGULATION_OF_ENDOTHELIAL_CELL_CHEMOTAXIS
19	Down	0.001160263	0.052315895	GO_REGULATION_OF_REGULATORY_T_CELL_DIFFERENTIATION
107	Up	0.001162953	0.052315895	GO_TRANSLATIONAL_ELONGATION
234	Up	0.001177591	0.052590524	GO_LIPID_CATABOLIC_PROCESS
14	Down	0.001221024	0.054137923	GO_MESENCHYMAL_CELL_PROLIFERATION
75	Down	0.00123841	0.054516593	GO_POSITIVE_REGULATION_OF_ENDOTHELIAL_CELL_MIGRATION
81	Up	0.0012476	0.054531625	GO_CELLULAR_AMINO_ACID_BIOSYNTHETIC_PROCESS
361	Down	0.001289712	0.055975335	GO_CYTOKINE_MEDIATED_SIGNALING_PATHWAY
69	Down	0.001320513	0.056911353	GO_POSITIVE_REGULATION_OF_ADAPTIVE_IMMUNE_RESPONSE
91	Up	0.001362202	0.058040911	GO_TRANSLATIONAL_TERMINATION
14	Down	0.001365558	0.058040911	GO_TRACHEA_MORPHOGENESIS
494	Up	0.001382598	0.058362693	GO_MONOCARBOXYLIC_ACID_METABOLIC_PROCESS
66	Down	0.001506959	0.062277995	GO_POSITIVE_REGULATION_OF_MYELOID_CELL_DIFFERENTIATION
20	Up	0.001514173	0.062277995	GO_GLUTAMINE_FAMILY_AMINO_ACID_CATABOLIC_PROCESS
45	Down	0.001522624	0.062277995	GO_B_CELL_RECEPTOR_SIGNALING_PATHWAY
22	Down	0.001543144	0.062277995	GO_ANTIGEN_PROCESSING_AND_PRESENTATION_VIA_MHC_CLASS_IB
13	Down	0.001544465	0.062277995	GO_BONE_GROWTH
108	Down	0.001550326	0.062277995	GO_REGULATION_OF_INTERLEUKIN_6_PRODUCTION
25	Down	0.001553018	0.062277995	GO_POSITIVE_REGULATION_OF_NATURAL_KILLER_CELL_MEDIATED_IMMUNITY
35	Down	0.001558844	0.062277995	GO_NEGATIVE_REGULATION_OF_TOLL_LIKE_RECEPTOR_SIGNALING_PATHWAY
10	Up	0.001601453	0.062277995	GO_L_PHENYLALANINE_METABOLIC_PROCESS
10	Up	0.001601453	0.062277995	GO_ERYTHROSE_4_PHOSPHATE_PHOSPHOENOLPYRUVATE_FAMILY_AMINO_ACID_CATABOLIC_PROCESS
10	Up	0.001601453	0.062277995	GO_ERYTHROSE_4_PHOSPHATE_PHOSPHOENOLPYRUVATE_FAMILY_AMINO_ACID_METABOLIC_PROCESS
10	Up	0.001601453	0.062277995	GO_L_PHENYLALANINE_CATABOLIC_PROCESS
125	Down	0.00163242	0.062277995	GO_REGULATION_OF_ENDOTHELIAL_CELL_MIGRATION
32	Up	0.001633	0.062277995	GO_CELLULAR_RESPONSE_TO_ALKALOID
101	Up	0.001633189	0.062277995	GO_DICARBOXYLIC_ACID_METABOLIC_PROCESS
18	Up	0.001637033	0.062277995	GO_METHIONINE_METABOLIC_PROCESS
200	Down	0.001647385	0.062287311	GO_LAMELLIPODIUM
42	Up	0.001746043	0.065615025	GO_SULFUR_AMINO_ACID_METABOLIC_PROCESS
228	Down	0.001756695	0.06561523	GO_EXTRINSIC_COMPONENT_OF_MEMBRANE
45	Down	0.001803679	0.066964303	GO_NEGATIVE_REGULATION_OF_TUMOR_NECROSIS_FACTOR_SUPERFAMILY_CYTOKINE_PRODUCTION
81	Down	0.0018429	0.06801074	GO_NEGATIVE_REGULATION_OF_LEUKOCYTE_PROLIFERATION
20	Up	0.001905606	0.069906232	GO_SULFUR_AMINO_ACID_BIOSYNTHETIC_PROCESS
21	Up	0.001947443	0.071018288	GO_LIPID_DIGESTION
43	Up	0.001971407	0.071177144	GO_STEROID_CATABOLIC_PROCESS
22	Up	0.002003085	0.071177144	GO_MACROMOLECULAR_COMPLEX_REMODELING
22	Up	0.002003085	0.071177144	GO_PLASMA_LIPOPROTEIN_PARTICLE_REMODELING
22	Up	0.002003085	0.071177144	GO_PROTEIN_LIPID_COMPLEX_REMODELING
25	Down	0.002009545	0.071177144	GO_DETECTION_OF_OTHER_ORGANISM
393	Down	0.002051801	0.072258566	GO_INFLAMMATORY_RESPONSE
264	Down	0.002143702	0.075066113	GO_ACTIVATION_OF_PROTEIN_KINASE_ACTIVITY
27	Up	0.002169176	0.075528995	GO_GLUTAMATE_METABOLIC_PROCESS
163	Down	0.002202241	0.076130852	GO_PROTEIN_LOCALIZATION_TO_CELL_PERIPHERY
13	Down	0.002212792	0.076130852	GO_REGULATION_OF_TYROSINE_PHOSPHORYLATION_OF_STAT1_PROTEIN
31	Up	0.00222352	0.076130852	GO_THIOLESTER_HYDROLASE_ACTIVITY
68	Down	0.002237189	0.076175682	GO_PHAGOCYTIC_VESICLE_MEMBRANE
57	Down	0.002353029	0.078898104	GO_REGULATION_OF_INTERLEUKIN_1_PRODUCTION
71	Up	0.00235427	0.078898104	GO_ORGANELLAR_RIBOSOME
69	Down	0.002355549	0.078898104	GO_ACTIN_CYTOSKELETON_REORGANIZATION
10	Down	0.002370466	0.078968548	GO_POSITIVE_REGULATION_OF_TYROSINE_PHOSPHORYLATION_OF_STAT1_PROTEIN
29	Up	0.002387681	0.079114397	GO_REGULATION_OF_RYANODINE_SENSITIVE_CALCIUM_RELEASE_CHANNEL_ACTIVITY
29	Down	0.002408205	0.079367735	GO_POSITIVE_REGULATION_OF_BIOMINERAL_TISSUE_DEVELOPMENT
114	Down	0.002433405	0.079530095	GO_APICAL_JUNCTION_COMPLEX
430	Up	0.00243894	0.079530095	GO_ORGANIC_CYCLIC_COMPOUND_CATABOLIC_PROCESS
8	Up	0.002455157	0.079637555	GO_CARBONATE_DEHYDRATASE_ACTIVITY
25	Down	0.002490131	0.080349105	GO_POSITIVE_REGULATION_OF_ERYTHROCYTE_DIFFERENTIATION
76	Up	0.002533189	0.080989319	GO_CELLULAR_KETONE_METABOLIC_PROCESS
19	Down	0.002537188	0.080989319	GO_REGULATION_OF_TOLL_LIKE_RECEPTOR_4_SIGNALING_PATHWAY
18	Up	0.002549396	0.080989319	GO_DICARBOXYLIC_ACID_CATABOLIC_PROCESS
141	Down	0.00256993	0.081222968	GO_POSITIVE_REGULATION_OF_STRESS_ACTIVATED_PROTEIN_KINASE_SIGNALING_CASCADE
73	Down	0.002612174	0.08213688	GO_POSITIVE_REGULATION_OF_NEURON_DEATH
20	Up	0.002630428	0.082291001	GO_ASPARTATE_FAMILY_AMINO_ACID_CATABOLIC_PROCESS
187	Down	0.002656949	0.08242036	GO_NEGATIVE_REGULATION_OF_CYTOKINE_PRODUCTION
20	Up	0.00266131	0.08242036	GO_TELOMERASE_HOLOENZYME_COMPLEX
344	Down	0.002675131	0.082434162	GO_POSITIVE_REGULATION_OF_CYTOKINE_PRODUCTION
137	Down	0.002766958	0.084839597	GO_PROTEIN_TYROSINE_KINASE_ACTIVITY
17	Up	0.00280866	0.085691942	GO_RESPIRATORY_CHAIN_COMPLEX_IV_ASSEMBLY
114	Down	0.002919032	0.087888813	GO_SARCOLEMMA
413	Down	0.002931682	0.087888813	GO_POSITIVE_REGULATION_OF_MAPK_CASCADE
950	Up	0.002940429	0.087888813	GO_MITOCHONDRIAL_PART
17	Up	0.00294457	0.087888813	GO_PSEUDOURIDINE_SYNTHESIS
16	Up	0.002951969	0.087888813	GO_PTERIDINE_CONTAINING_COMPOUND_BIOSYNTHETIC_PROCESS
33	Down	0.003017768	0.089415897	GO_A_BAND
15	Down	0.003174089	0.093597659	GO_MHC_CLASS_I_PROTEIN_COMPLEX
13	Up	0.003192424	0.093690044	GO_PURINE_NUCLEOBASE_BIOSYNTHETIC_PROCESS
881	Up	0.003219738	0.094043825	GO_ORGANIC_ACID_METABOLIC_PROCESS
43	Up	0.003294992	0.095787895	GO_HYDRO_LYASE_ACTIVITY
16	Up	0.003328413	0.096019268	GO_ACYL_COA_DEHYDROGENASE_ACTIVITY
46	Down	0.003334111	0.096019268	GO_REGULATION_OF_IMMUNOGLOBULIN_PRODUCTION
23	Down	0.003420584	0.098051427	GO_LYMPHOCYTE_CHEMOTAXIS
56	Down	0.003500791	0.09921064	GO_POSITIVE_REGULATION_OF_OSTEOBLAST_DIFFERENTIATION
311	Up	0.003508757	0.09921064	GO_ORGANONITROGEN_COMPOUND_CATABOLIC_PROCESS
63	Down	0.003509317	0.09921064	GO_REGULATION_OF_BLOOD_VESSEL_ENDOTHELIAL_CELL_MIGRATION
54	Up	0.003540425	0.09924812	GO_TRANSFERASE_ACTIVITY_TRANSFERRING_ALKYL_OR_ARYL_OTHER_THAN_METHYL_GROUPS
133	Down	0.00354285	0.09924812	GO_ACTIVATION_OF_MAPK_ACTIVITY
106	Up	0.003712954	0.10354269	GO_CARBOXYLIC_ESTER_HYDROLASE_ACTIVITY
299	Up	0.003750241	0.104111431	GO_FATTY_ACID_METABOLIC_PROCESS
58	Up	0.003804394	0.105141153	GO_GLUTAMINE_FAMILY_AMINO_ACID_METABOLIC_PROCESS
110	Down	0.003866803	0.106068576	GO_BRUSH_BORDER
42	Down	0.003872372	0.106068576	GO_POSITIVE_REGULATION_OF_INTERLEUKIN_1_PRODUCTION
893	Up	0.003895687	0.106235027	GO_ORGANONITROGEN_COMPOUND_BIOSYNTHETIC_PROCESS
11	Down	0.003958304	0.1072534	GO_POTASSIUM_ION_BINDING
20	Down	0.00397637	0.1072534	GO_NEGATIVE_REGULATION_OF_ACTIN_FILAMENT_DEPOLYMERIZATION
26	Up	0.003995578	0.1072534	GO_ALDO_KETO_REDUCTASE_NADP_ACTIVITY
57	Down	0.004002642	0.1072534	GO_TRANSMEMBRANE_RECEPTOR_PROTEIN_KINASE_ACTIVITY
11	Down	0.00404036	0.107750067	GO_NEGATIVE_REGULATION_OF_INTERLEUKIN_1_PRODUCTION
837	Down	0.004056144	0.107750067	GO_IMMUNE_RESPONSE
25	Down	0.004148388	0.109727544	GO_ANTIGEN_PROCESSING_AND_PRESENTATION_OF_ENDOGENOUS_ANTIGEN
328	Down	0.004183089	0.109755478	GO_REGULATION_OF_MAP_KINASE_ACTIVITY
111	Up	0.004185062	0.109755478	GO_TRNA_PROCESSING
28	Up	0.00421628	0.109954802	GO_REGULATION_OF_CARDIAC_MUSCLE_CONTRACTION_BY_REGULATION_OF_THE_RELEASE_OF_SEQUESTERED_CALCIUM_ION
40	Down	0.004228345	0.109954802	GO_REGULATION_OF_ERYTHROCYTE_DIFFERENTIATION
77	Up	0.00431928	0.110957852	GO_LIPID_OXIDATION
36	Down	0.00433228	0.110957852	GO_CALCIUM_ION_TRANSMEMBRANE_IMPORT_INTO_CYTOSOL
36	Down	0.00433228	0.110957852	GO_CALCIUM_ION_IMPORT_INTO_CYTOSOL
24	Up	0.004338933	0.110957852	GO_NEGATIVE_REGULATION_OF_CALCIUM_ION_TRANSMEMBRANE_TRANSPORT
57	Down	0.004457339	0.113514794	GO_GRANULOCYTE_MIGRATION
24	Down	0.004514598	0.114241426	GO_REGULATION_OF_INTERLEUKIN_1_SECRETION
17	Down	0.004522945	0.114241426	GO_MICROFILAMENT_MOTOR_ACTIVITY
456	Down	0.004564186	0.114812572	GO_TRANSMEMBRANE_RECEPTOR_PROTEIN_TYROSINE_KINASE_SIGNALING_PATHWAY
450	Down	0.00459481	0.115113055	GO_IMMUNE_EFFECTOR_PROCESS
90	Down	0.004625957	0.115424178	GO_FC_GAMMA_RECEPTOR_SIGNALING_PATHWAY
136	Down	0.004665306	0.11593661	GO_CELL_CHEMOTAXIS
30	Down	0.004781156	0.118287721	GO_NEGATIVE_REGULATION_OF_EPITHELIAL_CELL_APOPTOTIC_PROCESS
210	Down	0.00484079	0.118287721	GO_ADAPTIVE_IMMUNE_RESPONSE
213	Down	0.004875096	0.118287721	GO_POSITIVE_REGULATION_OF_MAP_KINASE_ACTIVITY
27	Up	0.004878395	0.118287721	GO_BILE_ACID_BIOSYNTHETIC_PROCESS
22	Down	0.0048855	0.118287721	GO_COSTAMERE
13	Down	0.004890288	0.118287721	GO_INTRACELLULAR_LIGAND_GATED_ION_CHANNEL_ACTIVITY
9	Up	0.004907562	0.118287721	GO_L_ASCORBIC_ACID_METABOLIC_PROCESS
35	Down	0.00491346	0.118287721	GO_MYOSIN_COMPLEX
23	Down	0.005141784	0.123151421	GO_GTPASE_ACTIVATING_PROTEIN_BINDING
15	Up	0.005169475	0.123151421	GO_TELOMERASE_RNA_BINDING
5	Down	0.005175437	0.123151421	GO_GROWTH_PLATE_CARTILAGE_DEVELOPMENT
18	Up	0.005218507	0.123428369	GO_PHOSPHATIDYLETHANOLAMINE_METABOLIC_PROCESS
12	Up	0.00522713	0.123428369	GO_REGULATION_OF_RENAL_SODIUM_EXCRETION
187	Up	0.005248242	0.123453865	GO_CELLULAR_MODIFIED_AMINO_ACID_METABOLIC_PROCESS
29	Up	0.005269292	0.123477751	GO_FATTY_ACYL_COA_BINDING
618	Down	0.005324004	0.124287251	GO_ENZYME_LINKED_RECEPTOR_PROTEIN_SIGNALING_PATHWAY
64	Down	0.005402524	0.124397482	GO_PLATELET_ALPHA_GRANULE_LUMEN
88	Down	0.005415227	0.124397482	GO_LEUKOCYTE_CHEMOTAXIS
150	Up	0.005432496	0.124397482	GO_ISOPRENOID_METABOLIC_PROCESS
34	Down	0.005434074	0.124397482	GO_GASTRULATION_WITH_MOUTH_FORMING_SECOND
72	Down	0.005473749	0.124397482	GO_RECEPTOR_SIGNALING_PROTEIN_SERINE_THREONINE_KINASE_ACTIVITY
397	Down	0.005488973	0.124397482	GO_CELL_LEADING_EDGE
255	Down	0.005491071	0.124397482	GO_RESPONSE_TO_VIRUS
24	Down	0.005506587	0.124397482	GO_NEGATIVE_REGULATION_OF_B_CELL_PROLIFERATION
29	Down	0.005510387	0.124397482	GO_AUTOPHAGOSOME_MEMBRANE
275	Up	0.005543997	0.124699474	GO_STEROID_METABOLIC_PROCESS
77	Down	0.005657437	0.126788296	GO_POSITIVE_REGULATION_OF_INTERFERON_GAMMA_PRODUCTION
18	Down	0.005691158	0.126793961	GO_DEATH_RECEPTOR_BINDING
15	Up	0.005713552	0.126793961	GO_CARNITINE_METABOLIC_PROCESS
47	Down	0.005726319	0.126793961	GO_NEGATIVE_REGULATION_OF_I_KAPPAB_KINASE_NF_KAPPAB_SIGNALING
17	Down	0.005749942	0.126793961	GO_POSITIVE_REGULATION_OF_STEROID_BIOSYNTHETIC_PROCESS
36	Down	0.005760556	0.126793961	GO_CELL_DIFFERENTIATION_INVOLVED_IN_KIDNEY_DEVELOPMENT
20	Up	0.005864376	0.128619751	GO_COA_HYDROLASE_ACTIVITY
19	Down	0.005886039	0.128637076	GO_UDP_GALACTOSYLTRANSFERASE_ACTIVITY
28	Down	0.006000783	0.129835663	GO_REGULATION_OF_ALPHA_BETA_T_CELL_PROLIFERATION
16	Up	0.006013841	0.129835663	GO_FOLIC_ACID_METABOLIC_PROCESS
65	Up	0.006032869	0.129835663	GO_NUCLEOID
1558	Up	0.0060833	0.129835663	GO_ORGANONITROGEN_COMPOUND_METABOLIC_PROCESS
23	Down	0.006084679	0.129835663	GO_PURINERGIC_RECEPTOR_SIGNALING_PATHWAY
243	Up	0.006088351	0.129835663	GO_CARBOXYLIC_ACID_BIOSYNTHETIC_PROCESS
243	Up	0.006088351	0.129835663	GO_ORGANIC_ACID_BIOSYNTHETIC_PROCESS
67	Down	0.006151312	0.130725992	GO_NEGATIVE_REGULATION_OF_VIRAL_GENOME_REPLICATION
15	Up	0.006220787	0.131748145	GO_PHOSPHATIDYLETHANOLAMINE_BIOSYNTHETIC_PROCESS
10	Down	0.006243615	0.131778764	GO_NEGATIVE_REGULATION_OF_KIDNEY_DEVELOPMENT
142	Down	0.006295898	0.132266168	GO_NEGATIVE_REGULATION_OF_DEFENSE_RESPONSE
97	Down	0.006309631	0.132266168	GO_TISSUE_MIGRATION
9	Up	0.00635347	0.132453222	GO_REGULATION_OF_CORTICOSTEROID_HORMONE_SECRETION
21	Down	0.006361537	0.132453222	GO_TRACHEA_DEVELOPMENT
326	Down	0.006438757	0.133609626	GO_RESPONSE_TO_MOLECULE_OF_BACTERIAL_ORIGIN
112	Down	0.006516309	0.134521026	GO_ESTABLISHMENT_OF_CELL_POLARITY
42	Down	0.006526332	0.134521026	GO_REGULATION_OF_CARDIAC_MUSCLE_TISSUE_DEVELOPMENT
23	Down	0.006580151	0.13503794	GO_MITOGEN_ACTIVATED_PROTEIN_KINASE_KINASE_KINASE_BINDING
86	Down	0.006595233	0.13503794	GO_VASCULAR_ENDOTHELIAL_GROWTH_FACTOR_RECEPTOR_SIGNALING_PATHWAY
33	Up	0.006652367	0.135756755	GO_PTERIDINE_CONTAINING_COMPOUND_METABOLIC_PROCESS
151	Up	0.006720622	0.136697012	GO_LYASE_ACTIVITY
21	Down	0.006794995	0.137619849	GO_REGULATION_OF_ACTIVIN_RECEPTOR_SIGNALING_PATHWAY
11	Up	0.006828566	0.137619849	GO_DICARBOXYLIC_ACID_BIOSYNTHETIC_PROCESS
966	Down	0.006832983	0.137619849	GO_DEFENSE_RESPONSE
50	Down	0.006957748	0.139676228	GO_REGULATION_OF_DEFENSE_RESPONSE_TO_VIRUS_BY_VIRUS
132	Up	0.00701171	0.140302499	GO_TERPENOID_METABOLIC_PROCESS
23	Down	0.007128183	0.141723939	GO_GLYCERALDEHYDE_3_PHOSPHATE_METABOLIC_PROCESS
128	Up	0.007128739	0.141723939	GO_ELECTRON_CARRIER_ACTIVITY
142	Down	0.007246938	0.143327911	GO_POSITIVE_REGULATION_OF_HEMOPOIESIS
23	Down	0.007272354	0.143327911	GO_BRANCHING_INVOLVED_IN_SALIVARY_GLAND_MORPHOGENESIS
11	Down	0.007279188	0.143327911	GO_NUCLEAR_MEMBRANE_PART
18	Up	0.007360353	0.144057349	GO_ERROR_PRONE_TRANSLESION_SYNTHESIS
10	Up	0.007394181	0.144057349	GO_NEGATIVE_REGULATION_OF_DIGESTIVE_SYSTEM_PROCESS
74	Down	0.00742578	0.144057349	GO_IRE1_MEDIATED_UNFOLDED_PROTEIN_RESPONSE
44	Up	0.007439048	0.144057349	GO_BILE_ACID_METABOLIC_PROCESS
52	Up	0.007456481	0.144057349	GO_TRNA_AMINOACYLATION
52	Up	0.007456481	0.144057349	GO_AMINO_ACID_ACTIVATION
53	Up	0.007522438	0.144843679	GO_ANDROGEN_METABOLIC_PROCESS
73	Down	0.007544186	0.144843679	GO_ACTIN_FILAMENT_BUNDLE
25	Up	0.007611273	0.145582452	GO_ASPARTATE_FAMILY_AMINO_ACID_BIOSYNTHETIC_PROCESS
73	Down	0.007637549	0.145582452	GO_POSITIVE_REGULATION_OF_OSSIFICATION
24	Down	0.007653531	0.145582452	GO_DESMOSOME
74	Down	0.007706713	0.146142996	GO_ENDOTHELIAL_CELL_MIGRATION
7	Up	0.007743632	0.146392646	GO_NEURON_FATE_SPECIFICATION
22	Up	0.007768562	0.146414823	GO_FORMATION_OF_TRANSLATION_PREINITIATION_COMPLEX
295	Up	0.007844731	0.147204556	GO_VIRAL_LIFE_CYCLE
34	Down	0.007920408	0.147204556	GO_LYMPHOCYTE_MIGRATION
14	Down	0.007921625	0.147204556	GO_S100_PROTEIN_BINDING
129	Down	0.007928223	0.147204556	GO_EXTRINSIC_COMPONENT_OF_PLASMA_MEMBRANE
189	Down	0.007948605	0.147204556	GO_POSITIVE_REGULATION_OF_PROTEIN_SECRETION
20	Down	0.007972447	0.147204556	GO_RESPIRATORY_BURST
455	Down	0.007977661	0.147204556	GO_RESPONSE_TO_BACTERIUM
60	Down	0.008013633	0.147238813	GO_NEGATIVE_REGULATION_OF_T_CELL_PROLIFERATION
662	Down	0.008030133	0.147238813	GO_RESPONSE_TO_CYTOKINE
23	Up	0.008051189	0.147238813	GO_RENAL_SYSTEM_PROCESS_INVOLVED_IN_REGULATION_OF_SYSTEMIC_ARTERIAL_BLOOD_PRESSURE
27	Down	0.008083213	0.147259566	GO_EPITHELIAL_CELL_DIFFERENTIATION_INVOLVED_IN_KIDNEY_DEVELOPMENT
24	Down	0.008100112	0.147259566	GO_SPECTRIN_BINDING
27	Down	0.00824835	0.149513466	GO_ORGAN_FORMATION
22	Down	0.008349256	0.150193892	GO_EMBRYONIC_HEMOPOIESIS
39	Up	0.008371716	0.150193892	GO_STEROID_DEHYDROGENASE_ACTIVITY
25	Down	0.008414529	0.150193892	GO_PEPTIDE_ANTIGEN_BINDING
56	Down	0.008436234	0.150193892	GO_ACTIVATION_OF_MAPKK_ACTIVITY
72	Down	0.008439694	0.150193892	GO_JNK_CASCADE
25	Down	0.008440164	0.150193892	GO_PLATELET_MORPHOGENESIS
22	Up	0.008456479	0.150193892	GO_NEGATIVE_REGULATION_OF_CALCIUM_MEDIATED_SIGNALING
168	Down	0.008561045	0.151614136	GO_CYTOPLASMIC_SIDE_OF_MEMBRANE
46	Down	0.008641538	0.152381176	GO_REGULATION_OF_HEART_GROWTH
13	Down	0.008653807	0.152381176	GO_ACTIN_DEPENDENT_ATPASE_ACTIVITY
197	Down	0.008715522	0.152998871	GO_PROTEIN_AUTOPHOSPHORYLATION
161	Down	0.008759888	0.152998871	GO_CONTRACTILE_FIBER
119	Down	0.008763362	0.152998871	GO_HUMORAL_IMMUNE_RESPONSE
315	Down	0.008929152	0.155358211	GO_REGULATION_OF_CELLULAR_COMPONENT_SIZE
132	Down	0.008967791	0.155358211	GO_TRANSCRIPTIONAL_REPRESSOR_ACTIVITY_RNA_POLYMERASE_II_TRANSCRIPTION_REGULATORY_REGION_SEQUENCE_SPECIFIC_BINDING
50	Down	0.008974124	0.155358211	GO_MAMMARY_GLAND_MORPHOGENESIS
762	Down	0.009062368	0.156268232	GO_REGULATION_OF_IMMUNE_RESPONSE
311	Down	0.009080096	0.156268232	GO_ACTIN_BINDING
17	Down	0.009102758	0.156268232	GO_BRANCH_ELONGATION_OF_AN_EPITHELIUM
112	Up	0.009240973	0.158038231	GO_RNA_MODIFICATION
420	Down	0.009257148	0.158038231	GO_ACTIN_FILAMENT_BASED_PROCESS
157	Down	0.009429137	0.15983496	GO_AMEBOIDAL_TYPE_CELL_MIGRATION
56	Down	0.009433394	0.15983496	GO_REGULATION_OF_EPITHELIAL_CELL_APOPTOTIC_PROCESS
140	Down	0.009448738	0.15983496	GO_CELLULAR_RESPONSE_TO_TOPOLOGICALLY_INCORRECT_PROTEIN
13	Up	0.00946613	0.15983496	GO_PALMITOYL_COA_HYDROLASE_ACTIVITY
311	Down	0.009519598	0.16029858	GO_POSITIVE_REGULATION_OF_PROTEIN_SERINE_THREONINE_KINASE_ACTIVITY
153	Up	0.009730525	0.162989634	GO_IRON_ION_BINDING
55	Down	0.009780463	0.162989634	GO_REGULATION_OF_EXTRINSIC_APOPTOTIC_SIGNALING_PATHWAY_VIA_DEATH_DOMAIN_RECEPTORS
133	Up	0.009813783	0.162989634	GO_AMMONIUM_ION_METABOLIC_PROCESS
30	Down	0.009830241	0.162989634	GO_POSITIVE_REGULATION_OF_CARDIAC_MUSCLE_TISSUE_DEVELOPMENT
58	Up	0.009835512	0.162989634	GO_RRNA_BINDING
24	Up	0.009838089	0.162989634	GO_RETINOL_DEHYDROGENASE_ACTIVITY
140	Down	0.009886155	0.163346841	GO_REGULATION_OF_TYPE_I_INTERFERON_PRODUCTION
23	Down	0.01003314	0.164847668	GO_GALACTOSYLTRANSFERASE_ACTIVITY
57	Down	0.010038544	0.164847668	GO_NEURON_PROJECTION_EXTENSION
32	Down	0.010057232	0.164847668	GO_POSITIVE_REGULATION_OF_HEART_GROWTH
44	Up	0.010110524	0.165210266	GO_LIGASE_ACTIVITY_FORMING_CARBON_OXYGEN_BONDS
22	Down	0.010150147	0.165210266	GO_POSITIVE_REGULATION_OF_T_CELL_CYTOKINE_PRODUCTION
179	Down	0.010201712	0.165210266	GO_CELL_SUBSTRATE_ADHESION
31	Down	0.01021276	0.165210266	GO_SEMAPHORIN_PLEXIN_SIGNALING_PATHWAY
18	Up	0.010214405	0.165210266	GO_ARGININE_METABOLIC_PROCESS
19	Up	0.010244568	0.165210266	GO_NUCLEOBASE_BIOSYNTHETIC_PROCESS
23	Up	0.010268021	0.165210266	GO_ALCOHOL_DEHYDROGENASE_NADP_ACTIVITY
33	Up	0.010293809	0.165210266	GO_POSITIVE_REGULATION_OF_CALCIUM_MEDIATED_SIGNALING
81	Down	0.01038226	0.166000386	GO_CELLULAR_RESPONSE_TO_INTERLEUKIN_1
508	Down	0.010417634	0.166000386	GO_POSITIVE_REGULATION_OF_IMMUNE_RESPONSE
174	Down	0.010438724	0.166000386	GO_REGULATION_OF_CELL_SIZE
11	Up	0.010527168	0.166000386	GO_FOLIC_ACID_CONTAINING_COMPOUND_BIOSYNTHETIC_PROCESS
88	Down	0.010539233	0.166000386	GO_TRANSCRIPTIONAL_REPRESSOR_ACTIVITY_RNA_POLYMERASE_II_CORE_PROMOTER_PROXIMAL_REGION_SEQUENCE_SPECIFIC_BINDING
703	Up	0.010572198	0.166000386	GO_RIBONUCLEOPROTEIN_COMPLEX
50	Down	0.010578045	0.166000386	GO_INTERMEDIATE_FILAMENT
147	Down	0.010578518	0.166000386	GO_PEPTIDYL_TYROSINE_MODIFICATION
38	Up	0.01060531	0.166000386	GO_GLYCOSYL_COMPOUND_CATABOLIC_PROCESS
560	Down	0.010612389	0.166000386	GO_CELLULAR_RESPONSE_TO_CYTOKINE_STIMULUS
80	Down	0.010722694	0.166537682	GO_AUTOPHAGOSOME
124	Up	0.010765251	0.166537682	GO_CELLULAR_PROTEIN_COMPLEX_DISASSEMBLY
24	Down	0.010784193	0.166537682	GO_NEGATIVE_REGULATION_OF_ENDOTHELIAL_CELL_APOPTOTIC_PROCESS
28	Down	0.010810929	0.166537682	GO_REGULATION_OF_RESPONSE_TO_INTERFERON_GAMMA
400	Down	0.010836888	0.166537682	GO_ACTIVATION_OF_IMMUNE_RESPONSE
346	Down	0.010839797	0.166537682	GO_CELL_CELL_JUNCTION
43	Down	0.01089002	0.166537682	GO_EPITHELIAL_CELL_MORPHOGENESIS
43	Down	0.010895826	0.166537682	GO_CYTOSOLIC_CALCIUM_ION_TRANSPORT
51	Up	0.010903957	0.166537682	GO_NEGATIVE_REGULATION_OF_CATION_TRANSMEMBRANE_TRANSPORT
40	Down	0.01091696	0.166537682	GO_CELLULAR_RESPONSE_TO_VASCULAR_ENDOTHELIAL_GROWTH_FACTOR_STIMULUS
118	Down	0.010971005	0.166895001	GO_REGULATION_OF_ADAPTIVE_IMMUNE_RESPONSE
26	Down	0.011037028	0.166895001	GO_NEGATIVE_REGULATION_OF_VIRAL_ENTRY_INTO_HOST_CELL
15	Down	0.011053565	0.166895001	GO_TRANSMEMBRANE_RECEPTOR_PROTEIN_SERINE_THREONINE_KINASE_ACTIVITY
25	Up	0.011059559	0.166895001	GO_RIBONUCLEOTIDE_CATABOLIC_PROCESS
82	Up	0.011151531	0.166895001	GO_THIOESTER_METABOLIC_PROCESS
82	Up	0.011151531	0.166895001	GO_ACYL_COA_METABOLIC_PROCESS
114	Down	0.011158602	0.166895001	GO_ACTIN_FILAMENT_BINDING
19	Down	0.011202312	0.166895001	GO_G_PROTEIN_COUPLED_PURINERGIC_RECEPTOR_SIGNALING_PATHWAY
68	Down	0.011212816	0.166895001	GO_EPIDERMAL_GROWTH_FACTOR_RECEPTOR_SIGNALING_PATHWAY
18	Down	0.01127188	0.166895001	GO_M_BAND
35	Down	0.011277352	0.166895001	GO_NEGATIVE_REGULATION_OF_INTERLEUKIN_6_PRODUCTION
32	Down	0.011299146	0.166895001	GO_ESTABLISHMENT_OF_EPITHELIAL_CELL_POLARITY
35	Up	0.011343341	0.166895001	GO_BENZENE_CONTAINING_COMPOUND_METABOLIC_PROCESS
24	Up	0.011346585	0.166895001	GO_CATECHOLAMINE_METABOLIC_PROCESS
24	Up	0.011346585	0.166895001	GO_CATECHOL_CONTAINING_COMPOUND_METABOLIC_PROCESS
353	Down	0.011462642	0.168200623	GO_PROTEIN_SERINE_THREONINE_KINASE_ACTIVITY
126	Up	0.011575069	0.16864244	GO_TETRAPYRROLE_BINDING
11	Down	0.0116213	0.16864244	GO_LIGAND_GATED_CALCIUM_CHANNEL_ACTIVITY
35	Up	0.01162957	0.16864244	GO_NUCLEOSIDE_BISPHOSPHATE_METABOLIC_PROCESS
35	Up	0.01162957	0.16864244	GO_PURINE_NUCLEOSIDE_BISPHOSPHATE_METABOLIC_PROCESS
35	Up	0.01162957	0.16864244	GO_RIBONUCLEOSIDE_BISPHOSPHATE_METABOLIC_PROCESS
100	Down	0.01173539	0.169019345	GO_POSITIVE_REGULATION_OF_TYPE_I_INTERFERON_PRODUCTION
995	Down	0.011742144	0.169019345	GO_MOVEMENT_OF_CELL_OR_SUBCELLULAR_COMPONENT
37	Down	0.0118429	0.169019345	GO_TUMOR_NECROSIS_FACTOR_RECEPTOR_SUPERFAMILY_BINDING
32	Up	0.011884634	0.169019345	GO_REGULATION_OF_RELEASE_OF_SEQUESTERED_CALCIUM_ION_INTO_CYTOSOL_BY_SARCOPLASMIC_RETICULUM
22	Down	0.011900679	0.169019345	GO_DOPAMINE_RECEPTOR_BINDING
24	Down	0.011909544	0.169019345	GO_NEGATIVE_REGULATION_OF_NATURAL_KILLER_CELL_MEDIATED_IMMUNITY
24	Down	0.011909544	0.169019345	GO_NEGATIVE_REGULATION_OF_NATURAL_KILLER_CELL_MEDIATED_CYTOTOXICITY
101	Down	0.01192059	0.169019345	GO_REGULATION_OF_MUSCLE_ORGAN_DEVELOPMENT
19	Down	0.011920751	0.169019345	GO_NEGATIVE_REGULATION_OF_INTERLEUKIN_2_PRODUCTION
23	Down	0.011940729	0.169019345	GO_LAMIN_BINDING
297	Down	0.011957234	0.169019345	GO_IMMUNE_RESPONSE_REGULATING_CELL_SURFACE_RECEPTOR_SIGNALING_PATHWAY
102	Down	0.012049979	0.169940544	GO_KIDNEY_EPITHELIUM_DEVELOPMENT
1272	Up	0.012097347	0.170219064	GO_CELLULAR_CATABOLIC_PROCESS
63	Down	0.012166014	0.170459968	GO_EXECUTION_PHASE_OF_APOPTOSIS
17	Down	0.012184771	0.170459968	GO_INTERLEUKIN_1_MEDIATED_SIGNALING_PATHWAY
139	Down	0.012197444	0.170459968	GO_REGULATION_OF_CYTOKINE_SECRETION
78	Down	0.012339201	0.172050897	GO_ACTIN_FILAMENT_BASED_MOVEMENT
10	Down	0.012375448	0.17216678	GO_HEMIDESMOSOME_ASSEMBLY
64	Down	0.012473018	0.172923962	GO_POSITIVE_REGULATION_OF_PRODUCTION_OF_MOLECULAR_MEDIATOR_OF_IMMUNE_RESPONSE
102	Down	0.012485991	0.172923962	GO_REGULATION_OF_MUSCLE_TISSUE_DEVELOPMENT
40	Down	0.012600551	0.174119278	GO_LIPOPOLYSACCHARIDE_MEDIATED_SIGNALING_PATHWAY
73	Down	0.012766661	0.175666735	GO_POSITIVE_REGULATION_OF_AXONOGENESIS
48	Up	0.01279833	0.175666735	GO_LIGASE_ACTIVITY_FORMING_CARBON_NITROGEN_BONDS
148	Down	0.012819503	0.175666735	GO_REGULATION_OF_CHEMOTAXIS
75	Down	0.012826551	0.175666735	GO_STRUCTURAL_CONSTITUENT_OF_CYTOSKELETON
478	Down	0.012886502	0.176096476	GO_ENDOCYTOSIS
17	Down	0.012917644	0.176131507	GO_GLOMERULAR_EPITHELIUM_DEVELOPMENT
123	Up	0.012992901	0.176766556	GO_STEROID_BIOSYNTHETIC_PROCESS
92	Down	0.013036841	0.176973683	GO_ERBB_SIGNALING_PATHWAY
440	Down	0.013092252	0.177089469	GO_CELL_MORPHOGENESIS_INVOLVED_IN_DIFFERENTIATION
21	Down	0.013102839	0.177089469	GO_REGULATION_OF_DENDRITIC_CELL_DIFFERENTIATION
5	Up	0.013150833	0.177200124	GO_PHOTORECEPTOR_ACTIVITY
102	Down	0.013168531	0.177200124	GO_REGULATION_OF_SMOOTH_MUSCLE_CELL_PROLIFERATION
308	Up	0.013240097	0.177674128	GO_SULFUR_COMPOUND_METABOLIC_PROCESS
19	Down	0.013261415	0.177674128	GO_RESPONSE_TO_MURAMYL_DIPEPTIDE
47	Down	0.013411689	0.179297699	GO_HEXOSE_CATABOLIC_PROCESS
116	Down	0.013505924	0.179866491	GO_EXTRINSIC_APOPTOTIC_SIGNALING_PATHWAY
14	Down	0.013512605	0.179866491	GO_PARAXIAL_MESODERM_DEVELOPMENT
15	Up	0.013565297	0.180178722	GO_LOW_DENSITY_LIPOPROTEIN_PARTICLE_BINDING
152	Down	0.013629114	0.18063705	GO_POSITIVE_REGULATION_OF_EPITHELIAL_CELL_PROLIFERATION
776	Down	0.013701766	0.180695438	GO_SIGNAL_TRANSDUCER_ACTIVITY
60	Down	0.0137099	0.180695438	GO_POSITIVE_REGULATION_OF_LYMPHOCYTE_MEDIATED_IMMUNITY
7	Up	0.013721477	0.180695438	GO_DOPAMINE_TRANSPORT
16	Down	0.013786268	0.18116155	GO_POSITIVE_REGULATION_OF_PROTEIN_IMPORT_INTO_NUCLEUS_TRANSLOCATION
494	Up	0.01381581	0.181163482	GO_ORGANELLE_INNER_MEMBRANE
10	Up	0.013890236	0.181739554	GO_NITRIC_OXIDE_MEDIATED_SIGNAL_TRANSDUCTION
141	Down	0.01391872	0.181739554	GO_CELL_JUNCTION_ASSEMBLY
131	Down	0.013978114	0.181884575	GO_PLATELET_DEGRANULATION
29	Down	0.013988851	0.181884575	GO_POSITIVE_REGULATION_OF_INTERLEUKIN_1_BETA_PRODUCTION
17	Down	0.014056004	0.182372954	GO_PROXIMAL_DISTAL_PATTERN_FORMATION
24	Up	0.01417005	0.183099701	GO_SODIUM_ION_HOMEOSTASIS
83	Down	0.014171436	0.183099701	GO_DEVELOPMENTAL_CELL_GROWTH
271	Down	0.014329342	0.18434778	GO_NEGATIVE_REGULATION_OF_LOCOMOTION
29	Down	0.014345227	0.18434778	GO_REGULATION_OF_LYMPHOCYTE_MIGRATION
473	Down	0.014389014	0.18434778	GO_POSITIVE_REGULATION_OF_KINASE_ACTIVITY
166	Down	0.014396954	0.18434778	GO_BINDING_BRIDGING
35	Up	0.014450851	0.18434778	GO_TRICARBOXYLIC_ACID_METABOLIC_PROCESS
33	Down	0.01447162	0.18434778	GO_NEGATIVE_REGULATION_OF_B_CELL_ACTIVATION
156	Down	0.014482257	0.18434778	GO_REGULATION_OF_AXONOGENESIS
5	Down	0.014542216	0.18434778	GO_CD4_POSITIVE_OR_CD8_POSITIVE_ALPHA_BETA_T_CELL_LINEAGE_COMMITMENT
184	Down	0.014565466	0.18434778	GO_CELL_JUNCTION_ORGANIZATION
154	Down	0.014567154	0.18434778	GO_NEGATIVE_REGULATION_OF_CELL_ACTIVATION
111	Down	0.0146424	0.184888849	GO_REGULATION_OF_OSTEOBLAST_DIFFERENTIATION
303	Down	0.014678044	0.184888849	GO_NUCLEOSIDE_TRIPHOSPHATASE_REGULATOR_ACTIVITY
54	Down	0.014699908	0.184888849	GO_PATTERNING_OF_BLOOD_VESSELS
30	Up	0.014748453	0.185062971	GO_PROTEIN_K11_LINKED_UBIQUITINATION
44	Down	0.014794183	0.185062971	GO_POSITIVE_REGULATION_OF_GLIOGENESIS
14	Down	0.014825412	0.185062971	GO_CELL_TRAILING_EDGE
797	Up	0.014838525	0.185062971	GO_OXIDATION_REDUCTION_PROCESS
19	Up	0.014863893	0.185062971	GO_TRANSFERASE_ACTIVITY_TRANSFERRING_NITROGENOUS_GROUPS
37	Down	0.014954687	0.18548051	GO_POSITIVE_REGULATION_OF_CELL_KILLING
33	Down	0.01495762	0.18548051	GO_DENDRITIC_SHAFT
95	Down	0.015067114	0.186247992	GO_EXTRINSIC_COMPONENT_OF_CYTOPLASMIC_SIDE_OF_PLASMA_MEMBRANE
492	Down	0.015090443	0.186247992	GO_PROTEIN_KINASE_ACTIVITY
25	Down	0.015127903	0.186247992	GO_MATERNAL_PLACENTA_DEVELOPMENT
28	Down	0.015140393	0.186247992	GO_RESPONSE_TO_VITAMIN_D
22	Down	0.015226528	0.186494604	GO_REGULATION_OF_SMOOTH_MUSCLE_CELL_DIFFERENTIATION
29	Up	0.015227678	0.186494604	GO_NEGATIVE_REGULATION_OF_RECEPTOR_ACTIVITY
18	Up	0.015279364	0.186494604	GO_S_ADENOSYLMETHIONINE_METABOLIC_PROCESS
35	Up	0.01529477	0.186494604	GO_VERY_LONG_CHAIN_FATTY_ACID_METABOLIC_PROCESS
408	Down	0.015311743	0.186494604	GO_ACTIN_CYTOSKELETON
461	Down	0.015469813	0.187762676	GO_RESPONSE_TO_GROWTH_FACTOR
185	Down	0.015476787	0.187762676	GO_CYTOKINE_RECEPTOR_BINDING
14	Up	0.015551431	0.188065779	GO_PURINE_CONTAINING_COMPOUND_SALVAGE
180	Down	0.015594746	0.188065779	GO_REGULATION_OF_JNK_CASCADE
25	Down	0.015648784	0.188065779	GO_ACTIN_FILAMENT_POLYMERIZATION
24	Down	0.015652101	0.188065779	GO_POSITIVE_REGULATION_OF_NITRIC_OXIDE_SYNTHASE_BIOSYNTHETIC_PROCESS
597	Down	0.015677732	0.188065779	GO_REGULATION_OF_MAPK_CASCADE
60	Down	0.015684863	0.188065779	GO_NEGATIVE_REGULATION_OF_INNATE_IMMUNE_RESPONSE
68	Down	0.015731155	0.188254583	GO_REGULATION_OF_ALPHA_BETA_T_CELL_ACTIVATION
42	Down	0.01594088	0.189774989	GO_REGULATION_OF_INTERLEUKIN_1_BETA_PRODUCTION
100	Down	0.015955214	0.189774989	GO_REGULATION_OF_VIRAL_GENOME_REPLICATION
157	Down	0.015971927	0.189774989	GO_LEADING_EDGE_MEMBRANE
83	Up	0.015981376	0.189774989	GO_ORGANIC_HYDROXY_COMPOUND_CATABOLIC_PROCESS
136	Down	0.016031897	0.189829302	GO_REGULATION_OF_ACTIN_FILAMENT_LENGTH
41	Down	0.016077075	0.189829302	GO_LUNG_MORPHOGENESIS
95	Down	0.016100527	0.189829302	GO_POSITIVE_REGULATION_OF_AUTOPHAGY
119	Up	0.016171925	0.189829302	GO_COENZYME_BIOSYNTHETIC_PROCESS
14	Down	0.016209122	0.189829302	GO_SERINE_TYPE_EXOPEPTIDASE_ACTIVITY
17	Down	0.016219332	0.189829302	GO_CELLULAR_RESPONSE_TO_HEPATOCYTE_GROWTH_FACTOR_STIMULUS
17	Down	0.016219332	0.189829302	GO_RESPONSE_TO_HEPATOCYTE_GROWTH_FACTOR
9	Up	0.016277329	0.189829302	GO_REGULATION_OF_DOPAMINE_METABOLIC_PROCESS
9	Up	0.016277329	0.189829302	GO_REGULATION_OF_CATECHOLAMINE_METABOLIC_PROCESS
39	Down	0.016309837	0.189829302	GO_REGULATION_OF_NATURAL_KILLER_CELL_MEDIATED_IMMUNITY
706	Down	0.016355567	0.189829302	GO_CELL_MOTILITY
706	Down	0.016355567	0.189829302	GO_LOCALIZATION_OF_CELL
178	Down	0.016465043	0.190448461	GO_POSITIVE_REGULATION_OF_CYTOSKELETON_ORGANIZATION
58	Down	0.016470717	0.190448461	GO_POSITIVE_REGULATION_OF_MUSCLE_TISSUE_DEVELOPMENT
45	Up	0.016504546	0.190482238	GO_PYRIDOXAL_PHOSPHATE_BINDING
156	Down	0.016640418	0.191254253	GO_PLATELET_ACTIVATION
12	Down	0.016655929	0.191254253	GO_POSITIVE_REGULATION_OF_FIBROBLAST_MIGRATION
102	Down	0.01669534	0.191254253	GO_NEGATIVE_REGULATION_OF_VIRAL_PROCESS
15	Down	0.016695568	0.191254253	GO_PROTEIN_LOCALIZATION_TO_CHROMATIN
13	Up	0.016781209	0.191864031	GO_BIOTIN_METABOLIC_PROCESS
58	Up	0.016811062	0.191864031	GO_TRNA_MODIFICATION
74	Down	0.016910763	0.192645157	GO_NEGATIVE_REGULATION_OF_INFLAMMATORY_RESPONSE
17	Down	0.017060712	0.193994773	GO_LYMPHOCYTE_APOPTOTIC_PROCESS
26	Down	0.017140535	0.194543499	GO_REGULATION_OF_T_CELL_CYTOKINE_PRODUCTION
159	Down	0.017173102	0.194554834	GO_DEFENSE_RESPONSE_TO_BACTERIUM
368	Up	0.017236977	0.19492016	GO_ESTABLISHMENT_OF_PROTEIN_LOCALIZATION_TO_ORGANELLE
314	Down	0.01747659	0.197267805	GO_CELLULAR_RESPONSE_TO_EXTERNAL_STIMULUS
9	Down	0.017607606	0.197721918	GO_SEMAPHORIN_RECEPTOR_COMPLEX
9	Down	0.017607606	0.197721918	GO_SEMAPHORIN_RECEPTOR_ACTIVITY
215	Down	0.017613067	0.197721918	GO_REGULATED_EXOCYTOSIS
38	Down	0.01768439	0.197851159	GO_NEGATIVE_REGULATION_OF_EXTRINSIC_APOPTOTIC_SIGNALING_PATHWAY_VIA_DEATH_DOMAIN_RECEPTORS
22	Down	0.017697089	0.197851159	GO_REGULATION_OF_FIBROBLAST_GROWTH_FACTOR_RECEPTOR_SIGNALING_PATHWAY
344	Up	0.017720889	0.197851159	GO_GLYCOSYL_COMPOUND_METABOLIC_PROCESS
489	Down	0.017794911	0.198160257	GO_REGULATION_OF_PROTEIN_SERINE_THREONINE_KINASE_ACTIVITY
547	Down	0.017839017	0.198160257	GO_REGULATION_OF_GTPASE_ACTIVITY
30	Down	0.017845034	0.198160257	GO_POSITIVE_REGULATION_OF_T_CELL_MEDIATED_IMMUNITY
19	Up	0.017924089	0.198680147	GO_APOLIPOPROTEIN_BINDING
29	Down	0.018044221	0.19965266	GO_DENDRITIC_SPINE_DEVELOPMENT
21	Down	0.018092747	0.199710127	GO_MYOBLAST_FUSION
138	Up	0.018157344	0.199710127	GO_MICROBODY
82	Down	0.018195506	0.199710127	GO_ACTOMYOSIN
30	Down	0.018197326	0.199710127	GO_GLUCOSE_CATABOLIC_PROCESS
26	Down	0.018232139	0.199710127	GO_SOMATIC_STEM_CELL_DIVISION
258	Down	0.018243843	0.199710127	GO_CELL_CORTEX
148	Down	0.018300869	0.199979172	GO_PEPTIDYL_SERINE_MODIFICATION
158	Down	0.01839337	0.200634228	GO_ESTABLISHMENT_OR_MAINTENANCE_OF_CELL_POLARITY
10	Down	0.018703531	0.20320127	GO_NEGATIVE_REGULATION_OF_INTERLEUKIN_1_BETA_PRODUCTION
25	Down	0.018757367	0.20320127	GO_ACTIN_MYOSIN_FILAMENT_SLIDING
25	Down	0.018757367	0.20320127	GO_MUSCLE_FILAMENT_SLIDING
22	Up	0.018803442	0.20320127	GO_NEUTRAL_LIPID_CATABOLIC_PROCESS
22	Up	0.018803442	0.20320127	GO_ACYLGLYCEROL_CATABOLIC_PROCESS
407	Down	0.018826533	0.20320127	GO_REGULATION_OF_ANATOMICAL_STRUCTURE_SIZE
618	Up	0.018964924	0.204238739	GO_OXIDOREDUCTASE_ACTIVITY
192	Down	0.018988934	0.204238739	GO_POSITIVE_REGULATION_OF_CELL_CELL_ADHESION
117	Down	0.019111518	0.204868899	GO_ADAPTIVE_IMMUNE_RESPONSE_BASED_ON_SOMATIC_RECOMBINATION_OF_IMMUNE_RECEPTORS_BUILT_FROM_IMMUNOGLOBULIN_SUPERFAMILY_DOMAINS
410	Down	0.019140373	0.204868899	GO_DEFENSE_RESPONSE_TO_OTHER_ORGANISM
178	Down	0.019168422	0.204868899	GO_PHAGOCYTOSIS
51	Down	0.019180489	0.204868899	GO_POSITIVE_REGULATION_OF_NEURON_APOPTOTIC_PROCESS
81	Down	0.019230525	0.205047972	GO_MYELOID_LEUKOCYTE_MIGRATION
113	Down	0.019405262	0.206553769	GO_VESICLE_LUMEN
17	Down	0.019499233	0.206839539	GO_INORGANIC_ION_IMPORT_INTO_CELL
17	Down	0.019499233	0.206839539	GO_INORGANIC_CATION_IMPORT_INTO_CELL
15	Down	0.01956376	0.207167444	GO_REGULATION_OF_MESODERM_DEVELOPMENT
15	Down	0.019637327	0.207589787	GO_REGULATION_OF_CARDIAC_MUSCLE_CELL_DIFFERENTIATION
177	Down	0.019694224	0.207644162	GO_REGULATION_OF_EPITHELIAL_CELL_MIGRATION
142	Down	0.019742256	0.207644162	GO_CELL_GROWTH
104	Down	0.019743547	0.207644162	GO_MYELOID_LEUKOCYTE_ACTIVATION
87	Down	0.019862147	0.208535629	GO_CYTOKINE_ACTIVITY
392	Down	0.019920467	0.20879224	GO_REGULATION_OF_INNATE_IMMUNE_RESPONSE
25	Down	0.019978778	0.209047894	GO_POSITIVE_REGULATION_OF_VASCULAR_ENDOTHELIAL_GROWTH_FACTOR_PRODUCTION
468	Down	0.020201913	0.211007037	GO_NEURON_PROJECTION_DEVELOPMENT
300	Down	0.020234489	0.211007037	GO_REGULATION_OF_ACTIN_FILAMENT_BASED_PROCESS
67	Down	0.02039148	0.212284949	GO_REGULATION_OF_CYTOKINE_PRODUCTION_INVOLVED_IN_IMMUNE_RESPONSE
45	Down	0.02061797	0.214280861	GO_CELLULAR_COMPONENT_DISASSEMBLY_INVOLVED_IN_EXECUTION_PHASE_OF_APOPTOSIS
21	Down	0.020757503	0.215088285	GO_POSITIVE_REGULATION_OF_ALPHA_BETA_T_CELL_PROLIFERATION
751	Down	0.02076546	0.215088285	GO_POSITIVE_REGULATION_OF_IMMUNE_SYSTEM_PROCESS
106	Down	0.020838694	0.215296522	GO_GLAND_MORPHOGENESIS
1674	Down	0.020855431	0.215296522	GO_IMMUNE_SYSTEM_PROCESS
73	Up	0.021027962	0.216569524	GO_NEGATIVE_REGULATION_OF_TRANSMEMBRANE_TRANSPORT
25	Down	0.021049026	0.216569524	GO_MONOCYTE_DIFFERENTIATION
160	Up	0.021118095	0.216918028	GO_OXIDOREDUCTASE_ACTIVITY_ACTING_ON_PAIRED_DONORS_WITH_INCORPORATION_OR_REDUCTION_OF_MOLECULAR_OXYGEN
44	Down	0.021387511	0.21904726	GO_DEFENSE_RESPONSE_TO_GRAM_NEGATIVE_BACTERIUM
62	Down	0.021408365	0.21904726	GO_EMBRYONIC_PATTERN_SPECIFICATION
222	Down	0.021526706	0.21904726	GO_PLASMA_MEMBRANE_ORGANIZATION
66	Up	0.021546859	0.21904726	GO_DETOXIFICATION
243	Up	0.021548509	0.21904726	GO_COFACTOR_BINDING
135	Up	0.021559077	0.21904726	GO_CELLULAR_RESPIRATION
97	Down	0.021574183	0.21904726	GO_REGULATION_OF_PRODUCTION_OF_MOLECULAR_MEDIATOR_OF_IMMUNE_RESPONSE
9	Up	0.021698607	0.219948211	GO_REGULATION_OF_REMOVAL_OF_SUPEROXIDE_RADICALS
92	Down	0.021825634	0.220872553	GO_INTERMEDIATE_FILAMENT_CYTOSKELETON
10	Down	0.022072773	0.222769537	GO_ACROSOME_ASSEMBLY
64	Down	0.022085378	0.222769537	GO_NEGATIVE_REGULATION_OF_ERK1_AND_ERK2_CASCADE
15	Up	0.022248139	0.224044577	GO_METHIONINE_BIOSYNTHETIC_PROCESS
148	Down	0.0222999	0.22416684	GO_POSITIVE_REGULATION_OF_IMMUNE_EFFECTOR_PROCESS
32	Up	0.022350505	0.22416684	GO_ORGANELLAR_LARGE_RIBOSOMAL_SUBUNIT
14	Up	0.022369399	0.22416684	GO_URATE_METABOLIC_PROCESS
115	Down	0.02249904	0.225094223	GO_MESENCHYMAL_CELL_DIFFERENTIATION
25	Up	0.022534989	0.225094223	GO_ORGANELLAR_SMALL_RIBOSOMAL_SUBUNIT
209	Up	0.02267544	0.226130646	GO_ENERGY_DERIVATION_BY_OXIDATION_OF_ORGANIC_COMPOUNDS
98	Down	0.022786093	0.226562399	GO_POSITIVE_REGULATION_OF_CHEMOTAXIS
340	Down	0.022825658	0.226562399	GO_TAXIS
18	Up	0.02282902	0.226562399	GO_AROMATIC_AMINO_ACID_FAMILY_CATABOLIC_PROCESS
14	Up	0.022917055	0.226794112	GO_CHYLOMICRON
32	Up	0.022925967	0.226794112	GO_C21_STEROID_HORMONE_METABOLIC_PROCESS
116	Down	0.022975072	0.226915659	GO_REGULATION_OF_LEUKOCYTE_MIGRATION
305	Down	0.023078002	0.227491878	GO_REGULATION_OF_HEMOPOIESIS
13	Down	0.023107239	0.227491878	GO_POSITIVE_REGULATION_OF_ASTROCYTE_DIFFERENTIATION
15	Down	0.023194856	0.227734501	GO_REGULATION_OF_CHOLESTEROL_HOMEOSTASIS
6	Up	0.023205787	0.227734501	GO_SYNAPTIC_TRANSMISSION_CHOLINERGIC
153	Down	0.023415067	0.229422986	GO_REGULATION_OF_CELL_SHAPE
39	Down	0.02369984	0.231844628	GO_REGULATION_OF_LAMELLIPODIUM_ASSEMBLY
29	Down	0.02378	0.232260125	GO_FILAMENTOUS_ACTIN
18	Down	0.023830571	0.232385774	GO_MAMMARY_GLAND_EPITHELIAL_CELL_PROLIFERATION
650	Down	0.023920156	0.232890869	GO_KINASE_ACTIVITY
243	Down	0.023979985	0.233105121	GO_REGULATION_OF_CELLULAR_RESPONSE_TO_GROWTH_FACTOR_STIMULUS
23	Down	0.02424006	0.234554449	GO_ROUGH_ENDOPLASMIC_RETICULUM_MEMBRANE
15	Down	0.024271402	0.234554449	GO_ESTABLISHMENT_OR_MAINTENANCE_OF_MONOPOLAR_CELL_POLARITY
104	Down	0.024302971	0.234554449	GO_REGULATION_OF_JUN_KINASE_ACTIVITY
11	Down	0.0243153	0.234554449	GO_MYOFILAMENT
70	Down	0.024340186	0.234554449	GO_REGULATION_OF_LEUKOCYTE_CHEMOTAXIS
110	Down	0.024357431	0.234554449	GO_POSITIVE_REGULATION_OF_EPITHELIAL_CELL_MIGRATION
46	Down	0.024470964	0.23510079	GO_NON_MEMBRANE_SPANNING_PROTEIN_TYROSINE_KINASE_ACTIVITY
13	Down	0.024572695	0.23510079	GO_REGULATION_OF_T_HELPER_1_TYPE_IMMUNE_RESPONSE
18	Down	0.024593831	0.23510079	GO_DEATH_RECEPTOR_ACTIVITY
41	Down	0.024607216	0.23510079	GO_REGULATION_OF_ENDOTHELIAL_CELL_APOPTOTIC_PROCESS
15	Down	0.024627321	0.23510079	GO_OSTEOBLAST_DEVELOPMENT
74	Down	0.024652857	0.23510079	GO_POSITIVE_REGULATION_OF_ENDOTHELIAL_CELL_PROLIFERATION
20	Down	0.024681196	0.23510079	GO_POSITIVE_T_CELL_SELECTION
102	Down	0.024773952	0.235541669	GO_MAINTENANCE_OF_LOCATION_IN_CELL
6	Up	0.024834997	0.235541669	GO_DENSE_CORE_GRANULE
213	Down	0.024842136	0.235541669	GO_RUFFLE
24	Down	0.024900768	0.235619898	GO_PROTEIN_TARGETING_TO_PLASMA_MEMBRANE
47	Down	0.02492685	0.235619898	GO_REGULATION_OF_EPIDERMIS_DEVELOPMENT
340	Down	0.025086812	0.236768795	GO_NEURON_PROJECTION_MORPHOGENESIS
19	Up	0.025176534	0.237127655	GO_TETRAHYDROFOLATE_METABOLIC_PROCESS
22	Up	0.025201787	0.237127655	GO_REGULATION_OF_TRANSLATIONAL_ELONGATION
78	Down	0.02531302	0.237811192	GO_POSITIVE_REGULATION_OF_CYTOKINE_SECRETION
635	Down	0.025478125	0.238998002	GO_KINASE_BINDING
59	Down	0.025592755	0.239418117	GO_POSITIVE_REGULATION_OF_ACTIN_FILAMENT_BUNDLE_ASSEMBLY
122	Down	0.025600607	0.239418117	GO_REGULATION_OF_MYELOID_LEUKOCYTE_DIFFERENTIATION
176	Down	0.025771247	0.240648777	GO_REGULATION_OF_CELL_PROJECTION_ASSEMBLY
26	Up	0.025846025	0.240664068	GO_RRNA_MODIFICATION
31	Down	0.025850984	0.240664068	GO_REGULATION_OF_ACTIN_FILAMENT_DEPOLYMERIZATION
75	Down	0.02608023	0.241903	GO_POSITIVE_REGULATION_OF_LEUKOCYTE_MEDIATED_IMMUNITY
282	Down	0.026088905	0.241903	GO_CELL_PROJECTION_MEMBRANE
72	Down	0.026101817	0.241903	GO_LIPID_PHOSPHORYLATION
33	Up	0.026264546	0.242796057	GO_AMMONIUM_ION_BINDING
65	Up	0.026391305	0.242796057	GO_NEGATIVE_REGULATION_OF_TRANSPORTER_ACTIVITY
105	Down	0.02641087	0.242796057	GO_STRESS_ACTIVATED_PROTEIN_KINASE_SIGNALING_CASCADE
22	Down	0.026480814	0.242796057	GO_PITUITARY_GLAND_DEVELOPMENT
62	Down	0.026512398	0.242796057	GO_POSITIVE_REGULATION_OF_CYTOKINE_BIOSYNTHETIC_PROCESS
36	Down	0.026589883	0.242796057	GO_PEPTIDYL_TYROSINE_AUTOPHOSPHORYLATION
18	Up	0.026590025	0.242796057	GO_STEROL_TRANSPORTER_ACTIVITY
297	Down	0.02660396	0.242796057	GO_EXOCYTOSIS
32	Down	0.026665346	0.242796057	GO_ION_ANTIPORTER_ACTIVITY
128	Down	0.026676458	0.242796057	GO_PHOSPHATIDYLINOSITOL_PHOSPHATE_BINDING
14	Down	0.026721179	0.242796057	GO_DECIDUALIZATION
70	Down	0.026760162	0.242796057	GO_CORTICAL_ACTIN_CYTOSKELETON
18	Up	0.026775039	0.242796057	GO_CELLULAR_MODIFIED_AMINO_ACID_CATABOLIC_PROCESS
773	Down	0.026778774	0.242796057	GO_CYTOSKELETON_ORGANIZATION
129	Down	0.026789116	0.242796057	GO_NEGATIVE_REGULATION_OF_RESPONSE_TO_WOUNDING
310	Down	0.026845243	0.242947474	GO_MEMBRANE_MICRODOMAIN
126	Down	0.026917251	0.24298687	GO_PHAGOCYTIC_VESICLE
17	Down	0.026928449	0.24298687	GO_REGULATION_OF_MEMBRANE_PROTEIN_ECTODOMAIN_PROTEOLYSIS
58	Down	0.027004729	0.243318922	GO_CORONARY_VASCULATURE_DEVELOPMENT
896	Down	0.027269267	0.245129606	GO_LOCOMOTION
87	Down	0.027285236	0.245129606	GO_STRIATED_MUSCLE_CONTRACTION
85	Down	0.02739878	0.245268452	GO_SECRETORY_GRANULE_LUMEN
224	Down	0.027521053	0.245268452	GO_REGULATION_OF_LEUKOCYTE_DIFFERENTIATION
67	Down	0.027593173	0.245268452	GO_REGULATION_OF_INTERFERON_BETA_PRODUCTION
28	Down	0.027599919	0.245268452	GO_VESICLE_MEDIATED_TRANSPORT_BETWEEN_ENDOSOMAL_COMPARTMENTS
18	Down	0.02760968	0.245268452	GO_POSITIVE_REGULATION_OF_INTERLEUKIN_1_SECRETION
770	Down	0.027635795	0.245268452	GO_RESPONSE_TO_BIOTIC_STIMULUS
16	Down	0.027721475	0.245268452	GO_REGULATION_OF_HETEROTYPIC_CELL_CELL_ADHESION
23	Down	0.027723994	0.245268452	GO_MHC_PROTEIN_COMPLEX
22	Down	0.027739675	0.245268452	GO_R_SMAD_BINDING
15	Up	0.027768627	0.245268452	GO_NADPH_BINDING
93	Down	0.027776041	0.245268452	GO_EPITHELIAL_CELL_PROLIFERATION
27	Down	0.027778254	0.245268452	GO_RESPONSE_TO_INTERLEUKIN_6
1547	Up	0.027839762	0.245459878	GO_SMALL_MOLECULE_METABOLIC_PROCESS
106	Up	0.027943829	0.246025453	GO_OXIDOREDUCTASE_ACTIVITY_ACTING_ON_THE_CH_OH_GROUP_OF_DONORS_NAD_OR_NADP_AS_ACCEPTOR
16	Up	0.028021407	0.246084026	GO_CYCLIC_NUCLEOTIDE_PHOSPHODIESTERASE_ACTIVITY
20	Down	0.02803592	0.246084026	GO_POSITIVE_REGULATION_OF_LYMPHOCYTE_MIGRATION
286	Down	0.028073919	0.246084026	GO_REGULATION_OF_AUTOPHAGY
52	Down	0.028110199	0.246084026	GO_NUCLEAR_INNER_MEMBRANE
21	Down	0.028211496	0.246620497	GO_REGULATION_OF_CLATHRIN_MEDIATED_ENDOCYTOSIS
344	Down	0.028349817	0.247478645	GO_SIGNAL_TRANSDUCTION_BY_PROTEIN_PHOSPHORYLATION
80	Down	0.028519811	0.248610456	GO_REGULATION_OF_SODIUM_ION_TRANSPORT
27	Down	0.028589247	0.248863744	GO_ENDOCYTIC_VESICLE_LUMEN
19	Down	0.0287287	0.24968922	GO_GTP_RHO_BINDING
16	Up	0.028765106	0.24968922	GO_REGULATION_OF_TRANSLATIONAL_FIDELITY
670	Up	0.029174261	0.25245098	GO_MITOCHONDRIAL_ENVELOPE
20	Down	0.029258469	0.25245098	GO_POSITIVE_REGULATION_OF_B_CELL_MEDIATED_IMMUNITY
20	Down	0.029258469	0.25245098	GO_POSITIVE_REGULATION_OF_IMMUNOGLOBULIN_MEDIATED_IMMUNE_RESPONSE
39	Down	0.029269848	0.25245098	GO_PROTEIN_KINASE_B_SIGNALING
12	Up	0.029288082	0.25245098	GO_CYCLIC_NUCLEOTIDE_CATABOLIC_PROCESS
14	Down	0.029587204	0.254673101	GO_MAP_KINASE_KINASE_ACTIVITY
27	Up	0.029892192	0.256646963	GO_BILE_ACID_TRANSMEMBRANE_TRANSPORTER_ACTIVITY
12	Down	0.029899808	0.256646963	GO_KERATINIZATION
206	Down	0.029983234	0.256853744	GO_CYTOSOLIC_TRANSPORT
133	Down	0.030044736	0.256853744	GO_CALMODULIN_BINDING
14	Up	0.030048929	0.256853744	GO_CHOLESTEROL_TRANSPORTER_ACTIVITY
87	Down	0.03015495	0.257226057	GO_CORTICAL_CYTOSKELETON
36	Down	0.030198261	0.257226057	GO_HEME_METABOLIC_PROCESS
26	Up	0.030217697	0.257226057	GO_FOLIC_ACID_CONTAINING_COMPOUND_METABOLIC_PROCESS
22	Up	0.030305844	0.257397163	GO_AROMATIC_AMINO_ACID_FAMILY_METABOLIC_PROCESS
101	Down	0.030331453	0.257397163	GO_INOSITOL_LIPID_MEDIATED_SIGNALING
26	Down	0.030363092	0.257397163	GO_REGULATION_OF_NITRIC_OXIDE_SYNTHASE_BIOSYNTHETIC_PROCESS
15	Down	0.030481356	0.257733508	GO_VASCULAR_ENDOTHELIAL_GROWTH_FACTOR_SIGNALING_PATHWAY
15	Up	0.030509112	0.257733508	GO_REGULATION_OF_STEROID_HORMONE_SECRETION
132	Down	0.030528227	0.257733508	GO_CLUSTER_OF_ACTIN_BASED_CELL_PROJECTIONS
86	Down	0.030639562	0.258319592	GO_POSITIVE_REGULATION_OF_CHROMATIN_MODIFICATION
196	Down	0.030733684	0.258759143	GO_REGULATION_OF_MYELOID_CELL_DIFFERENTIATION
22	Down	0.030916187	0.259434325	GO_PROSTATE_GLAND_MORPHOGENESIS
17	Down	0.030967508	0.259434325	GO_REGULATION_OF_SKELETAL_MUSCLE_CELL_DIFFERENTIATION
305	Down	0.031030308	0.259434325	GO_CELL_MORPHOGENESIS_INVOLVED_IN_NEURON_DIFFERENTIATION
65	Up	0.031043128	0.259434325	GO_ETHANOLAMINE_CONTAINING_COMPOUND_METABOLIC_PROCESS
12	Up	0.031096132	0.259434325	GO_SULFATION
20	Up	0.031125042	0.259434325	GO_TRNA_METHYLTRANSFERASE_ACTIVITY
51	Down	0.031143247	0.259434325	GO_CYTOKINE_RECEPTOR_ACTIVITY
42	Down	0.031163006	0.259434325	GO_TRANSMEMBRANE_RECEPTOR_PROTEIN_TYROSINE_KINASE_ACTIVITY
37	Down	0.031223932	0.259434325	GO_REGULATION_OF_FIBROBLAST_MIGRATION
1690	Down	0.031234832	0.259434325	GO_CELLULAR_RESPONSE_TO_ORGANIC_SUBSTANCE
70	Down	0.031493729	0.261232639	GO_POSITIVE_REGULATION_OF_SMOOTH_MUSCLE_CELL_PROLIFERATION
141	Down	0.03160127	0.261772347	GO_NEGATIVE_REGULATION_OF_SEQUENCE_SPECIFIC_DNA_BINDING_TRANSCRIPTION_FACTOR_ACTIVITY
115	Down	0.031782763	0.262582001	GO_CELLULAR_RESPONSE_TO_MECHANICAL_STIMULUS
174	Down	0.031784224	0.262582001	GO_RESPONSE_TO_TOPOLOGICALLY_INCORRECT_PROTEIN
9	Down	0.031867042	0.26291376	GO_POSITIVE_REGULATION_OF_CARDIAC_MUSCLE_CELL_DIFFERENTIATION
25	Down	0.031924517	0.263035824	GO_APOPTOTIC_NUCLEAR_CHANGES
47	Down	0.032028475	0.263540041	GO_INOSITOL_PHOSPHATE_METABOLIC_PROCESS
444	Down	0.032178114	0.263868435	GO_WOUND_HEALING
36	Down	0.032230802	0.263868435	GO_TRANSFORMING_GROWTH_FACTOR_BETA_RECEPTOR_BINDING
202	Up	0.032270373	0.263868435	GO_RIBONUCLEOPROTEIN_COMPLEX_SUBUNIT_ORGANIZATION
113	Down	0.032270737	0.263868435	GO_LYMPHOCYTE_MEDIATED_IMMUNITY
86	Down	0.032303521	0.263868435	GO_ACTIN_FILAMENT
364	Down	0.032325275	0.263868435	GO_SIDE_OF_MEMBRANE
22	Down	0.032440932	0.263893069	GO_LYMPH_VESSEL_DEVELOPMENT
205	Down	0.032519562	0.263893069	GO_MYELOID_CELL_DIFFERENTIATION
746	Down	0.032627782	0.263893069	GO_REGULATION_OF_CELLULAR_COMPONENT_MOVEMENT
35	Down	0.032642693	0.263893069	GO_REGULATION_OF_OSTEOBLAST_PROLIFERATION
24	Down	0.032680342	0.263893069	GO_MITOGEN_ACTIVATED_PROTEIN_KINASE_KINASE_BINDING
248	Down	0.032703174	0.263893069	GO_POSITIVE_REGULATION_OF_CELL_ACTIVATION
13	Up	0.03273243	0.263893069	GO_REGULATION_OF_EXCRETION
36	Down	0.032739836	0.263893069	GO_PHOSPHATIDYLINOSITOL_3_KINASE_BINDING
189	Up	0.032754407	0.263893069	GO_TRANSFERASE_ACTIVITY_TRANSFERRING_ONE_CARBON_GROUPS
42	Down	0.032756482	0.263893069	GO_RESPONSE_TO_NERVE_GROWTH_FACTOR
796	Up	0.032871539	0.264474277	GO_RNA_PROCESSING
108	Down	0.033031138	0.265411867	GO_NEGATIVE_REGULATION_OF_LEUKOCYTE_DIFFERENTIATION
10	Down	0.033212569	0.266036601	GO_INTERMEDIATE_FILAMENT_ORGANIZATION
8	Up	0.033280599	0.266036601	GO_POSITIVE_REGULATION_OF_RENAL_SODIUM_EXCRETION
761	Down	0.03330736	0.266036601	GO_POSITIVE_REGULATION_OF_CELL_DIFFERENTIATION
222	Down	0.033308767	0.266036601	GO_LEUKOCYTE_MIGRATION
42	Down	0.033324721	0.266036601	GO_ADHERENS_JUNCTION_ASSEMBLY
207	Down	0.033451983	0.266547845	GO_RECEPTOR_MEDIATED_ENDOCYTOSIS
25	Down	0.033475261	0.266547845	GO_REGULATION_OF_PROTEIN_IMPORT_INTO_NUCLEUS_TRANSLOCATION
22	Down	0.033660357	0.267382951	GO_NEGATIVE_REGULATION_OF_SMOOTH_MUSCLE_CELL_MIGRATION
18	Down	0.033666911	0.267382951	GO_POSITIVE_REGULATION_OF_POTASSIUM_ION_TRANSMEMBRANE_TRANSPORT
244	Down	0.033769973	0.267856299	GO_GUANYL_NUCLEOTIDE_EXCHANGE_FACTOR_ACTIVITY
15	Down	0.033984634	0.269212467	GO_MALE_GENITALIA_DEVELOPMENT
489	Down	0.034089814	0.269699002	GO_SIGNALING_RECEPTOR_ACTIVITY
12	Down	0.0342685	0.270765083	GO_T_CELL_APOPTOTIC_PROCESS
11	Up	0.034377927	0.270977041	GO_RESPONSE_TO_PHENYLPROPANOID
26	Down	0.034476673	0.270977041	GO_DOPAMINE_RECEPTOR_SIGNALING_PATHWAY
56	Up	0.034479308	0.270977041	GO_TRANSLATION_INITIATION_FACTOR_ACTIVITY
12	Down	0.034482184	0.270977041	GO_PATHWAY_RESTRICTED_SMAD_PROTEIN_PHOSPHORYLATION
58	Down	0.034515167	0.270977041	GO_POSITIVE_REGULATION_OF_LEUKOCYTE_CHEMOTAXIS
21	Down	0.034616215	0.271424597	GO_PROTEIN_DEGLYCOSYLATION
45	Down	0.035093109	0.274711075	GO_COMPLEMENT_ACTIVATION
35	Down	0.035124505	0.274711075	GO_LUMENAL_SIDE_OF_MEMBRANE
10	Down	0.035291656	0.275668537	GO_POSITIVE_REGULATION_OF_T_HELPER_1_TYPE_IMMUNE_RESPONSE
21	Down	0.035457809	0.276278209	GO_REGULATION_OF_GLIAL_CELL_PROLIFERATION
114	Up	0.035459364	0.276278209	GO_CELLULAR_HORMONE_METABOLIC_PROCESS
80	Down	0.0355291	0.276472022	GO_CELL_CELL_JUNCTION_ASSEMBLY
113	Down	0.035744314	0.277795974	GO_POSITIVE_REGULATION_OF_LEUKOCYTE_DIFFERENTIATION
123	Up	0.036019549	0.279582468	GO_UNSATURATED_FATTY_ACID_METABOLIC_PROCESS
412	Up	0.036094594	0.279812557	GO_SMALL_MOLECULE_BIOSYNTHETIC_PROCESS
33	Up	0.0361583	0.279954276	GO_MATURATION_OF_SSU_RRNA_FROM_TRICISTRONIC_RRNA_TRANSCRIPT_SSU_RRNA_5_8S_RRNA_LSU_RRNA_
14	Up	0.036285068	0.280267446	GO_ESTROGEN_BIOSYNTHETIC_PROCESS
12	Up	0.036408662	0.280267446	GO_HOMOCYSTEINE_METABOLIC_PROCESS
288	Down	0.036419934	0.280267446	GO_ANGIOGENESIS
532	Down	0.03642313	0.280267446	GO_CELL_ACTIVATION
13	Down	0.036426128	0.280267446	GO_CD40_RECEPTOR_COMPLEX
31	Down	0.036535014	0.280476961	GO_REGULATION_OF_VASCULAR_ENDOTHELIAL_GROWTH_FACTOR_PRODUCTION
86	Up	0.036544378	0.280476961	GO_ELECTRON_TRANSPORT_CHAIN
58	Down	0.03660284	0.280504586	GO_REGULATION_OF_NIK_NF_KAPPAB_SIGNALING
49	Down	0.036639006	0.280504586	GO_POSITIVE_REGULATION_OF_ALPHA_BETA_T_CELL_ACTIVATION
28	Down	0.036907664	0.28140288	GO_REGULATION_OF_AXON_GUIDANCE
180	Down	0.03699693	0.28140288	GO_ENDOPLASMIC_RETICULUM_LUMEN
14	Up	0.037020768	0.28140288	GO_POSITIVE_REGULATION_OF_MACROPHAGE_DERIVED_FOAM_CELL_DIFFERENTIATION
151	Down	0.037020937	0.28140288	GO_REGULATION_OF_RESPONSE_TO_CYTOKINE_STIMULUS
38	Down	0.037041754	0.28140288	GO_ACTIN_POLYMERIZATION_OR_DEPOLYMERIZATION
9	Down	0.037056335	0.28140288	GO_SERINE_TYPE_CARBOXYPEPTIDASE_ACTIVITY
78	Down	0.037142712	0.28140288	GO_POSITIVE_REGULATION_OF_LEUKOCYTE_MIGRATION
44	Down	0.03715859	0.28140288	GO_POSITIVE_REGULATION_OF_CYTOKINE_PRODUCTION_INVOLVED_IN_IMMUNE_RESPONSE
58	Down	0.037186324	0.28140288	GO_EPITHELIAL_TO_MESENCHYMAL_TRANSITION
11	Up	0.037239911	0.28140288	GO_TRNA_THREONYLCARBAMOYLADENOSINE_METABOLIC_PROCESS
72	Down	0.0372586	0.28140288	GO_COATED_PIT
30	Up	0.037335284	0.28159488	GO_NEGATIVE_REGULATION_OF_ANOIKIS
105	Down	0.037375404	0.28159488	GO_I_BAND
81	Down	0.037691293	0.283394658	GO_ENDOCRINE_SYSTEM_DEVELOPMENT
907	Down	0.03770625	0.283394658	GO_PROTEIN_COMPLEX_BINDING
14	Down	0.037818285	0.283890488	GO_CELL_MIGRATION_INVOLVED_IN_GASTRULATION
23	Down	0.038010806	0.28436413	GO_MORPHOGENESIS_OF_AN_ENDOTHELIUM
235	Down	0.03807395	0.28436413	GO_TRANSCRIPTION_FACTOR_ACTIVITY_RNA_POLYMERASE_II_CORE_PROMOTER_PROXIMAL_REGION_SEQUENCE_SPECIFIC_BINDING
46	Up	0.038083953	0.28436413	GO_MICROBODY_LUMEN
27	Down	0.038116168	0.28436413	GO_CELL_VOLUME_HOMEOSTASIS
13	Up	0.038239504	0.28436413	GO_PURINE_DEOXYRIBONUCLEOTIDE_METABOLIC_PROCESS
184	Down	0.038271026	0.28436413	GO_RAS_GUANYL_NUCLEOTIDE_EXCHANGE_FACTOR_ACTIVITY
7	Up	0.038273865	0.28436413	GO_NEGATIVE_REGULATION_OF_ASTROCYTE_DIFFERENTIATION
105	Down	0.038284696	0.28436413	GO_NEGATIVE_REGULATION_OF_HOMOTYPIC_CELL_CELL_ADHESION
16	Down	0.038296646	0.28436413	GO_INSULIN_RECEPTOR_SUBSTRATE_BINDING
26	Down	0.038380529	0.284432549	GO_AXIS_ELONGATION
780	Down	0.038398163	0.284432549	GO_PROTEIN_PHOSPHORYLATION
29	Down	0.038490893	0.284741306	GO_REGULATION_OF_GRANULOCYTE_CHEMOTAXIS
114	Down	0.038532249	0.284741306	GO_SH3_DOMAIN_BINDING
29	Down	0.038620925	0.284835473	GO_POSITIVE_REGULATION_OF_MONOOXYGENASE_ACTIVITY
24	Down	0.038637426	0.284835473	GO_ACTIN_MONOMER_BINDING
86	Down	0.038697197	0.284935277	GO_PLATELET_ALPHA_GRANULE
47	Down	0.03878445	0.285236951	GO_SYNAPSE_ASSEMBLY
26	Up	0.038886822	0.285343799	GO_CYTOCHROME_COMPLEX_ASSEMBLY
45	Up	0.038891577	0.285343799	GO_NUCLEOBASE_METABOLIC_PROCESS
42	Up	0.039088755	0.286449458	GO_MATURATION_OF_SSU_RRNA
1164	Down	0.039143648	0.286511047	GO_VESICLE_MEDIATED_TRANSPORT
41	Down	0.039212148	0.286559489	GO_REGULATION_OF_ADENYLATE_CYCLASE_ACTIVITY
23	Up	0.03924326	0.286559489	GO_NEGATIVE_REGULATION_OF_TRANSCRIPTION_REGULATORY_REGION_DNA_BINDING
38	Up	0.039350144	0.286999928	GO_PROTEIN_LIPID_COMPLEX_SUBUNIT_ORGANIZATION
28	Down	0.039497845	0.287736662	GO_NEGATIVE_REGULATION_OF_SMOOTH_MUSCLE_CELL_PROLIFERATION
105	Down	0.039584025	0.288024021	GO_EPIDERMAL_CELL_DIFFERENTIATION
25	Down	0.039632002	0.288033052	GO_NITRIC_OXIDE_SYNTHASE_BINDING
423	Down	0.039752505	0.28856854	GO_ENZYME_ACTIVATOR_ACTIVITY
166	Down	0.039857256	0.288988553	GO_REGULATION_OF_EXTRINSIC_APOPTOTIC_SIGNALING_PATHWAY
147	Down	0.039913669	0.289057513	GO_NEURON_PROJECTION_GUIDANCE
27	Down	0.040051589	0.289316891	GO_REGULATION_OF_CELL_MIGRATION_INVOLVED_IN_SPROUTING_ANGIOGENESIS
67	Down	0.040053434	0.289316891	GO_CELL_CELL_CONTACT_ZONE
12	Down	0.040165483	0.289316891	GO_REGULATION_OF_BROWN_FAT_CELL_DIFFERENTIATION
19	Down	0.040218227	0.289316891	GO_N_GLYCAN_PROCESSING
71	Up	0.040234406	0.289316891	GO_DEMETHYLATION
14	Down	0.040331513	0.289316891	GO_ENERGY_HOMEOSTASIS
8	Down	0.040349794	0.289316891	GO_REGULATION_OF_GLOMERULUS_DEVELOPMENT
322	Down	0.040364992	0.289316891	GO_REGULATION_OF_CELL_CELL_ADHESION
10	Up	0.040371982	0.289316891	GO_ASPARTATE_METABOLIC_PROCESS
129	Up	0.040462113	0.289626017	GO_OXIDOREDUCTASE_ACTIVITY_ACTING_ON_CH_OH_GROUP_OF_DONORS
33	Down	0.040518992	0.289652526	GO_POSITIVE_REGULATION_OF_PATHWAY_RESTRICTED_SMAD_PROTEIN_PHOSPHORYLATION
51	Down	0.040559813	0.289652526	GO_ALPHA_BETA_T_CELL_ACTIVATION
55	Down	0.040626469	0.289792741	GO_NEUROMUSCULAR_PROCESS_CONTROLLING_BALANCE
158	Down	0.040780444	0.290554771	GO_REGULATION_OF_MUSCLE_CELL_DIFFERENTIATION
46	Down	0.040870745	0.290861895	GO_MYELOID_CELL_ACTIVATION_INVOLVED_IN_IMMUNE_RESPONSE
525	Down	0.040934557	0.290954559	GO_RESPONSE_TO_WOUNDING
33	Down	0.041053087	0.290954559	GO_NADH_METABOLIC_PROCESS
17	Down	0.041064123	0.290954559	GO_EPITHELIAL_CELL_DIFFERENTIATION_INVOLVED_IN_PROSTATE_GLAND_DEVELOPMENT
27	Down	0.041156418	0.290954559	GO_REGULATION_OF_ORGAN_FORMATION
45	Down	0.041212127	0.290954559	GO_POSITIVE_REGULATION_OF_EPITHELIAL_CELL_DIFFERENTIATION
1215	Down	0.041247803	0.290954559	GO_POSITIVE_REGULATION_OF_MULTICELLULAR_ORGANISMAL_PROCESS
74	Down	0.041250871	0.290954559	GO_NEGATIVE_REGULATION_OF_DEVELOPMENTAL_GROWTH
68	Up	0.041261445	0.290954559	GO_PYRIMIDINE_CONTAINING_COMPOUND_METABOLIC_PROCESS
158	Down	0.041411326	0.291411327	GO_REGULATION_OF_LEUKOCYTE_MEDIATED_IMMUNITY
6	Up	0.041420789	0.291411327	GO_VENTRAL_SPINAL_CORD_INTERNEURON_DIFFERENTIATION
370	Down	0.041590496	0.292205113	GO_REGULATION_OF_PROTEIN_SECRETION
13	Down	0.041628442	0.292205113	GO_ZYMOGEN_GRANULE
249	Down	0.041939328	0.293941318	GO_RESPONSE_TO_ENDOPLASMIC_RETICULUM_STRESS
250	Down	0.041971176	0.293941318	GO_REGULATION_OF_INFLAMMATORY_RESPONSE
35	Down	0.042116508	0.294624333	GO_REGULATION_OF_TYPE_I_INTERFERON_MEDIATED_SIGNALING_PATHWAY
237	Down	0.04250649	0.297015301	GO_NEGATIVE_REGULATION_OF_RESPONSE_TO_EXTERNAL_STIMULUS
70	Down	0.042574895	0.297156374	GO_MOTOR_ACTIVITY
23	Up	0.042854656	0.298770637	GO_TRNA_METHYLATION
39	Down	0.042916394	0.298862975	GO_POSITIVE_REGULATION_OF_CYCLASE_ACTIVITY
10	Down	0.043002788	0.298910546	GO_DIACYLGLYCEROL_BINDING
42	Down	0.043049766	0.298910546	GO_REGULATION_OF_PATHWAY_RESTRICTED_SMAD_PROTEIN_PHOSPHORYLATION
260	Down	0.043082989	0.298910546	GO_REGULATION_OF_NEURON_DEATH
37	Down	0.043117228	0.298910546	GO_REGULATION_OF_SPROUTING_ANGIOGENESIS
91	Down	0.04329967	0.299570616	GO_EPHRIN_RECEPTOR_SIGNALING_PATHWAY
83	Down	0.043389295	0.299570616	GO_REGULATION_OF_GLIOGENESIS
58	Down	0.043410371	0.299570616	GO_REGULATION_OF_BIOMINERAL_TISSUE_DEVELOPMENT
27	Down	0.043512361	0.299570616	GO_RESPONSE_TO_LITHIUM_ION
19	Down	0.04360269	0.299570616	GO_POSITIVE_REGULATION_OF_SPROUTING_ANGIOGENESIS
21	Up	0.043617686	0.299570616	GO_GLUTAMINE_METABOLIC_PROCESS
94	Up	0.04370542	0.299570616	GO_RESPONSE_TO_FATTY_ACID
33	Down	0.043743905	0.299570616	GO_GOLGI_TO_PLASMA_MEMBRANE_PROTEIN_TRANSPORT
50	Up	0.043750524	0.299570616	GO_MONOCARBOXYLIC_ACID_TRANSMEMBRANE_TRANSPORTER_ACTIVITY
804	Down	0.043753419	0.299570616	GO_CELL_PROJECTION_ORGANIZATION
11	Up	0.043771317	0.299570616	GO_TRANSCYTOSIS
52	Down	0.043795737	0.299570616	GO_CHONDROCYTE_DIFFERENTIATION
18	Up	0.043868291	0.299734232	GO_RENAL_SYSTEM_PROCESS_INVOLVED_IN_REGULATION_OF_BLOOD_VOLUME
40	Down	0.043928049	0.299810152	GO_MAMMARY_GLAND_DUCT_MORPHOGENESIS
57	Down	0.044073088	0.300402025	GO_ACTIN_MEDIATED_CELL_CONTRACTION
109	Down	0.044112256	0.300402025	GO_POST_GOLGI_VESICLE_MEDIATED_TRANSPORT
286	Down	0.044303923	0.301374257	GO_POSITIVE_REGULATION_OF_INNATE_IMMUNE_RESPONSE
144	Down	0.044451575	0.302045264	GO_NEGATIVE_REGULATION_OF_CELL_PROJECTION_ORGANIZATION
389	Down	0.044550765	0.302385863	GO_LEUKOCYTE_ACTIVATION
401	Down	0.04475668	0.303449303	GO_REGULATION_OF_CELL_ACTIVATION
21	Down	0.044813995	0.303504011	GO_REGULATION_OF_CHROMATIN_BINDING
10	Up	0.045379622	0.306803997	GO_3_5_CYCLIC_AMP_PHOSPHODIESTERASE_ACTIVITY
17	Up	0.045562104	0.306803997	GO_ACID_THIOL_LIGASE_ACTIVITY
12	Down	0.045594326	0.306803997	GO_RECEPTOR_SERINE_THREONINE_KINASE_BINDING
30	Down	0.045625848	0.306803997	GO_PRE_AUTOPHAGOSOMAL_STRUCTURE
185	Down	0.04562931	0.306803997	GO_EPIDERMIS_DEVELOPMENT
221	Down	0.045670357	0.306803997	GO_REGULATION_OF_STRESS_ACTIVATED_PROTEIN_KINASE_SIGNALING_CASCADE
70	Down	0.045680095	0.306803997	GO_ADHERENS_JUNCTION_ORGANIZATION
21	Up	0.045699508	0.306803997	GO_GLUTAMINE_FAMILY_AMINO_ACID_BIOSYNTHETIC_PROCESS
815	Down	0.045948673	0.308141102	GO_POSITIVE_REGULATION_OF_HYDROLASE_ACTIVITY
18	Down	0.046059811	0.308550671	GO_POSITIVE_REGULATION_OF_CELL_ADHESION_MEDIATED_BY_INTEGRIN
39	Down	0.046154247	0.308847582	GO_ADP_METABOLIC_PROCESS
23	Down	0.046270588	0.309290278	GO_CELLULAR_RESPONSE_TO_INTERLEUKIN_6
133	Down	0.046357112	0.309532918	GO_POSITIVE_REGULATION_OF_VASCULATURE_DEVELOPMENT
179	Down	0.046517573	0.309920899	GO_TRANSMEMBRANE_RECEPTOR_PROTEIN_SERINE_THREONINE_KINASE_SIGNALING_PATHWAY
16	Down	0.046576859	0.309920899	GO_PHOSPHATIDYLINOSITOL_3_KINASE_COMPLEX
67	Down	0.046614391	0.309920899	GO_ANTIGEN_BINDING
27	Up	0.046722417	0.309920899	GO_QUATERNARY_AMMONIUM_GROUP_BINDING
12	Up	0.046777445	0.309920899	GO_POSITIVE_REGULATION_OF_MEMBRANE_INVAGINATION
12	Up	0.046777445	0.309920899	GO_POSITIVE_REGULATION_OF_PHAGOCYTOSIS_ENGULFMENT
54	Down	0.046828525	0.309920899	GO_REGULATION_OF_CYTOKINESIS
17	Down	0.046862408	0.309920899	GO_PRE_AUTOPHAGOSOMAL_STRUCTURE_MEMBRANE
167	Down	0.046875172	0.309920899	GO_RAS_PROTEIN_SIGNAL_TRANSDUCTION
13	Down	0.046941738	0.309920899	GO_REGULATION_OF_PROSTAGLANDIN_SECRETION
126	Down	0.047016473	0.309920899	GO_REGULATION_OF_T_CELL_PROLIFERATION
27	Up	0.047018666	0.309920899	GO_REGULATION_OF_ENDOCRINE_PROCESS
10	Down	0.047070139	0.309928706	GO_POSITIVE_REGULATION_OF_HORMONE_METABOLIC_PROCESS
15	Down	0.047240711	0.31071985	GO_CATION_CATION_ANTIPORTER_ACTIVITY
251	Down	0.04740978	0.311499438	GO_REGULATION_OF_HOMOTYPIC_CELL_CELL_ADHESION
1710	Down	0.047530206	0.311958104	GO_POSITIVE_REGULATION_OF_RESPONSE_TO_STIMULUS
82	Down	0.04775175	0.312796615	GO_PHOSPHATIDYLINOSITOL_BISPHOSPHATE_BINDING
14	Down	0.047860794	0.312796615	GO_ANGIOGENESIS_INVOLVED_IN_WOUND_HEALING
28	Down	0.047878008	0.312796615	GO_CENTROSOME_LOCALIZATION
15	Down	0.047902295	0.312796615	GO_REGULATION_OF_CHEMOKINE_BIOSYNTHETIC_PROCESS
52	Up	0.047978964	0.312796615	GO_ORGANIC_HYDROXY_COMPOUND_TRANSMEMBRANE_TRANSPORTER_ACTIVITY
161	Down	0.048160731	0.312796615	GO_REGULATION_OF_OSSIFICATION
20	Down	0.048186687	0.312796615	GO_MYELOID_DENDRITIC_CELL_ACTIVATION
23	Down	0.048218806	0.312796615	GO_REGULATION_OF_TRANSFORMING_GROWTH_FACTOR_BETA_PRODUCTION
24	Down	0.048259329	0.312796615	GO_CYSTEINE_TYPE_ENDOPEPTIDASE_INHIBITOR_ACTIVITY_INVOLVED_IN_APOPTOTIC_PROCESS
46	Down	0.048260649	0.312796615	GO_THYMUS_DEVELOPMENT
32	Down	0.048343604	0.312796615	GO_FOCAL_ADHESION_ASSEMBLY
32	Down	0.048343604	0.312796615	GO_CELL_SUBSTRATE_ADHERENS_JUNCTION_ASSEMBLY
21	Up	0.048385762	0.312796615	GO_INTRINSIC_COMPONENT_OF_MITOCHONDRIAL_INNER_MEMBRANE
165	Down	0.048399262	0.312796615	GO_ACTIN_FILAMENT_ORGANIZATION
1215	Down	0.048455315	0.312796615	GO_REGULATION_OF_IMMUNE_SYSTEM_PROCESS
323	Down	0.048489709	0.312796615	GO_APOPTOTIC_SIGNALING_PATHWAY
51	Down	0.048520779	0.312796615	GO_CELL_SUBSTRATE_JUNCTION_ASSEMBLY
88	Up	0.048588857	0.312908177	GO_WATER_SOLUBLE_VITAMIN_METABOLIC_PROCESS
97	Down	0.048679961	0.313167642	GO_NEGATIVE_REGULATION_OF_CYSTEINE_TYPE_ENDOPEPTIDASE_ACTIVITY
386	Down	0.049050094	0.314920897	GO_RNA_POLYMERASE_II_TRANSCRIPTION_FACTOR_ACTIVITY_SEQUENCE_SPECIFIC_DNA_BINDING
126	Down	0.049054691	0.314920897	GO_CELL_MATRIX_ADHESION
148	Down	0.0491629	0.314991001	GO_BRANCHING_MORPHOGENESIS_OF_AN_EPITHELIAL_TUBE
100	Down	0.049174969	0.314991001	GO_POSITIVE_REGULATION_OF_CELL_DIVISION
54	Down	0.049357081	0.314991001	GO_POTASSIUM_ION_TRANSPORT
148	Down	0.049536517	0.314991001	GO_NEGATIVE_REGULATION_OF_MULTI_ORGANISM_PROCESS
11	Down	0.049542998	0.314991001	GO_REGULATION_OF_ODONTOGENESIS
29	Up	0.049616928	0.314991001	GO_GAMMA_TUBULIN_BINDING
78	Down	0.049624351	0.314991001	GO_RESPONSE_TO_BMP
78	Down	0.049624351	0.314991001	GO_CELLULAR_RESPONSE_TO_BMP_STIMULUS
324	Down	0.04963061	0.314991001	GO_LYMPHOCYTE_ACTIVATION
133	Down	0.049637641	0.314991001	GO_PATTERN_RECOGNITION_RECEPTOR_SIGNALING_PATHWAY
10	Down	0.049678931	0.314991001	GO_PEPTIDYL_GLUTAMIC_ACID_CARBOXYLATION
10	Down	0.049678931	0.314991001	GO_PROTEIN_CARBOXYLATION
462	Down	0.049843293	0.315708341	GO_SUPRAMOLECULAR_FIBER
17	Up	0.04996738	0.316169365	GO_EUKARYOTIC_TRANSLATION_INITIATION_FACTOR_3_COMPLEX
99	Down	0.050156301	0.317039263	GO_ION_CHANNEL_BINDING
64	Down	0.050513553	0.318452371	GO_MESONEPHROS_DEVELOPMENT
4	Up	0.050524242	0.318452371	GO_HYDROLASE_ACTIVITY_ACTING_ON_CARBON_NITROGEN_BUT_NOT_PEPTIDE_BONDS_IN_LINEAR_AMIDINES
719	Down	0.050672013	0.318452371	GO_REGULATION_OF_KINASE_ACTIVITY
20	Down	0.05067492	0.318452371	GO_KIDNEY_VASCULATURE_DEVELOPMENT
20	Down	0.05067492	0.318452371	GO_RENAL_SYSTEM_VASCULATURE_DEVELOPMENT
57	Down	0.050716377	0.318452371	GO_LYMPHOCYTE_COSTIMULATION
5	Up	0.050741559	0.318452371	GO_AMINE_BINDING
67	Up	0.050813169	0.318541643	GO_FLAVIN_ADENINE_DINUCLEOTIDE_BINDING
79	Down	0.050874032	0.318541643	GO_POSITIVE_REGULATION_OF_PROTEIN_KINASE_B_SIGNALING
99	Down	0.050910842	0.318541643	GO_MYELOID_LEUKOCYTE_DIFFERENTIATION
312	Down	0.051066482	0.319191409	GO_POSITIVE_REGULATION_OF_SECRETION
343	Down	0.05122075	0.319831288	GO_PLASMA_MEMBRANE_PROTEIN_COMPLEX
38	Up	0.051399994	0.320406903	GO_PYRIMIDINE_CONTAINING_COMPOUND_BIOSYNTHETIC_PROCESS
89	Up	0.051416912	0.320406903	GO_TRANSLATION_FACTOR_ACTIVITY_RNA_BINDING
69	Down	0.051560508	0.320977184	GO_RHO_GUANYL_NUCLEOTIDE_EXCHANGE_FACTOR_ACTIVITY
184	Down	0.051805447	0.322176556	GO_REGULATION_OF_LEUKOCYTE_PROLIFERATION
40	Down	0.051946631	0.322514752	GO_NECROTIC_CELL_DEATH
42	Up	0.05200814	0.322514752	GO_RNA_METHYLTRANSFERASE_ACTIVITY
132	Up	0.05201682	0.322514752	GO_LIPID_HOMEOSTASIS
74	Down	0.052138489	0.322944228	GO_POSITIVE_REGULATION_OF_LYMPHOCYTE_DIFFERENTIATION
15	Up	0.052362899	0.323394321	GO_REGULATION_OF_TELOMERASE_RNA_LOCALIZATION_TO_CAJAL_BODY
15	Up	0.052362899	0.323394321	GO_POSITIVE_REGULATION_OF_TELOMERASE_RNA_LOCALIZATION_TO_CAJAL_BODY
23	Down	0.052368576	0.323394321	GO_POSITIVE_REGULATION_OF_EPIDERMIS_DEVELOPMENT
238	Down	0.052502468	0.323896609	GO_ACTIVATION_OF_INNATE_IMMUNE_RESPONSE
12	Down	0.052664809	0.324264625	GO_REGULATION_OF_PROTEIN_KINASE_C_SIGNALING
67	Down	0.052667352	0.324264625	GO_B_CELL_MEDIATED_IMMUNITY
568	Down	0.052824708	0.324896856	GO_NEURON_DEVELOPMENT
42	Up	0.052902179	0.324896856	GO_PYRIMIDINE_NUCLEOSIDE_METABOLIC_PROCESS
285	Down	0.052928191	0.324896856	GO_ENDOCYTIC_VESICLE
1017	Down	0.053040483	0.325022779	GO_POSITIVE_REGULATION_OF_DEVELOPMENTAL_PROCESS
19	Down	0.053097348	0.325022779	GO_POSITIVE_REGULATION_OF_ALCOHOL_BIOSYNTHETIC_PROCESS
32	Down	0.053112766	0.325022779	GO_REGULATION_OF_LIPOPOLYSACCHARIDE_MEDIATED_SIGNALING_PATHWAY
32	Up	0.053396469	0.325022779	GO_RENAL_WATER_HOMEOSTASIS
289	Down	0.053401546	0.325022779	GO_REGULATION_OF_I_KAPPAB_KINASE_NF_KAPPAB_SIGNALING
259	Up	0.053404418	0.325022779	GO_COENZYME_METABOLIC_PROCESS
16	Down	0.053427288	0.325022779	GO_ESTABLISHMENT_OF_PROTEIN_LOCALIZATION_TO_GOLGI
102	Up	0.05348921	0.325022779	GO_AMINE_METABOLIC_PROCESS
586	Down	0.053505553	0.325022779	GO_REGULATION_OF_CELL_ADHESION
92	Down	0.053553158	0.325022779	GO_GOLGI_CISTERNA
52	Down	0.053565898	0.325022779	GO_REGULATION_OF_PHOSPHATIDYLINOSITOL_3_KINASE_ACTIVITY
42	Down	0.053581558	0.325022779	GO_INTRINSIC_APOPTOTIC_SIGNALING_PATHWAY_IN_RESPONSE_TO_ENDOPLASMIC_RETICULUM_STRESS
50	Down	0.053819066	0.325871981	GO_PHOSPHATIDYLINOSITOL_3_KINASE_ACTIVITY
20	Down	0.053827304	0.325871981	GO_MEGAKARYOCYTE_DEVELOPMENT
109	Down	0.05390244	0.326006612	GO_RESPONSE_TO_INTERLEUKIN_1
46	Up	0.054077543	0.326606912	GO_SPERM_FLAGELLUM
15	Down	0.054107684	0.326606912	GO_POSITIVE_REGULATION_OF_POTASSIUM_ION_TRANSMEMBRANE_TRANSPORTER_ACTIVITY
46	Down	0.054184422	0.326750092	GO_POSITIVE_REGULATION_OF_EXTRINSIC_APOPTOTIC_SIGNALING_PATHWAY
36	Up	0.054381481	0.327617858	GO_DNA_DAMAGE_RESPONSE_DETECTION_OF_DNA_DAMAGE
99	Down	0.05456587	0.327847894	GO_DENDRITE_DEVELOPMENT
19	Up	0.05459953	0.327847894	GO_DEOXYRIBOSE_PHOSPHATE_CATABOLIC_PROCESS
32	Down	0.054613591	0.327847894	GO_NEGATIVE_REGULATION_OF_CYTOKINE_SECRETION
35	Down	0.05467603	0.327847894	GO_POSITIVE_REGULATION_OF_RESPONSE_TO_BIOTIC_STIMULUS
39	Down	0.054685646	0.327847894	GO_POSITIVE_REGULATION_OF_ORGAN_GROWTH
35	Down	0.054784608	0.328055301	GO_REGULATION_OF_INTERFERON_ALPHA_PRODUCTION
13	Up	0.054877758	0.328055301	GO_UBIQUINONE_METABOLIC_PROCESS
75	Down	0.054879931	0.328055301	GO_REGULATION_OF_LEUKOCYTE_APOPTOTIC_PROCESS
50	Down	0.055131004	0.32910516	GO_POSITIVE_REGULATION_OF_INTERFERON_BETA_PRODUCTION
167	Up	0.055215414	0.32910516	GO_SULFUR_COMPOUND_BIOSYNTHETIC_PROCESS
44	Down	0.055215761	0.32910516	GO_ANTIMICROBIAL_HUMORAL_RESPONSE
14	Down	0.055272969	0.329127835	GO_MEMBRANE_DEPOLARIZATION_DURING_ACTION_POTENTIAL
163	Down	0.055532268	0.330352673	GO_POSITIVE_REGULATION_OF_BINDING
18	Down	0.055865409	0.331648096	GO_REGULATION_OF_INTERLEUKIN_17_PRODUCTION
48	Down	0.055883752	0.331648096	GO_CELLULAR_RESPONSE_TO_NUTRIENT
23	Down	0.055911467	0.331648096	GO_POSITIVE_REGULATION_OF_DNA_TEMPLATED_TRANSCRIPTION_INITIATION
28	Down	0.056019454	0.331765901	GO_NEGATIVE_REGULATION_OF_INTERFERON_GAMMA_PRODUCTION
33	Down	0.056043104	0.331765901	GO_NECROPTOTIC_PROCESS
31	Down	0.056147546	0.331765901	GO_DYNEIN_BINDING
128	Up	0.056169936	0.331765901	GO_NEGATIVE_REGULATION_OF_DNA_METABOLIC_PROCESS
35	Up	0.056202189	0.331765901	GO_MITOCHONDRIAL_RNA_METABOLIC_PROCESS
18	Up	0.056270892	0.331765901	GO_TRIGLYCERIDE_CATABOLIC_PROCESS
115	Down	0.056330755	0.331765901	GO_RUFFLE_MEMBRANE
153	Down	0.056361983	0.331765901	GO_RESPONSE_TO_ESTRADIOL
6	Down	0.056532313	0.332338611	GO_PROTEIN_SERINE_THREONINE_PHOSPHATASE_INHIBITOR_ACTIVITY
2	Up	0.056575974	0.332338611	GO_OLFACTORY_RECEPTOR_ACTIVITY
14	Down	0.056667588	0.332338611	GO_KIDNEY_MESENCHYME_DEVELOPMENT
59	Down	0.056739029	0.332338611	GO_CARDIAC_MUSCLE_TISSUE_MORPHOGENESIS
43	Down	0.056765256	0.332338611	GO_LUNG_ALVEOLUS_DEVELOPMENT
28	Down	0.056783993	0.332338611	GO_RUFFLE_ORGANIZATION
25	Down	0.056836751	0.332338611	GO_RESPONSE_TO_ATP
9	Down	0.057020324	0.332642257	GO_INOSITOL_TRISPHOSPHATE_KINASE_ACTIVITY
184	Down	0.057039828	0.332642257	GO_G_PROTEIN_COUPLED_RECEPTOR_BINDING
10	Up	0.057108715	0.332642257	GO_MCM_COMPLEX
73	Down	0.057119736	0.332642257	GO_TRANSCRIPTION_FACTOR_ACTIVITY_RNA_POLYMERASE_II_DISTAL_ENHANCER_SEQUENCE_SPECIFIC_BINDING
37	Down	0.057158551	0.332642257	GO_POSITIVE_REGULATION_OF_HISTONE_METHYLATION
15	Down	0.057303192	0.332869333	GO_MYELOID_DENDRITIC_CELL_DIFFERENTIATION
33	Up	0.057305592	0.332869333	GO_LIGASE_ACTIVITY_FORMING_CARBON_SULFUR_BONDS
14	Down	0.057671224	0.334619867	GO_REGULATION_OF_SECONDARY_METABOLIC_PROCESS
53	Down	0.057741866	0.334619867	GO_REGULATION_OF_GENE_SILENCING
45	Down	0.057978116	0.334619867	GO_NEGATIVE_REGULATION_OF_TYPE_I_INTERFERON_PRODUCTION
20	Down	0.057988317	0.334619867	GO_REGULATION_OF_RECEPTOR_RECYCLING
15	Down	0.057997981	0.334619867	GO_AXOLEMMA
34	Up	0.058058048	0.334619867	GO_REGULATION_OF_CARDIAC_MUSCLE_CONTRACTION_BY_CALCIUM_ION_SIGNALING
352	Down	0.058095577	0.334619867	GO_POSITIVE_REGULATION_OF_DEFENSE_RESPONSE
66	Down	0.058098951	0.334619867	GO_REGULATION_OF_MONOOXYGENASE_ACTIVITY
20	Up	0.058145718	0.334619867	GO_VITAMIN_BIOSYNTHETIC_PROCESS
11	Up	0.058159852	0.334619867	GO_RESPONSE_TO_WATER_DEPRIVATION
35	Down	0.058204202	0.334619867	GO_REGULATION_OF_EPIDERMAL_CELL_DIFFERENTIATION
64	Up	0.058282228	0.334756169	GO_NUCLEOSIDE_PHOSPHATE_CATABOLIC_PROCESS
53	Down	0.058432108	0.335304544	GO_CALCIUM_ION_IMPORT
25	Up	0.058556227	0.335432388	GO_PURINE_NUCLEOBASE_METABOLIC_PROCESS
42	Down	0.05856324	0.335432388	GO_PORPHYRIN_CONTAINING_COMPOUND_METABOLIC_PROCESS
44	Up	0.058662974	0.335508397	GO_CARBON_CARBON_LYASE_ACTIVITY
104	Down	0.058736266	0.335508397	GO_REGULATION_OF_ENDOTHELIAL_CELL_PROLIFERATION
23	Down	0.058739828	0.335508397	GO_AUDITORY_RECEPTOR_CELL_DEVELOPMENT
866	Down	0.058997561	0.335961909	GO_REGULATION_OF_RESPONSE_TO_EXTERNAL_STIMULUS
60	Down	0.059085069	0.335961909	GO_NEGATIVE_REGULATION_OF_AXONOGENESIS
55	Down	0.059089217	0.335961909	GO_PLATELET_AGGREGATION
39	Down	0.059121718	0.335961909	GO_REGULATION_OF_PROTEIN_EXPORT_FROM_NUCLEUS
36	Up	0.059146304	0.335961909	GO_RESPONSE_TO_INCREASED_OXYGEN_LEVELS
36	Up	0.059146304	0.335961909	GO_RESPONSE_TO_HYPEROXIA
42	Down	0.059217604	0.336057178	GO_GENITALIA_DEVELOPMENT
51	Down	0.05928793	0.336134196	GO_DIGESTIVE_TRACT_MORPHOGENESIS
31	Down	0.059340257	0.336134196	GO_INTERMEDIATE_FILAMENT_BASED_PROCESS
40	Up	0.059446567	0.336427176	GO_OXIDOREDUCTASE_ACTIVITY_ACTING_ON_THE_ALDEHYDE_OR_OXO_GROUP_OF_DONORS_NAD_OR_NADP_AS_ACCEPTOR
53	Down	0.059504923	0.336448478	GO_GOLGI_TO_PLASMA_MEMBRANE_TRANSPORT
35	Down	0.059618447	0.336781385	GO_REGULATION_OF_B_CELL_MEDIATED_IMMUNITY
9	Down	0.059873485	0.337912353	GO_REGULATION_OF_SKELETAL_MUSCLE_CELL_PROLIFERATION
16	Up	0.060065109	0.338665965	GO_NEUROTRANSMITTER_METABOLIC_PROCESS
458	Down	0.060116918	0.338665965	GO_VASCULATURE_DEVELOPMENT
87	Down	0.060289113	0.339097163	GO_SYNAPTIC_VESICLE_LOCALIZATION
38	Down	0.060359526	0.339097163	GO_CHEMOKINE_RECEPTOR_BINDING
190	Down	0.060406896	0.339097163	GO_RESPIRATORY_SYSTEM_DEVELOPMENT
36	Down	0.060517855	0.339097163	GO_HUMORAL_IMMUNE_RESPONSE_MEDIATED_BY_CIRCULATING_IMMUNOGLOBULIN
53	Up	0.060582273	0.339097163	GO_REGULATION_OF_PLASMA_LIPOPROTEIN_PARTICLE_LEVELS
25	Down	0.060603567	0.339097163	GO_REGULATION_OF_NEUTROPHIL_MIGRATION
1649	Up	0.060642279	0.339097163	GO_CATABOLIC_PROCESS
21	Down	0.060658078	0.339097163	GO_MEGAKARYOCYTE_DIFFERENTIATION
34	Down	0.060688653	0.339097163	GO_POSITIVE_REGULATION_OF_INTERFERON_ALPHA_PRODUCTION
1654	Up	0.060898821	0.339963253	GO_MITOCHONDRION
12	Down	0.061025072	0.340359747	GO_LEUKOTRIENE_BIOSYNTHETIC_PROCESS
13	Down	0.0612607	0.341365003	GO_NEGATIVE_REGULATION_OF_INTERLEUKIN_8_PRODUCTION
458	Down	0.061494972	0.341907998	GO_POSITIVE_REGULATION_OF_CELL_DEVELOPMENT
42	Up	0.061499531	0.341907998	GO_OXIDOREDUCTASE_ACTIVITY_ACTING_ON_A_SULFUR_GROUP_OF_DONORS
168	Up	0.061536835	0.341907998	GO_COENZYME_BINDING
43	Up	0.061635019	0.341907998	GO_PURINE_CONTAINING_COMPOUND_CATABOLIC_PROCESS
8	Up	0.061635532	0.341907998	GO_CITRULLINE_METABOLIC_PROCESS
397	Down	0.061862378	0.342857768	GO_PROTEIN_HETERODIMERIZATION_ACTIVITY
17	Up	0.061997647	0.34304636	GO_ESTRADIOL_17_BETA_DEHYDROGENASE_ACTIVITY
546	Down	0.062007731	0.34304636	GO_REGULATION_OF_CELL_PROJECTION_ORGANIZATION
23	Down	0.062140473	0.34347241	GO_CELLULAR_RESPONSE_TO_VIRUS
17	Down	0.062213223	0.343566393	GO_POSITIVE_REGULATION_OF_ACUTE_INFLAMMATORY_RESPONSE
410	Up	0.062329562	0.343900707	GO_PROTEIN_TARGETING
20	Up	0.062647739	0.344891096	GO_SCF_DEPENDENT_PROTEASOMAL_UBIQUITIN_DEPENDENT_PROTEIN_CATABOLIC_PROCESS
26	Up	0.062692882	0.344891096	GO_SNORNA_BINDING
208	Down	0.062752513	0.344891096	GO_REGULATION_OF_ERK1_AND_ERK2_CASCADE
10	Down	0.062815958	0.344891096	GO_BASIC_AMINO_ACID_TRANSPORT
68	Down	0.062870917	0.344891096	GO_MUSCLE_ORGAN_MORPHOGENESIS
51	Down	0.062900539	0.344891096	GO_REGULATION_OF_INTERLEUKIN_2_PRODUCTION
14	Down	0.062900794	0.344891096	GO_SEGMENT_SPECIFICATION
779	Down	0.062982978	0.345034752	GO_CELLULAR_COMPONENT_MORPHOGENESIS
178	Down	0.063121657	0.345039346	GO_EXCITATORY_SYNAPSE
288	Down	0.063132272	0.345039346	GO_NUCLEAR_CHROMATIN
139	Down	0.063151774	0.345039346	GO_NEGATIVE_REGULATION_OF_CELL_CELL_ADHESION
846	Down	0.063260718	0.345142427	GO_POSITIVE_REGULATION_OF_INTRACELLULAR_SIGNAL_TRANSDUCTION
19	Down	0.063288225	0.345142427	GO_POSITIVE_REGULATION_OF_RECEPTOR_INTERNALIZATION
25	Down	0.06336929	0.345142427	GO_B_CELL_HOMEOSTASIS
13	Down	0.063470928	0.345142427	GO_PROTEIN_ALPHA_1_2_DEMANNOSYLATION
13	Down	0.063470928	0.345142427	GO_PROTEIN_DEMANNOSYLATION
1386	Down	0.063551529	0.345142427	GO_POSITIVE_REGULATION_OF_CELL_COMMUNICATION
349	Down	0.063562657	0.345142427	GO_POSITIVE_REGULATION_OF_CELL_ADHESION
106	Up	0.063944079	0.346332765	GO_ICOSANOID_METABOLIC_PROCESS
106	Up	0.063944079	0.346332765	GO_FATTY_ACID_DERIVATIVE_METABOLIC_PROCESS
20	Down	0.064013023	0.346332765	GO_REGULATION_OF_T_CELL_MIGRATION
17	Down	0.064023038	0.346332765	GO_POSITIVE_REGULATION_OF_ENDOTHELIAL_CELL_DIFFERENTIATION
33	Down	0.064062851	0.346332765	GO_14_3_3_PROTEIN_BINDING
6	Up	0.064138085	0.3464356	GO_NEUROTRANSMITTER_BIOSYNTHETIC_PROCESS
1336	Down	0.064350774	0.346971335	GO_POSITIVE_REGULATION_OF_CATALYTIC_ACTIVITY
29	Down	0.064412511	0.346971335	GO_ESTABLISHMENT_OR_MAINTENANCE_OF_EPITHELIAL_CELL_APICAL_BASAL_POLARITY
39	Down	0.064426295	0.346971335	GO_T_TUBULE
50	Down	0.064462466	0.346971335	GO_REGULATION_OF_SKELETAL_MUSCLE_TISSUE_DEVELOPMENT
5	Up	0.06457946	0.347147261	GO_POSITIVE_REGULATION_OF_CYTOSOLIC_CALCIUM_ION_CONCENTRATION_INVOLVED_IN_PHOSPHOLIPASE_C_ACTIVATING_G_PROTEIN_COUPLED_SIGNALING_PATHWAY
190	Down	0.064607806	0.347147261	GO_REGULATION_OF_RAS_PROTEIN_SIGNAL_TRANSDUCTION
126	Down	0.064856003	0.348177304	GO_NEGATIVE_REGULATION_OF_CELL_MORPHOGENESIS_INVOLVED_IN_DIFFERENTIATION
52	Down	0.064977679	0.34835649	GO_CHLORIDE_TRANSPORT
307	Down	0.06508704	0.34835649	GO_CYTOPLASMIC_REGION
19	Down	0.065110631	0.34835649	GO_POSITIVE_REGULATION_OF_PHOSPHOPROTEIN_PHOSPHATASE_ACTIVITY
148	Up	0.065147022	0.34835649	GO_HORMONE_METABOLIC_PROCESS
24	Down	0.065172	0.34835649	GO_SIGNAL_PEPTIDE_PROCESSING
17	Down	0.065368866	0.349106	GO_ALKALI_METAL_ION_BINDING
491	Down	0.065439239	0.349179248	GO_REGULATION_OF_NEURON_DIFFERENTIATION
90	Down	0.065610067	0.349787924	GO_NEGATIVE_REGULATION_OF_PROTEIN_BINDING
23	Down	0.065912752	0.35109792	GO_NEGATIVE_REGULATION_OF_AXON_GUIDANCE
156	Down	0.066206698	0.352359136	GO_REGULATION_OF_PROTEIN_POLYMERIZATION
35	Down	0.066441535	0.352728496	GO_ESTABLISHMENT_OR_MAINTENANCE_OF_APICAL_BASAL_CELL_POLARITY
35	Down	0.066441535	0.352728496	GO_ESTABLISHMENT_OR_MAINTENANCE_OF_BIPOLAR_CELL_POLARITY
92	Down	0.066447799	0.352728496	GO_REGULATION_OF_ACTIN_FILAMENT_BUNDLE_ASSEMBLY
13	Up	0.066699587	0.353316138	GO_PSEUDOURIDINE_SYNTHASE_ACTIVITY
13	Down	0.066748172	0.353316138	GO_ORGAN_INDUCTION
17	Down	0.066793706	0.353316138	GO_I_SMAD_BINDING
7	Up	0.066827645	0.353316138	GO_RESPONSE_TO_POTASSIUM_ION
25	Up	0.066845143	0.353316138	GO_PROTEIN_LIPID_COMPLEX_BINDING
23	Down	0.067048025	0.354084816	GO_REGULATION_OF_RUFFLE_ASSEMBLY
73	Down	0.067272748	0.35496742	GO_NEPHRON_EPITHELIUM_DEVELOPMENT
144	Down	0.067462315	0.355663172	GO_LEUKOCYTE_MEDIATED_IMMUNITY
182	Down	0.067542227	0.355780125	GO_BONE_DEVELOPMENT
44	Down	0.067757387	0.355997911	GO_POSITIVE_REGULATION_OF_FAT_CELL_DIFFERENTIATION
61	Down	0.067760639	0.355997911	GO_VASCULOGENESIS
1097	Down	0.067795864	0.355997911	GO_MOLECULAR_FUNCTION_REGULATOR
493	Down	0.06785894	0.355997911	GO_REGULATION_OF_CYTOSKELETON_ORGANIZATION
27	Down	0.067914933	0.355997911	GO_T_CELL_SELECTION
43	Down	0.067979822	0.355997911	GO_PHOSPHATIDYLINOSITOL_3_4_5_TRISPHOSPHATE_BINDING
15	Down	0.067987918	0.355997911	GO_NEGATIVE_REGULATION_OF_INTERLEUKIN_12_PRODUCTION
26	Up	0.068201812	0.356814744	GO_KETONE_BIOSYNTHETIC_PROCESS
97	Up	0.068326511	0.356894729	GO_MICROBODY_PART
196	Down	0.068332919	0.356894729	GO_POSITIVE_REGULATION_OF_PROTEIN_COMPLEX_ASSEMBLY
16	Down	0.068521739	0.35725213	GO_OUTFLOW_TRACT_SEPTUM_MORPHOGENESIS
77	Down	0.068542965	0.35725213	GO_B_CELL_DIFFERENTIATION
68	Down	0.068575251	0.35725213	GO_REGULATION_OF_ORGAN_GROWTH
49	Down	0.068857871	0.358421504	GO_PROTEIN_SERINE_THREONINE_TYROSINE_KINASE_ACTIVITY
615	Down	0.068942462	0.358558979	GO_VACUOLAR_MEMBRANE
140	Down	0.069052398	0.358686144	GO_NEGATIVE_REGULATION_OF_IMMUNE_RESPONSE
67	Down	0.069083312	0.358686144	GO_PROTEIN_ACTIVATION_CASCADE
33	Down	0.069195757	0.358865171	GO_TOLL_LIKE_RECEPTOR_9_SIGNALING_PATHWAY
90	Up	0.069272868	0.358865171	GO_SINGLE_STRANDED_DNA_BINDING
190	Down	0.069313588	0.358865171	GO_CELLULAR_RESPONSE_TO_BIOTIC_STIMULUS
221	Down	0.069350709	0.358865171	GO_RESPONSE_TO_MECHANICAL_STIMULUS
157	Up	0.069436175	0.359005995	GO_ORGANIC_HYDROXY_COMPOUND_BIOSYNTHETIC_PROCESS
80	Down	0.069627854	0.359695274	GO_ACTIVATION_OF_GTPASE_ACTIVITY
87	Down	0.06970468	0.359790573	GO_RHO_GTPASE_BINDING
492	Down	0.069823831	0.36010399	GO_ENDOMEMBRANE_SYSTEM_ORGANIZATION
110	Down	0.069951505	0.360460809	GO_REGULATION_OF_LYMPHOCYTE_DIFFERENTIATION
21	Down	0.070024398	0.360534974	GO_ACTIVATION_OF_NF_KAPPAB_INDUCING_KINASE_ACTIVITY
17	Down	0.070139822	0.360827814	GO_REGULATION_OF_MACROPHAGE_DIFFERENTIATION
1138	Down	0.070312113	0.361412468	GO_VACUOLE
3	Down	0.070737125	0.363162367	GO_NEUROPEPTIDE_RECEPTOR_ACTIVITY
15	Up	0.070770404	0.363162367	GO_POSITIVE_REGULATION_OF_SMOOTH_MUSCLE_CONTRACTION
8	Down	0.071356696	0.365866319	GO_KERATIN_FILAMENT
22	Down	0.071424773	0.365910955	GO_ACTIVATION_OF_ADENYLATE_CYCLASE_ACTIVITY
98	Down	0.071632607	0.366552273	GO_MYELOID_CELL_HOMEOSTASIS
9	Up	0.071710188	0.366552273	GO_DORSAL_SPINAL_CORD_DEVELOPMENT
273	Down	0.071728386	0.366552273	GO_LEUKOCYTE_DIFFERENTIATION
41	Down	0.071814673	0.366642123	GO_EXTRINSIC_APOPTOTIC_SIGNALING_PATHWAY_VIA_DEATH_DOMAIN_RECEPTORS
27	Down	0.071897083	0.366642123	GO_EPIDERMIS_MORPHOGENESIS
1136	Down	0.072002835	0.366642123	GO_INTRACELLULAR_VESICLE
25	Down	0.072037997	0.366642123	GO_SYNCYTIUM_FORMATION
84	Down	0.072043422	0.366642123	GO_ERYTHROCYTE_HOMEOSTASIS
16	Down	0.072243818	0.367358622	GO_ENDOTHELIAL_TUBE_MORPHOGENESIS
1019	Down	0.072393706	0.367755076	GO_POSITIVE_REGULATION_OF_PROTEIN_MODIFICATION_PROCESS
60	Down	0.072488225	0.367755076	GO_STEM_CELL_PROLIFERATION
56	Down	0.072557571	0.367755076	GO_RESPONSE_TO_ANTIBIOTIC
18	Down	0.072619591	0.367755076	GO_ACTIVATION_OF_CYSTEINE_TYPE_ENDOPEPTIDASE_ACTIVITY_INVOLVED_IN_APOPTOTIC_SIGNALING_PATHWAY
32	Down	0.072620141	0.367755076	GO_REGULATION_OF_INTERFERON_GAMMA_BIOSYNTHETIC_PROCESS
59	Down	0.072784207	0.367917868	GO_GLOMERULUS_DEVELOPMENT
677	Down	0.072858602	0.367917868	GO_CYTOSKELETAL_PROTEIN_BINDING
23	Up	0.07288112	0.367917868	GO_NEGATIVE_REGULATION_OF_JUN_KINASE_ACTIVITY
14	Down	0.072905261	0.367917868	GO_DNA_HELICASE_COMPLEX
38	Up	0.072950776	0.367917868	GO_POSITIVE_REGULATION_OF_CALCIUM_ION_TRANSMEMBRANE_TRANSPORTER_ACTIVITY
293	Down	0.073119837	0.368468972	GO_IN_UTERO_EMBRYONIC_DEVELOPMENT
1437	Down	0.073250958	0.368655703	GO_REGULATION_OF_MULTICELLULAR_ORGANISMAL_DEVELOPMENT
112	Down	0.073276527	0.368655703	GO_FILOPODIUM
20	Up	0.073691996	0.370066933	GO_ERROR_FREE_TRANSLESION_SYNTHESIS
15	Down	0.073703813	0.370066933	GO_VACUOLAR_ACIDIFICATION
51	Up	0.073775919	0.370066933	GO_RNA_METHYLATION
48	Down	0.073798019	0.370066933	GO_ANTIPORTER_ACTIVITY
33	Up	0.073857266	0.370066933	GO_REGULATION_OF_FATTY_ACID_OXIDATION
43	Down	0.073955278	0.370169688	GO_POTASSIUM_ION_TRANSMEMBRANE_TRANSPORTER_ACTIVITY
395	Down	0.074141285	0.370169688	GO_REGULATION_OF_NEURON_PROJECTION_DEVELOPMENT
12	Down	0.074165063	0.370169688	GO_NEGATIVE_REGULATION_OF_INTERLEUKIN_17_PRODUCTION
10	Down	0.074193475	0.370169688	GO_POSITIVE_REGULATION_OF_T_HELPER_CELL_DIFFERENTIATION
241	Down	0.074215138	0.370169688	GO_LEUKOCYTE_CELL_CELL_ADHESION
1156	Down	0.074238153	0.370169688	GO_REGULATION_OF_HYDROLASE_ACTIVITY
16	Down	0.074414046	0.370535712	GO_EXTRACELLULAR_MATRIX_ASSEMBLY
19	Down	0.074498254	0.370535712	GO_CCR_CHEMOKINE_RECEPTOR_BINDING
96	Down	0.074518969	0.370535712	GO_REGULATION_OF_CYTOKINE_BIOSYNTHETIC_PROCESS
27	Down	0.07460043	0.370535712	GO_CELLULAR_RESPONSE_TO_ETHANOL
255	Down	0.074668309	0.370535712	GO_POSITIVE_REGULATION_OF_RESPONSE_TO_EXTERNAL_STIMULUS
12	Down	0.074672295	0.370535712	GO_POTASSIUM_ION_IMPORT
786	Down	0.074847917	0.37085675	GO_TRANSFERASE_ACTIVITY_TRANSFERRING_PHOSPHORUS_CONTAINING_GROUPS
37	Down	0.074857342	0.37085675	GO_HAIR_CELL_DIFFERENTIATION
45	Down	0.074945061	0.3709931	GO_PROTEIN_SELF_ASSOCIATION
83	Down	0.075202335	0.371777568	GO_REGULATION_OF_T_CELL_DIFFERENTIATION
68	Down	0.07524984	0.371777568	GO_DEFENSE_RESPONSE_TO_GRAM_POSITIVE_BACTERIUM
30	Down	0.075291909	0.371777568	GO_MULTI_ORGANISM_MEMBRANE_ORGANIZATION
566	Down	0.075381659	0.371777568	GO_REGULATION_OF_CELL_MORPHOGENESIS
19	Up	0.075405153	0.371777568	GO_MATURATION_OF_5_8S_RRNA_FROM_TRICISTRONIC_RRNA_TRANSCRIPT_SSU_RRNA_5_8S_RRNA_LSU_RRNA_
127	Down	0.075605121	0.372465514	GO_CELL_CORTEX_PART
56	Down	0.07579898	0.372948363	GO_RNA_POLYMERASE_II_CORE_PROMOTER_SEQUENCE_SPECIFIC_DNA_BINDING
881	Up	0.075848374	0.372948363	GO_SINGLE_ORGANISM_CATABOLIC_PROCESS
11	Up	0.075927501	0.372948363	GO_FILAMIN_BINDING
15	Down	0.076012975	0.372948363	GO_PROSTATE_GLANDULAR_ACINUS_DEVELOPMENT
48	Down	0.076114463	0.372948363	GO_ENDOSOME_TO_LYSOSOME_TRANSPORT
188	Down	0.076202235	0.372948363	GO_BASOLATERAL_PLASMA_MEMBRANE
38	Down	0.076260463	0.372948363	GO_RESPONSE_TO_INTERFERON_BETA
27	Down	0.076266785	0.372948363	GO_DENDRITIC_CELL_DIFFERENTIATION
241	Down	0.076358202	0.372948363	GO_REGULATION_OF_VASCULATURE_DEVELOPMENT
116	Down	0.076358977	0.372948363	GO_TRANSFORMING_GROWTH_FACTOR_BETA_RECEPTOR_SIGNALING_PATHWAY
16	Down	0.076368787	0.372948363	GO_PERICENTRIC_HETEROCHROMATIN
603	Down	0.076480146	0.373196468	GO_POSITIVE_REGULATION_OF_TRANSFERASE_ACTIVITY
48	Up	0.076755894	0.373949862	GO_ACYL_COA_BIOSYNTHETIC_PROCESS
48	Up	0.076755894	0.373949862	GO_THIOESTER_BIOSYNTHETIC_PROCESS
37	Up	0.076877337	0.374126073	GO_NEGATIVE_REGULATION_OF_LIPID_TRANSPORT
11	Up	0.076913473	0.374126073	GO_MITOCHONDRIAL_CALCIUM_ION_TRANSPORT
31	Up	0.077076356	0.374479268	GO_DEOXYRIBONUCLEOTIDE_METABOLIC_PROCESS
50	Down	0.077107608	0.374479268	GO_LYMPHOCYTE_HOMEOSTASIS
19	Down	0.077476287	0.375828359	GO_LEUKOCYTE_APOPTOTIC_PROCESS
1013	Down	0.077507357	0.375828359	GO_PHOSPHORYLATION
53	Down	0.077585056	0.375909353	GO_VENTRICULAR_CARDIAC_MUSCLE_TISSUE_DEVELOPMENT
794	Down	0.077689686	0.376120611	GO_ENDOSOME
15	Down	0.077864788	0.376672442	GO_REGULATION_OF_CYTOKINE_PRODUCTION_INVOLVED_IN_INFLAMMATORY_RESPONSE
21	Up	0.078071581	0.377203167	GO_CHEMOKINE_BINDING
66	Down	0.078161169	0.377203167	GO_SIGNALING_ADAPTOR_ACTIVITY
33	Down	0.078213357	0.377203167	GO_NEUROBLAST_PROLIFERATION
236	Down	0.078219653	0.377203167	GO_NEGATIVE_REGULATION_OF_CELL_ADHESION
71	Down	0.078316582	0.377203167	GO_KERATINOCYTE_DIFFERENTIATION
396	Down	0.078341725	0.377203167	GO_POSITIVE_REGULATION_OF_CELLULAR_COMPONENT_BIOGENESIS
37	Up	0.078452071	0.377439587	GO_ESTROGEN_METABOLIC_PROCESS
28	Down	0.078618801	0.3779467	GO_REGULATION_OF_DNA_TEMPLATED_TRANSCRIPTION_INITIATION
76	Up	0.078809499	0.378440788	GO_MITOCHONDRIAL_RESPIRATORY_CHAIN_COMPLEX_ASSEMBLY
17	Down	0.078844389	0.378440788	GO_MONOCYTE_CHEMOTAXIS
41	Down	0.078928486	0.378549617	GO_CILIUM_MOVEMENT
16	Up	0.07911384	0.379042184	GO_SMALL_NUCLEOLAR_RIBONUCLEOPROTEIN_COMPLEX
163	Down	0.079154193	0.379042184	GO_MUSCLE_CONTRACTION
176	Down	0.079364983	0.379756512	GO_VACUOLE_ORGANIZATION
84	Down	0.079508384	0.380147535	GO_INSULIN_RECEPTOR_SIGNALING_PATHWAY
16	Down	0.079834188	0.381223937	GO_REGULATION_OF_PLATELET_AGGREGATION
34	Down	0.079857229	0.381223937	GO_POSITIVE_REGULATION_OF_TRANSCRIPTION_FROM_RNA_POLYMERASE_II_PROMOTER_INVOLVED_IN_CELLULAR_RESPONSE_TO_CHEMICAL_STIMULUS
19	Down	0.079935861	0.381303956	GO_MAP_KINASE_KINASE_KINASE_ACTIVITY
12	Down	0.080158561	0.382070544	GO_POSITIVE_REGULATION_OF_MACROPHAGE_DIFFERENTIATION
16	Down	0.080377679	0.382703562	GO_BETA_CATENIN_DESTRUCTION_COMPLEX
19	Down	0.080469373	0.382703562	GO_POSITIVE_REGULATION_OF_ENDOPLASMIC_RETICULUM_UNFOLDED_PROTEIN_RESPONSE
62	Down	0.08047766	0.382703562	GO_POSITIVE_REGULATION_OF_ACTIN_FILAMENT_POLYMERIZATION
60	Down	0.080673348	0.383257973	GO_REGULATION_OF_HISTONE_METHYLATION
9	Down	0.080742024	0.383257973	GO_ACTIVATION_OF_MAPKKK_ACTIVITY
310	Down	0.080808684	0.383257973	GO_HEMOSTASIS
3	Up	0.080892355	0.383257973	GO_POLE_PLASM
26	Down	0.08090518	0.383257973	GO_POSITIVE_REGULATION_OF_SKELETAL_MUSCLE_TISSUE_DEVELOPMENT
355	Down	0.081514893	0.38584968	GO_AXON
50	Down	0.081737392	0.386605944	GO_REGULATION_OF_LYASE_ACTIVITY
36	Down	0.081959626	0.386910473	GO_POSITIVE_REGULATION_OF_MYELOID_LEUKOCYTE_DIFFERENTIATION
14	Up	0.081990115	0.386910473	GO_PURINE_RIBONUCLEOSIDE_CATABOLIC_PROCESS
14	Up	0.081990115	0.386910473	GO_PURINE_NUCLEOSIDE_CATABOLIC_PROCESS
217	Down	0.082070927	0.386995504	GO_CELLULAR_RESPONSE_TO_EXTRACELLULAR_STIMULUS
199	Down	0.082377537	0.388144313	GO_REGULATION_OF_NEURON_APOPTOTIC_PROCESS
79	Down	0.082978252	0.390665419	GO_REGULATION_OF_OSTEOCLAST_DIFFERENTIATION
1316	Down	0.083083784	0.390665419	GO_REGULATION_OF_CELL_DIFFERENTIATION
35	Down	0.083102769	0.390665419	GO_POSITIVE_REGULATION_OF_SODIUM_ION_TRANSPORT
16	Down	0.083379992	0.391268541	GO_REGULATION_OF_INTERLEUKIN_6_BIOSYNTHETIC_PROCESS
120	Down	0.083402729	0.391268541	GO_REGULATION_OF_RHO_PROTEIN_SIGNAL_TRANSDUCTION
39	Down	0.083421526	0.391268541	GO_REGULATION_OF_MYELINATION
12	Up	0.083582463	0.391725261	GO_TETRAHYDROFOLATE_INTERCONVERSION
360	Down	0.08375505	0.391740464	GO_REGULATION_OF_BINDING
433	Down	0.083796842	0.391740464	GO_SECRETION_BY_CELL
46	Down	0.083822192	0.391740464	GO_PLATELET_DERIVED_GROWTH_FACTOR_RECEPTOR_SIGNALING_PATHWAY
6	Down	0.083947798	0.391740464	GO_POSITIVE_REGULATION_OF_MACROPHAGE_CHEMOTAXIS
25	Down	0.083961033	0.391740464	GO_PLACENTA_BLOOD_VESSEL_DEVELOPMENT
635	Down	0.08397982	0.391740464	GO_PROTEIN_DOMAIN_SPECIFIC_BINDING
606	Down	0.08403065	0.391740464	GO_IMMUNE_SYSTEM_DEVELOPMENT
1135	Down	0.084224421	0.391772974	GO_CELL_DEVELOPMENT
37	Down	0.084225727	0.391772974	GO_CYSTEINE_TYPE_ENDOPEPTIDASE_INHIBITOR_ACTIVITY
763	Down	0.084294818	0.391772974	GO_BIOLOGICAL_ADHESION
12	Up	0.08445181	0.391772974	GO_NEGATIVE_REGULATION_OF_TELOMERE_MAINTENANCE_VIA_TELOMERASE
15	Down	0.084512023	0.391772974	GO_POSITIVE_REGULATION_OF_TRANSCRIPTION_INITIATION_FROM_RNA_POLYMERASE_II_PROMOTER
28	Up	0.084525218	0.391772974	GO_CYCLIN_DEPENDENT_PROTEIN_SERINE_THREONINE_KINASE_REGULATOR_ACTIVITY
88	Down	0.084598654	0.391772974	GO_REGULATION_OF_FAT_CELL_DIFFERENTIATION
8	Down	0.084671612	0.391772974	GO_REGULATION_OF_MONONUCLEAR_CELL_MIGRATION
5	Down	0.084749326	0.391772974	GO_SODIUM_POTASSIUM_EXCHANGING_ATPASE_COMPLEX
23	Up	0.084756021	0.391772974	GO_CELLULAR_RESPONSE_TO_STEROL
21	Down	0.084819523	0.391772974	GO_NEGATIVE_REGULATION_OF_NEURAL_PRECURSOR_CELL_PROLIFERATION
23	Down	0.08489571	0.391772974	GO_CELLULAR_EXTRAVASATION
13	Down	0.084950111	0.391772974	GO_PURINERGIC_NUCLEOTIDE_RECEPTOR_SIGNALING_PATHWAY
16	Down	0.084954644	0.391772974	GO_AUDITORY_RECEPTOR_CELL_MORPHOGENESIS
22	Up	0.085041402	0.391772974	GO_PROGESTERONE_METABOLIC_PROCESS
15	Down	0.08505472	0.391772974	GO_MANNOSIDASE_ACTIVITY
385	Down	0.085560687	0.393261384	GO_REGULATION_OF_SEQUENCE_SPECIFIC_DNA_BINDING_TRANSCRIPTION_FACTOR_ACTIVITY
3	Up	0.085614786	0.393261384	GO_RESPONSE_TO_HISTAMINE
876	Down	0.085633097	0.393261384	GO_POSITIVE_REGULATION_OF_PHOSPHATE_METABOLIC_PROCESS
876	Down	0.085633097	0.393261384	GO_POSITIVE_REGULATION_OF_PHOSPHORUS_METABOLIC_PROCESS
348	Down	0.085840536	0.393596899	GO_BLOOD_VESSEL_MORPHOGENESIS
22	Down	0.085877201	0.393596899	GO_PYRIDINE_CONTAINING_COMPOUND_BIOSYNTHETIC_PROCESS
14	Down	0.085897749	0.393596899	GO_REGULATION_OF_MONOCYTE_DIFFERENTIATION
48	Down	0.086044932	0.39363005	GO_IRON_ION_TRANSPORT
209	Up	0.086077764	0.39363005	GO_MACROMOLECULAR_COMPLEX_DISASSEMBLY
368	Down	0.086096594	0.39363005	GO_REGULATION_OF_PROTEIN_COMPLEX_ASSEMBLY
27	Down	0.086204374	0.393782812	GO_TRANSCRIPTION_COFACTOR_BINDING
64	Down	0.086257796	0.393782812	GO_ACUTE_PHASE_RESPONSE
171	Down	0.086593275	0.394843159	GO_NEGATIVE_REGULATION_OF_NEURON_DIFFERENTIATION
26	Down	0.086670383	0.394843159	GO_EXTRINSIC_COMPONENT_OF_ORGANELLE_MEMBRANE
26	Up	0.086711172	0.394843159	GO_INTRAMOLECULAR_TRANSFERASE_ACTIVITY
816	Down	0.08687726	0.394843159	GO_GOLGI_APPARATUS_PART
238	Down	0.086946917	0.394843159	GO_MUSCLE_ORGAN_DEVELOPMENT
87	Down	0.086957982	0.394843159	GO_PDZ_DOMAIN_BINDING
659	Down	0.086995094	0.394843159	GO_NEGATIVE_REGULATION_OF_CELL_PROLIFERATION
709	Down	0.087005019	0.394843159	GO_REGULATION_OF_DEFENSE_RESPONSE
195	Down	0.087078004	0.394843159	GO_REGULATION_OF_TRANSMEMBRANE_RECEPTOR_PROTEIN_SERINE_THREONINE_KINASE_SIGNALING_PATHWAY
4	Up	0.087184736	0.394843159	GO_ACETYLCHOLINE_BINDING
43	Down	0.087198236	0.394843159	GO_NEGATIVE_REGULATION_OF_LEUKOCYTE_APOPTOTIC_PROCESS
66	Up	0.087258865	0.394843159	GO_MITOCHONDRIAL_TRANSMEMBRANE_TRANSPORT
151	Down	0.087386964	0.394997733	GO_PHOSPHATIDYLINOSITOL_METABOLIC_PROCESS
14	Up	0.087421208	0.394997733	GO_C21_STEROID_HORMONE_BIOSYNTHETIC_PROCESS
302	Down	0.087668632	0.395346303	GO_POSITIVE_REGULATION_OF_NEURON_DIFFERENTIATION
21	Up	0.087669328	0.395346303	GO_PHOSPHATIDYLCHOLINE_BIOSYNTHETIC_PROCESS
145	Down	0.087700344	0.395346303	GO_NEGATIVE_REGULATION_OF_PROTEIN_COMPLEX_DISASSEMBLY
23	Down	0.087754948	0.395346303	GO_POSITIVE_REGULATION_OF_CARDIAC_MUSCLE_CELL_PROLIFERATION
33	Down	0.08788436	0.395640112	GO_IMPORT_INTO_CELL
1509	Down	0.087976204	0.395764487	GO_RESPONSE_TO_EXTERNAL_STIMULUS
62	Down	0.088066595	0.395775909	GO_COLLAGEN_BINDING
19	Down	0.088107788	0.395775909	GO_ACETYLGALACTOSAMINYLTRANSFERASE_ACTIVITY
47	Up	0.088226997	0.395775909	GO_POSITIVE_REGULATION_OF_DNA_REPAIR
30	Down	0.088235616	0.395775909	GO_MEMBRANE_PROTEIN_ECTODOMAIN_PROTEOLYSIS
392	Down	0.088324742	0.395887551	GO_POSITIVE_REGULATION_OF_NERVOUS_SYSTEM_DEVELOPMENT
51	Down	0.088525139	0.396497406	GO_NAD_METABOLIC_PROCESS
27	Down	0.088642634	0.396735332	GO_MUSCLE_ADAPTATION
45	Up	0.088869742	0.397243933	GO_REGULATION_OF_NEUROTRANSMITTER_SECRETION
85	Down	0.088885183	0.397243933	GO_MUCOPOLYSACCHARIDE_METABOLIC_PROCESS
44	Up	0.08924531	0.398564379	GO_PYRIMIDINE_NUCLEOTIDE_METABOLIC_PROCESS
261	Down	0.089395766	0.398615404	GO_REGULATION_OF_SMALL_GTPASE_MEDIATED_SIGNAL_TRANSDUCTION
22	Down	0.089421134	0.398615404	GO_SPERMATID_NUCLEUS_DIFFERENTIATION
66	Down	0.089464636	0.398615404	GO_POSITIVE_REGULATION_OF_INTERLEUKIN_6_PRODUCTION
24	Down	0.089534465	0.398615404	GO_REGULATION_OF_NEUTROPHIL_CHEMOTAXIS
50	Up	0.089665871	0.398615404	GO_OXIDOREDUCTASE_ACTIVITY_ACTING_ON_THE_ALDEHYDE_OR_OXO_GROUP_OF_DONORS
16	Down	0.089677383	0.398615404	GO_TOR_SIGNALING
22	Up	0.089709486	0.398615404	GO_NUCLEOTIDE_EXCISION_REPAIR_DNA_DAMAGE_RECOGNITION
199	Down	0.089872248	0.398930278	GO_FC_RECEPTOR_SIGNALING_PATHWAY
53	Down	0.089917092	0.398930278	GO_ASSOCIATIVE_LEARNING
823	Down	0.089974539	0.398930278	GO_ENZYME_REGULATOR_ACTIVITY
30	Down	0.090044799	0.39895478	GO_PHOSPHATIDYLINOSITOL_3_PHOSPHATE_BIOSYNTHETIC_PROCESS
18	Down	0.090218822	0.399438647	GO_POSITIVE_REGULATION_OF_EPIDERMAL_CELL_DIFFERENTIATION
13	Down	0.090302951	0.399498567	GO_SEMAPHORIN_PLEXIN_SIGNALING_PATHWAY_INVOLVED_IN_NEURON_PROJECTION_GUIDANCE
180	Down	0.090361999	0.399498567	GO_NEGATIVE_REGULATION_OF_NEURON_DEATH
17	Down	0.090438756	0.399551293	GO_REGULATION_OF_EPIDERMAL_GROWTH_FACTOR_ACTIVATED_RECEPTOR_ACTIVITY
19	Down	0.090586814	0.399918719	GO_CELLULAR_RESPONSE_TO_EXOGENOUS_DSRNA
1392	Down	0.090664255	0.39997409	GO_POSITIVE_REGULATION_OF_PROTEIN_METABOLIC_PROCESS
12	Up	0.090888649	0.400565424	GO_IMP_METABOLIC_PROCESS
7	Down	0.090928286	0.400565424	GO_POSITIVE_REGULATION_OF_VASCULAR_PERMEABILITY
21	Up	0.091120976	0.401127552	GO_OXIDOREDUCTASE_ACTIVITY_ACTING_ON_A_HEME_GROUP_OF_DONORS
59	Down	0.091511217	0.401928543	GO_PROTEIN_KINASE_C_BINDING
690	Down	0.091528186	0.401928543	GO_GOLGI_MEMBRANE
56	Down	0.09158955	0.401928543	GO_MONOSACCHARIDE_CATABOLIC_PROCESS
13	Up	0.091621882	0.401928543	GO_QUINONE_BINDING
52	Up	0.091629012	0.401928543	GO_AEROBIC_RESPIRATION
199	Down	0.092234722	0.404297719	GO_TRANSCRIPTIONAL_ACTIVATOR_ACTIVITY_RNA_POLYMERASE_II_TRANSCRIPTION_REGULATORY_REGION_SEQUENCE_SPECIFIC_BINDING
6	Down	0.092354751	0.404536128	GO_MONOVALENT_CATION_PROTON_ANTIPORTER_ACTIVITY
43	Down	0.092425281	0.404541025	GO_AUTOPHAGOSOME_ORGANIZATION
76	Up	0.092547058	0.404541025	GO_ANCHORED_COMPONENT_OF_MEMBRANE
187	Down	0.092583066	0.404541025	GO_REGULATION_OF_PEPTIDYL_TYROSINE_PHOSPHORYLATION
273	Down	0.09269556	0.404541025	GO_CELL_PROJECTION_ASSEMBLY
12	Down	0.092772317	0.404541025	GO_AMINO_ACID_IMPORT
14	Up	0.092782047	0.404541025	GO_NUCLEOSIDE_DIPHOSPHATASE_ACTIVITY
1494	Down	0.092815351	0.404541025	GO_REGULATION_OF_INTRACELLULAR_SIGNAL_TRANSDUCTION
125	Down	0.092891346	0.404586126	GO_GOLGI_STACK
57	Down	0.093135499	0.404865176	GO_POSITIVE_REGULATION_OF_RESPONSE_TO_EXTRACELLULAR_STIMULUS
57	Down	0.093135499	0.404865176	GO_POSITIVE_REGULATION_OF_RESPONSE_TO_NUTRIENT_LEVELS
19	Down	0.093152494	0.404865176	GO_REGULATION_OF_MICROVILLUS_ORGANIZATION
149	Down	0.093375643	0.405549041	GO_ANTERIOR_POSTERIOR_PATTERN_SPECIFICATION
336	Down	0.093546876	0.405745177	GO_POSITIVE_REGULATION_OF_CELL_PROJECTION_ORGANIZATION
411	Down	0.093552474	0.405745177	GO_SINGLE_ORGANISM_CELL_ADHESION
12	Down	0.093693237	0.405907459	GO_NEGATIVE_REGULATION_OF_DNA_TEMPLATED_TRANSCRIPTION_ELONGATION
14	Up	0.093721615	0.405907459	GO_REGULATION_OF_CYTOPLASMIC_TRANSLATION
655	Down	0.093912189	0.406335044	GO_REGULATION_OF_NERVOUS_SYSTEM_DEVELOPMENT
14	Down	0.093952205	0.406335044	GO_REGULATION_OF_T_HELPER_CELL_DIFFERENTIATION
830	Down	0.094100773	0.406692191	GO_NEURON_PROJECTION
27	Down	0.094431511	0.407835601	GO_REGULATION_OF_TRANSCRIPTION_INVOLVED_IN_G1_S_TRANSITION_OF_MITOTIC_CELL_CYCLE
27	Down	0.094557171	0.408088428	GO_POSITIVE_REGULATION_OF_INTERFERON_GAMMA_BIOSYNTHETIC_PROCESS
56	Up	0.094622483	0.408088428	GO_STEROL_TRANSPORT
39	Down	0.094730708	0.40826948	GO_AXON_EXTENSION
31	Down	0.094814209	0.408343793	GO_BLOOD_VESSEL_ENDOTHELIAL_CELL_MIGRATION
35	Down	0.095036154	0.408495197	GO_NEURON_PROJECTION_MEMBRANE
862	Down	0.095085511	0.408495197	GO_NEGATIVE_REGULATION_OF_MULTICELLULAR_ORGANISMAL_PROCESS
9	Up	0.095106803	0.408495197	GO_DENTATE_GYRUS_DEVELOPMENT
67	Down	0.095114491	0.408495197	GO_MAMMARY_GLAND_EPITHELIUM_DEVELOPMENT
65	Down	0.095263321	0.408849476	GO_REGULATION_OF_SMOOTH_MUSCLE_CELL_MIGRATION
45	Down	0.095481613	0.409007492	GO_OVARIAN_FOLLICLE_DEVELOPMENT
89	Down	0.095527484	0.409007492	GO_CHAPERONE_BINDING
32	Down	0.095563889	0.409007492	GO_ATP_GENERATION_FROM_ADP
14	Down	0.095565599	0.409007492	GO_PURINERGIC_RECEPTOR_ACTIVITY
63	Down	0.095793084	0.409600147	GO_REGULATION_OF_TUMOR_NECROSIS_FACTOR_MEDIATED_SIGNALING_PATHWAY
127	Down	0.095836997	0.409600147	GO_REGULATION_OF_PROTEIN_KINASE_B_SIGNALING
1591	Down	0.095946413	0.409783605	GO_POSITIVE_REGULATION_OF_MOLECULAR_FUNCTION
5	Down	0.096232981	0.410722895	GO_SUPEROXIDE_GENERATING_NADPH_OXIDASE_ACTIVITY
12	Down	0.096525451	0.411682714	GO_POSITIVE_REGULATION_OF_SMAD_PROTEIN_IMPORT_INTO_NUCLEUS
1131	Down	0.096616125	0.411682714	GO_CYTOSKELETAL_PART
77	Down	0.096658265	0.411682714	GO_REGULATION_OF_STRIATED_MUSCLE_CELL_DIFFERENTIATION
12	Up	0.096769542	0.411693069	GO_RRNA_3_END_PROCESSING
38	Down	0.096794298	0.411693069	GO_POSITIVE_REGULATION_OF_MITOCHONDRIAL_OUTER_MEMBRANE_PERMEABILIZATION_INVOLVED_IN_APOPTOTIC_SIGNALING_PATHWAY
12	Up	0.097219546	0.412849309	GO_NUCLEOSIDE_TRIPHOSPHATE_CATABOLIC_PROCESS
582	Up	0.097260261	0.412849309	GO_MRNA_METABOLIC_PROCESS
62	Down	0.09726711	0.412849309	GO_REGULATION_OF_NEURAL_PRECURSOR_CELL_PROLIFERATION
119	Down	0.097466684	0.413282117	GO_SKELETAL_MUSCLE_ORGAN_DEVELOPMENT
179	Down	0.097503196	0.413282117	GO_SITE_OF_POLARIZED_GROWTH
14	Up	0.097753211	0.41405707	GO_4_HYDROXYPROLINE_METABOLIC_PROCESS
41	Down	0.097942265	0.414572925	GO_CYSTEINE_TYPE_ENDOPEPTIDASE_REGULATOR_ACTIVITY_INVOLVED_IN_APOPTOTIC_PROCESS
30	Down	0.098106347	0.41498244	GO_LEUKOCYTE_DEGRANULATION
27	Down	0.098255531	0.415328419	GO_POSITIVE_REGULATION_OF_PEPTIDYL_THREONINE_PHOSPHORYLATION
34	Down	0.098869973	0.417639237	GO_POSITIVE_REGULATION_OF_PROTEIN_ACETYLATION
42	Down	0.099135238	0.418449367	GO_REGULATION_OF_CELL_ADHESION_MEDIATED_BY_INTEGRIN
356	Up	0.099197554	0.418449367	GO_PURINE_CONTAINING_COMPOUND_METABOLIC_PROCESS
8	Down	0.099290902	0.418556655	GO_INFLAMMASOME_COMPLEX
30	Down	0.099361453	0.418567762	GO_PROTEIN_LOCALIZATION_TO_GOLGI_APPARATUS
62	Down	0.099454964	0.418675509	GO_MATERNAL_PROCESS_INVOLVED_IN_FEMALE_PREGNANCY
13	Down	0.099845447	0.420032415	GO_NEGATIVE_REGULATION_OF_MUSCLE_HYPERTROPHY
39	Up	0.099968486	0.420263149	GO_CENTROMERE_COMPLEX_ASSEMBLY
20	Down	0.1001988	0.420740362	GO_SEMAPHORIN_RECEPTOR_BINDING
120	Down	0.10027602	0.420740362	GO_VASCULAR_PROCESS_IN_CIRCULATORY_SYSTEM
114	Up	0.100286807	0.420740362	GO_NUCLEOTIDE_EXCISION_REPAIR
30	Down	0.100399762	0.42092771	GO_PHOSPHATIDYLINOSITOL_KINASE_ACTIVITY
31	Down	0.100639019	0.421643966	GO_REGULATION_OF_ENDOTHELIAL_CELL_DIFFERENTIATION
769	Down	0.100758636	0.421724482	GO_REGULATION_OF_CELL_DEVELOPMENT
53	Down	0.100814703	0.421724482	GO_BRUSH_BORDER_MEMBRANE
5	Up	0.100931951	0.421724482	GO_PERIPHERAL_NERVOUS_SYSTEM_NEURON_DIFFERENTIATION
5	Up	0.100931951	0.421724482	GO_PERIPHERAL_NERVOUS_SYSTEM_NEURON_DEVELOPMENT
45	Up	0.101309333	0.422792624	GO_PHOSPHATIDYLCHOLINE_METABOLIC_PROCESS
14	Down	0.101324794	0.422792624	GO_REGULATION_OF_NECROPTOTIC_PROCESS
11	Up	0.101561928	0.423495375	GO_DOPAMINE_METABOLIC_PROCESS
17	Down	0.102031438	0.424898173	GO_HOST
57	Up	0.102036232	0.424898173	GO_PERIPHERAL_NERVOUS_SYSTEM_DEVELOPMENT
123	Down	0.102173811	0.42510034	GO_CELL_ACTIVATION_INVOLVED_IN_IMMUNE_RESPONSE
23	Down	0.102222733	0.42510034	GO_PHOSPHATASE_INHIBITOR_ACTIVITY
32	Down	0.102368341	0.425418804	GO_POSITIVE_REGULATION_OF_NIK_NF_KAPPAB_SIGNALING
10	Up	0.102705364	0.42630595	GO_ACETYL_COA_BIOSYNTHETIC_PROCESS
22	Down	0.102720158	0.42630595	GO_INO80_TYPE_COMPLEX
49	Down	0.102985565	0.427034545	GO_REGULATION_OF_DNA_TEMPLATED_TRANSCRIPTION_ELONGATION
15	Down	0.103103586	0.427034545	GO_NEURONAL_STEM_CELL_DIVISION
15	Down	0.103103586	0.427034545	GO_NEUROBLAST_DIVISION
29	Up	0.103378246	0.427327221	GO_RECIPROCAL_DNA_RECOMBINATION
29	Up	0.103378246	0.427327221	GO_RECIPROCAL_MEIOTIC_RECOMBINATION
82	Down	0.103382263	0.427327221	GO_POSITIVE_REGULATION_OF_PROTEIN_POLYMERIZATION
12	Down	0.103673129	0.428166063	GO_IRON_ION_IMPORT
35	Down	0.103724149	0.428166063	GO_CENTRAL_NERVOUS_SYSTEM_NEURON_AXONOGENESIS
375	Down	0.103996803	0.428330443	GO_REGULATION_OF_RESPONSE_TO_WOUNDING
16	Down	0.104094074	0.428330443	GO_PHARYNGEAL_SYSTEM_DEVELOPMENT
15	Down	0.104095148	0.428330443	GO_NEGATIVE_REGULATION_OF_CHONDROCYTE_DIFFERENTIATION
160	Down	0.104104059	0.428330443	GO_REGULATION_OF_CHROMATIN_ORGANIZATION
26	Down	0.104237372	0.428330443	GO_REGULATION_OF_ACTIN_NUCLEATION
336	Down	0.104245167	0.428330443	GO_EARLY_ENDOSOME
35	Up	0.104285639	0.428330443	GO_CELLULAR_METABOLIC_COMPOUND_SALVAGE
28	Down	0.104319973	0.428330443	GO_REGULATION_OF_CARDIAC_MUSCLE_CELL_PROLIFERATION
174	Down	0.104605755	0.428926685	GO_SKIN_DEVELOPMENT
123	Down	0.104669181	0.428926685	GO_AMINOGLYCAN_METABOLIC_PROCESS
10	Down	0.104673979	0.428926685	GO_CELL_DIFFERENTIATION_INVOLVED_IN_METANEPHROS_DEVELOPMENT
12	Down	0.104852661	0.429373389	GO_UDP_N_ACETYLGLUCOSAMINE_METABOLIC_PROCESS
28	Up	0.105122279	0.429464017	GO_MATURATION_OF_5_8S_RRNA
184	Down	0.105169852	0.429464017	GO_LYMPHOCYTE_DIFFERENTIATION
17	Down	0.105217386	0.429464017	GO_FEMALE_GENITALIA_DEVELOPMENT
4	Up	0.105217672	0.429464017	GO_TRANSMITTER_GATED_CHANNEL_ACTIVITY
123	Down	0.105223214	0.429464017	GO_ACTIVATION_OF_CYSTEINE_TYPE_ENDOPEPTIDASE_ACTIVITY
105	Down	0.105385319	0.429840981	GO_REGULATION_OF_B_CELL_ACTIVATION
22	Down	0.105665937	0.430700509	GO_REGULATION_OF_VASCULAR_PERMEABILITY
40	Down	0.105857011	0.431073128	GO_KINESIN_BINDING
3	Up	0.10591958	0.431073128	GO_EXTRACELLULAR_GLUTAMATE_GATED_ION_CHANNEL_ACTIVITY
212	Down	0.105967189	0.431073128	GO_REGULATION_OF_PROTEIN_BINDING
12	Down	0.106099041	0.431324793	GO_NUCLEOTIDE_RECEPTOR_ACTIVITY
9	Up	0.106318658	0.431932691	GO_IMP_BIOSYNTHETIC_PROCESS
258	Down	0.106400639	0.431980986	GO_POSITIVE_REGULATION_OF_NEURON_PROJECTION_DEVELOPMENT
305	Down	0.106824887	0.432872611	GO_ORGANELLE_SUBCOMPARTMENT
750	Down	0.106976424	0.432872611	GO_REGULATION_OF_CELLULAR_COMPONENT_BIOGENESIS
30	Up	0.10701029	0.432872611	GO_REGULATION_OF_MACROPHAGE_DERIVED_FOAM_CELL_DIFFERENTIATION
38	Down	0.107036056	0.432872611	GO_REGULATION_OF_NUCLEASE_ACTIVITY
23	Down	0.107063526	0.432872611	GO_POSITIVE_REGULATION_OF_CYTOKINESIS
54	Down	0.107100163	0.432872611	GO_OUTFLOW_TRACT_MORPHOGENESIS
642	Down	0.107123166	0.432872611	GO_CELL_PROLIFERATION
10	Down	0.107283644	0.432872611	GO_REGULATION_OF_HEPATOCYTE_PROLIFERATION
19	Down	0.107448062	0.432872611	GO_T_CELL_MIGRATION
31	Down	0.107562619	0.432872611	GO_NEGATIVE_REGULATION_OF_MUSCLE_CELL_APOPTOTIC_PROCESS
11	Up	0.107658388	0.432872611	GO_AMINOACYL_TRNA_EDITING_ACTIVITY
97	Down	0.107716642	0.432872611	GO_CARDIAC_SEPTUM_DEVELOPMENT
82	Up	0.10771783	0.432872611	GO_MOTILE_CILIUM
58	Up	0.107814724	0.432872611	GO_NUCLEOLAR_PART
1542	Down	0.107845591	0.432872611	GO_REGULATION_OF_PROTEIN_MODIFICATION_PROCESS
21	Up	0.107895968	0.432872611	GO_ALDITOL_METABOLIC_PROCESS
67	Up	0.108053397	0.432872611	GO_MODIFIED_AMINO_ACID_BINDING
97	Down	0.10828588	0.432872611	GO_REGULATION_OF_EXTENT_OF_CELL_GROWTH
35	Up	0.108311162	0.432872611	GO_ACYLGLYCEROL_HOMEOSTASIS
35	Up	0.108311162	0.432872611	GO_TRIGLYCERIDE_HOMEOSTASIS
123	Down	0.108325188	0.432872611	GO_B_CELL_ACTIVATION
38	Down	0.108404129	0.432872611	GO_SALIVARY_GLAND_DEVELOPMENT
148	Down	0.108425863	0.432872611	GO_ENDOCYTIC_VESICLE_MEMBRANE
129	Up	0.10847795	0.432872611	GO_VITAMIN_METABOLIC_PROCESS
26	Up	0.108490736	0.432872611	GO_PROTEIN_LOCALIZATION_TO_LYSOSOME
155	Up	0.108516129	0.432872611	GO_MONOCARBOXYLIC_ACID_BIOSYNTHETIC_PROCESS
531	Down	0.108526637	0.432872611	GO_POSITIVE_REGULATION_OF_ESTABLISHMENT_OF_PROTEIN_LOCALIZATION
119	Down	0.108754525	0.432872611	GO_REGULATION_OF_EMBRYONIC_DEVELOPMENT
13	Up	0.108898453	0.432872611	GO_STEROL_CATABOLIC_PROCESS
13	Up	0.108898453	0.432872611	GO_CHOLESTEROL_CATABOLIC_PROCESS
31	Down	0.108915324	0.432872611	GO_VENTRICULAR_SEPTUM_MORPHOGENESIS
37	Down	0.108941712	0.432872611	GO_ICOSANOID_BIOSYNTHETIC_PROCESS
37	Down	0.108941712	0.432872611	GO_FATTY_ACID_DERIVATIVE_BIOSYNTHETIC_PROCESS
25	Down	0.109052986	0.432872611	GO_POSITIVE_REGULATION_OF_TYROSINE_PHOSPHORYLATION_OF_STAT3_PROTEIN
366	Down	0.10907856	0.432872611	GO_GROWTH
14	Up	0.109337037	0.43361915	GO_HEPARAN_SULFATE_PROTEOGLYCAN_BINDING
19	Down	0.109564285	0.433895708	GO_POSITIVE_REGULATION_OF_LAMELLIPODIUM_ASSEMBLY
18	Down	0.109602569	0.433895708	GO_EMBRYONIC_FORELIMB_MORPHOGENESIS
45	Up	0.109617981	0.433895708	GO_HORMONE_BIOSYNTHETIC_PROCESS
58	Down	0.109792319	0.434306842	GO_LEUKOCYTE_HOMEOSTASIS
273	Down	0.109898761	0.434449048	GO_CELLULAR_RESPONSE_TO_PEPTIDE
46	Down	0.110101187	0.434819351	GO_APICAL_JUNCTION_ASSEMBLY
77	Down	0.110186171	0.434819351	GO_AMINOGLYCAN_BIOSYNTHETIC_PROCESS
49	Down	0.110273874	0.434819351	GO_MAIN_AXON
17	Down	0.110274646	0.434819351	GO_NEGATIVE_REGULATION_OF_NUCLEOTIDE_CATABOLIC_PROCESS
646	Down	0.110347615	0.434828871	GO_RECEPTOR_ACTIVITY
36	Down	0.11135641	0.438488184	GO_POSITIVE_REGULATION_OF_LYASE_ACTIVITY
18	Down	0.111418546	0.438488184	GO_FILOPODIUM_TIP
35	Up	0.111555309	0.438688846	GO_CYTOPLASMIC_STRESS_GRANULE
73	Down	0.111611895	0.438688846	GO_GROWTH_FACTOR_ACTIVITY
45	Down	0.111767674	0.43882951	GO_CELLULAR_RESPONSE_TO_CAMP
5	Down	0.111796888	0.43882951	GO_OXYGEN_TRANSPORTER_ACTIVITY
13	Up	0.111861295	0.43882951	GO_MATURATION_OF_LSU_RRNA
47	Down	0.112171703	0.439582905	GO_RAC_GTPASE_BINDING
21	Down	0.112195994	0.439582905	GO_REGULATION_OF_PRI_MIRNA_TRANSCRIPTION_FROM_RNA_POLYMERASE_II_PROMOTER
15	Down	0.112339196	0.439864338	GO_RESPONSE_TO_IMMOBILIZATION_STRESS
13	Up	0.112884548	0.441298248	GO_NEUROTRANSMITTER_RECEPTOR_ACTIVITY
76	Down	0.11293059	0.441298248	GO_POSITIVE_REGULATION_OF_T_CELL_PROLIFERATION
24	Down	0.112957886	0.441298248	GO_CELL_DEATH_IN_RESPONSE_TO_OXIDATIVE_STRESS
6	Down	0.113060944	0.441298248	GO_SODIUM_ION_EXPORT
50	Up	0.113149098	0.441298248	GO_PROTEIN_LIPID_COMPLEX
19	Down	0.113253962	0.441298248	GO_POSITIVE_REGULATION_OF_PROTEIN_MATURATION
21	Down	0.113310832	0.441298248	GO_REGULATION_OF_CELLULAR_RESPONSE_TO_VASCULAR_ENDOTHELIAL_GROWTH_FACTOR_STIMULUS
15	Down	0.113316162	0.441298248	GO_NEGATIVE_REGULATION_OF_NF_KAPPAB_IMPORT_INTO_NUCLEUS
132	Down	0.11334985	0.441298248	GO_POSITIVE_REGULATION_OF_PROTEIN_IMPORT
37	Down	0.113487088	0.441482381	GO_REGULATION_OF_RECEPTOR_INTERNALIZATION
22	Down	0.113540414	0.441482381	GO_NEGATIVE_REGULATION_OF_HEART_CONTRACTION
18	Down	0.113741467	0.441742594	GO_CELLULAR_RESPONSE_TO_LITHIUM_ION
16	Down	0.113908627	0.441742594	GO_POSITIVE_REGULATION_OF_ERAD_PATHWAY
170	Down	0.113989063	0.441742594	GO_NEGATIVE_REGULATION_OF_MAPK_CASCADE
28	Down	0.113991069	0.441742594	GO_ADENYLYLTRANSFERASE_ACTIVITY
9	Down	0.114058973	0.441742594	GO_NEGATIVE_REGULATION_OF_BONE_RESORPTION
9	Down	0.114058973	0.441742594	GO_NEGATIVE_REGULATION_OF_BONE_REMODELING
444	Down	0.114109072	0.441742594	GO_POSITIVE_REGULATION_OF_LOCOMOTION
18	Up	0.1142003	0.441810867	GO_RIBOSOMAL_SMALL_SUBUNIT_BINDING
1120	Down	0.114306807	0.441810867	GO_POSITIVE_REGULATION_OF_CELLULAR_COMPONENT_ORGANIZATION
26	Down	0.114522585	0.441810867	GO_ENDOPLASMIC_RETICULUM_CALCIUM_ION_HOMEOSTASIS
122	Down	0.11458354	0.441810867	GO_REGULATION_OF_PHOSPHATIDYLINOSITOL_3_KINASE_SIGNALING
701	Down	0.11464756	0.441810867	GO_VACUOLAR_PART
16	Down	0.114771539	0.441810867	GO_THYMIC_T_CELL_SELECTION
55	Up	0.114771896	0.441810867	GO_MITOCHONDRIAL_RESPIRATORY_CHAIN_COMPLEX_I_BIOGENESIS
55	Up	0.114771896	0.441810867	GO_MITOCHONDRIAL_RESPIRATORY_CHAIN_COMPLEX_I_ASSEMBLY
55	Up	0.114771896	0.441810867	GO_NADH_DEHYDROGENASE_COMPLEX_ASSEMBLY
82	Up	0.114957864	0.44199378	GO_NEUTRAL_LIPID_METABOLIC_PROCESS
14	Down	0.114962847	0.44199378	GO_APOPTOTIC_DNA_FRAGMENTATION
30	Down	0.115385489	0.442660496	GO_FIBROBLAST_GROWTH_FACTOR_BINDING
246	Up	0.115409069	0.442660496	GO_METHYLATION
1340	Down	0.115554753	0.442660496	GO_MACROMOLECULAR_COMPLEX_BINDING
39	Down	0.115857038	0.442660496	GO_SPINDLE_LOCALIZATION
52	Up	0.115981496	0.442660496	GO_GLUTATHIONE_METABOLIC_PROCESS
114	Down	0.116064348	0.442660496	GO_POSITIVE_REGULATION_OF_PROTEASOMAL_PROTEIN_CATABOLIC_PROCESS
1480	Down	0.116114822	0.442660496	GO_CELL_PROJECTION
183	Down	0.11614085	0.442660496	GO_PHOSPHATASE_BINDING
46	Down	0.116209581	0.442660496	GO_POSITIVE_REGULATION_OF_RECEPTOR_MEDIATED_ENDOCYTOSIS
53	Up	0.116317729	0.442660496	GO_OXIDOREDUCTASE_ACTIVITY_ACTING_ON_NAD_P_H_QUINONE_OR_SIMILAR_COMPOUND_AS_ACCEPTOR
24	Down	0.11632351	0.442660496	GO_ORGAN_MATURATION
35	Up	0.116347625	0.442660496	GO_PROTEOGLYCAN_BINDING
34	Down	0.116376487	0.442660496	GO_FERRIC_IRON_TRANSPORT
34	Down	0.116376487	0.442660496	GO_TRIVALENT_INORGANIC_CATION_TRANSPORT
3	Up	0.11647586	0.442660496	GO_REGULATION_OF_SERINE_TYPE_PEPTIDASE_ACTIVITY
3	Up	0.11647586	0.442660496	GO_NEGATIVE_REGULATION_OF_SERINE_TYPE_PEPTIDASE_ACTIVITY
3	Up	0.11647586	0.442660496	GO_NEGATIVE_REGULATION_OF_SERINE_TYPE_ENDOPEPTIDASE_ACTIVITY
3	Up	0.11647586	0.442660496	GO_REGULATION_OF_SERINE_TYPE_ENDOPEPTIDASE_ACTIVITY
49	Down	0.116613703	0.442660496	GO_ASTROCYTE_DIFFERENTIATION
431	Down	0.116625887	0.442660496	GO_REGULATION_OF_VESICLE_MEDIATED_TRANSPORT
16	Up	0.116713837	0.442660496	GO_TRANSLATION_PREINITIATION_COMPLEX
16	Up	0.116748681	0.442660496	GO_DNA_LIGATION
14	Down	0.116896975	0.442660496	GO_MRNA_TRANSCRIPTION_FROM_RNA_POLYMERASE_II_PROMOTER
26	Up	0.116994999	0.442660496	GO_CHOLESTEROL_EFFLUX
49	Down	0.11708047	0.442660496	GO_CELLULAR_RESPONSE_TO_GLUCOSE_STARVATION
13	Down	0.117171902	0.442660496	GO_ASPARTIC_TYPE_PEPTIDASE_ACTIVITY
13	Down	0.117230383	0.442660496	GO_REGULATION_OF_HISTONE_PHOSPHORYLATION
46	Down	0.117238179	0.442660496	GO_DIENCEPHALON_DEVELOPMENT
137	Down	0.117281291	0.442660496	GO_REGULATION_OF_CYTOSOLIC_CALCIUM_ION_CONCENTRATION
1322	Down	0.117291025	0.442660496	GO_REGULATION_OF_CELL_PROLIFERATION
82	Up	0.117560848	0.443072761	GO_CALCIUM_MEDIATED_SIGNALING
13	Down	0.117601365	0.443072761	GO_POSITIVE_REGULATION_OF_KERATINOCYTE_DIFFERENTIATION
16	Down	0.11761594	0.443072761	GO_REGULATION_OF_GRANULOCYTE_DIFFERENTIATION
22	Down	0.117714238	0.443172175	GO_T_HELPER_1_TYPE_IMMUNE_RESPONSE
31	Down	0.117845375	0.443395023	GO_CENTRAL_NERVOUS_SYSTEM_PROJECTION_NEURON_AXONOGENESIS
28	Down	0.118082528	0.443579228	GO_REGULATION_OF_ACTION_POTENTIAL
137	Down	0.118132151	0.443579228	GO_POSITIVE_REGULATION_OF_ERK1_AND_ERK2_CASCADE
19	Down	0.118182505	0.443579228	GO_REGULATION_OF_TRANSCRIPTION_INITIATION_FROM_RNA_POLYMERASE_II_PROMOTER
367	Down	0.11819899	0.443579228	GO_REGULATION_OF_CELL_GROWTH
16	Up	0.118254206	0.443579228	GO_PROTEIN_O_LINKED_MANNOSYLATION
25	Down	0.118336005	0.443616059	GO_PHOSPHOLIPASE_BINDING
23	Down	0.118437344	0.44372605	GO_TRANSCRIPTIONAL_ACTIVATOR_ACTIVITY_RNA_POLYMERASE_II_DISTAL_ENHANCER_SEQUENCE_SPECIFIC_BINDING
22	Down	0.118693808	0.443847109	GO_REGULATION_OF_POSITIVE_CHEMOTAXIS
1395	Down	0.118733025	0.443847109	GO_REGULATION_OF_PHOSPHORUS_METABOLIC_PROCESS
39	Down	0.118802393	0.443847109	GO_REGULATION_OF_MESENCHYMAL_CELL_PROLIFERATION
54	Down	0.118822871	0.443847109	GO_REGULATION_OF_LAMELLIPODIUM_ORGANIZATION
268	Down	0.118905493	0.443847109	GO_REGULATION_OF_EPITHELIAL_CELL_PROLIFERATION
28	Up	0.118919512	0.443847109	GO_NUCLEOTIDE_EXCISION_REPAIR_PREINCISION_COMPLEX_ASSEMBLY
18	Down	0.118973783	0.443847109	GO_VENOUS_BLOOD_VESSEL_DEVELOPMENT
131	Down	0.119141486	0.444203858	GO_HINDBRAIN_DEVELOPMENT
67	Down	0.119285952	0.444235436	GO_RESPONSE_TO_DSRNA
1563	Down	0.119319879	0.444235436	GO_CYTOSKELETON
41	Down	0.119366199	0.444235436	GO_CLATHRIN_MEDIATED_ENDOCYTOSIS
27	Up	0.119949889	0.445793021	GO_PHOTORECEPTOR_CELL_MAINTENANCE
12	Down	0.120039423	0.445793021	GO_NEGATIVE_REGULATION_OF_INTRACELLULAR_ESTROGEN_RECEPTOR_SIGNALING_PATHWAY
13	Down	0.120045221	0.445793021	GO_ACTIVIN_BINDING
20	Down	0.120118048	0.445793021	GO_ECTODERM_DEVELOPMENT
10	Down	0.120146391	0.445793021	GO_OMEGA_PEPTIDASE_ACTIVITY
104	Down	0.120394095	0.446289796	GO_NEPHRON_DEVELOPMENT
278	Down	0.120592615	0.446289796	GO_REGULATION_OF_DEVELOPMENTAL_GROWTH
44	Up	0.120740695	0.446289796	GO_GUANOSINE_CONTAINING_COMPOUND_METABOLIC_PROCESS
75	Up	0.1208642	0.446289796	GO_STEROL_HOMEOSTASIS
75	Up	0.1208642	0.446289796	GO_CHOLESTEROL_HOMEOSTASIS
247	Up	0.120865974	0.446289796	GO_LIPID_LOCALIZATION
28	Down	0.120886967	0.446289796	GO_REGULATION_OF_T_CELL_MEDIATED_CYTOTOXICITY
27	Down	0.120887788	0.446289796	GO_CELL_FATE_DETERMINATION
257	Down	0.120977772	0.446289796	GO_REGULATION_OF_METAL_ION_TRANSPORT
7	Down	0.121153697	0.446289796	GO_SULFATE_TRANSPORT
7	Down	0.121153697	0.446289796	GO_SULFATE_TRANSMEMBRANE_TRANSPORTER_ACTIVITY
12	Down	0.121193682	0.446289796	GO_REGULATION_OF_MONOCYTE_CHEMOTAXIS
319	Down	0.121221665	0.446289796	GO_SMALL_GTPASE_MEDIATED_SIGNAL_TRANSDUCTION
25	Down	0.121359337	0.446296211	GO_CYTOLYSIS
36	Down	0.121368238	0.446296211	GO_RESPONSE_TO_PROGESTERONE
168	Down	0.121441736	0.446300192	GO_CELLULAR_RESPONSE_TO_INSULIN_STIMULUS
82	Down	0.121838724	0.447492286	GO_ER_TO_GOLGI_TRANSPORT_VESICLE
882	Down	0.122187865	0.448507331	GO_REGULATION_OF_TRANSFERASE_ACTIVITY
29	Down	0.122427545	0.448783838	GO_MEMBRANE_DEPOLARIZATION
193	Down	0.122447818	0.448783838	GO_REGULATION_OF_PROTEIN_COMPLEX_DISASSEMBLY
11	Down	0.122481651	0.448783838	GO_NEGATIVE_REGULATION_OF_TRANSCRIPTION_ELONGATION_FROM_RNA_POLYMERASE_II_PROMOTER
270	Down	0.122654649	0.448867747	GO_VACUOLAR_TRANSPORT
33	Down	0.122704526	0.448867747	GO_REGULATION_OF_VIRAL_ENTRY_INTO_HOST_CELL
15	Down	0.12273379	0.448867747	GO_POLARIZED_EPITHELIAL_CELL_DIFFERENTIATION
165	Down	0.122846168	0.448867747	GO_MORPHOGENESIS_OF_A_BRANCHING_STRUCTURE
384	Down	0.122868715	0.448867747	GO_GLAND_DEVELOPMENT
12	Down	0.123287074	0.44997017	GO_METANEPHRIC_MESENCHYME_DEVELOPMENT
9	Down	0.123316504	0.44997017	GO_MUSCLE_MYOSIN_COMPLEX
22	Up	0.123395695	0.449992705	GO_POSITIVE_REGULATION_OF_MRNA_3_END_PROCESSING
20	Down	0.123625297	0.450383466	GO_POSITIVE_REGULATION_OF_SODIUM_ION_TRANSMEMBRANE_TRANSPORT
688	Down	0.123776082	0.450383466	GO_NEURON_DIFFERENTIATION
17	Up	0.123812109	0.450383466	GO_TELOMERE_MAINTENANCE_VIA_TELOMERASE
2	Up	0.123872577	0.450383466	GO_NEUROPEPTIDE_HORMONE_ACTIVITY
40	Up	0.123950527	0.450383466	GO_INTERSTRAND_CROSS_LINK_REPAIR
24	Up	0.123979766	0.450383466	GO_ACETYL_COA_METABOLIC_PROCESS
24	Up	0.124031431	0.450383466	GO_CELL_ADHESION_MEDIATED_BY_INTEGRIN
23	Up	0.124136825	0.450383466	GO_NUCLEOTIDE_EXCISION_REPAIR_DNA_GAP_FILLING
25	Down	0.124219386	0.450383466	GO_EPITHELIAL_TUBE_BRANCHING_INVOLVED_IN_LUNG_MORPHOGENESIS
20	Up	0.124233635	0.450383466	GO_CLEAVAGE_INVOLVED_IN_RRNA_PROCESSING
94	Down	0.124313806	0.450409164	GO_NEGATIVE_REGULATION_OF_PROTEIN_COMPLEX_ASSEMBLY
10	Down	0.124706683	0.451301989	GO_SPHINGOLIPID_MEDIATED_SIGNALING_PATHWAY
10	Down	0.124706683	0.451301989	GO_SPHINGOSINE_1_PHOSPHATE_SIGNALING_PATHWAY
169	Down	0.124817337	0.451437352	GO_ANTIGEN_RECEPTOR_MEDIATED_SIGNALING_PATHWAY
60	Down	0.124986635	0.451784536	GO_NEURAL_CREST_CELL_DIFFERENTIATION
28	Down	0.125194513	0.452031626	GO_OUTER_DYNEIN_ARM_ASSEMBLY
286	Down	0.125201685	0.452031626	GO_NUCLEAR_MEMBRANE
66	Down	0.125450679	0.452425093	GO_PROTEIN_POLYMERIZATION
22	Down	0.125457486	0.452425093	GO_TEMPERATURE_HOMEOSTASIS
17	Up	0.125756272	0.45323737	GO_DENDRITE_CYTOPLASM
572	Down	0.125917523	0.453553299	GO_SYNAPSE
11	Up	0.126114295	0.45357392	GO_ALPHA_ACTININ_BINDING
15	Down	0.12617939	0.45357392	GO_REGULATION_OF_VASCULOGENESIS
17	Up	0.126279491	0.45357392	GO_LOW_DENSITY_LIPOPROTEIN_PARTICLE_CLEARANCE
116	Down	0.126315847	0.45357392	GO_PLACENTA_DEVELOPMENT
23	Up	0.126409736	0.45357392	GO_ANAPHASE_PROMOTING_COMPLEX
13	Up	0.126428513	0.45357392	GO_POSITIVE_REGULATION_OF_MESONEPHROS_DEVELOPMENT
23	Down	0.126438422	0.45357392	GO_GRANULOCYTE_ACTIVATION
15	Up	0.126645667	0.454053082	GO_REGULATION_OF_HAIR_CYCLE
187	Down	0.127066195	0.455295905	GO_DEVELOPMENTAL_MATURATION
17	Down	0.127180698	0.455441397	GO_SOLUTE_CATION_ANTIPORTER_ACTIVITY
24	Up	0.127573094	0.456156971	GO_ANDROGEN_BIOSYNTHETIC_PROCESS
45	Down	0.127576814	0.456156971	GO_NEGATIVE_REGULATION_OF_CHEMOTAXIS
67	Up	0.127620924	0.456156971	GO_MEIOSIS_I
18	Down	0.127676582	0.456156971	GO_NEGATIVE_REGULATION_OF_CYTOKINE_PRODUCTION_INVOLVED_IN_IMMUNE_RESPONSE
24	Up	0.127784721	0.456278815	GO_REGULATION_OF_DIGESTIVE_SYSTEM_PROCESS
224	Down	0.128274467	0.457462716	GO_REGULATION_OF_ENDOCYTOSIS
26	Up	0.128350944	0.457462716	GO_PYRIMIDINE_CONTAINING_COMPOUND_CATABOLIC_PROCESS
14	Up	0.128383415	0.457462716	GO_CELLULAR_RESPONSE_TO_LIPOPROTEIN_PARTICLE_STIMULUS
778	Down	0.128413192	0.457462716	GO_EPITHELIUM_DEVELOPMENT
28	Down	0.128605166	0.45788194	GO_POSITIVE_REGULATION_OF_GLIAL_CELL_DIFFERENTIATION
8	Down	0.128755944	0.458154091	GO_VOLTAGE_GATED_CHLORIDE_CHANNEL_ACTIVITY
1324	Down	0.129033795	0.45887783	GO_GOLGI_APPARATUS
29	Down	0.129327715	0.459232525	GO_POSITIVE_REGULATION_OF_ADENYLATE_CYCLASE_ACTIVITY
71	Up	0.129423875	0.459232525	GO_REGULATION_OF_CALCIUM_MEDIATED_SIGNALING
19	Down	0.129479471	0.459232525	GO_INNER_EAR_RECEPTOR_STEREOCILIUM_ORGANIZATION
12	Down	0.129622343	0.459232525	GO_REGULATION_OF_CARDIAC_MUSCLE_CELL_MEMBRANE_REPOLARIZATION
59	Down	0.129719094	0.459232525	GO_NEGATIVE_REGULATION_OF_LEUKOCYTE_MEDIATED_IMMUNITY
26	Up	0.129741812	0.459232525	GO_DISULFIDE_OXIDOREDUCTASE_ACTIVITY
32	Down	0.129786814	0.459232525	GO_PHAGOCYTIC_CUP
24	Down	0.129789433	0.459232525	GO_PROLINE_RICH_REGION_BINDING
38	Down	0.12990918	0.459232525	GO_RESPONSE_TO_EXOGENOUS_DSRNA
257	Down	0.129960374	0.459232525	GO_REGULATION_OF_NUCLEOCYTOPLASMIC_TRANSPORT
42	Down	0.129962904	0.459232525	GO_ANTERIOR_POSTERIOR_AXIS_SPECIFICATION
463	Down	0.130027707	0.459232525	GO_TISSUE_MORPHOGENESIS
120	Up	0.1302312	0.459687792	GO_MONOCARBOXYLIC_ACID_TRANSPORT
81	Down	0.130549071	0.460307614	GO_POSITIVE_REGULATION_OF_MUSCLE_CELL_DIFFERENTIATION
7	Down	0.130556175	0.460307614	GO_INDUCTION_OF_POSITIVE_CHEMOTAXIS
855	Down	0.130714852	0.460603564	GO_POSITIVE_REGULATION_OF_TRANSCRIPTION_FROM_RNA_POLYMERASE_II_PROMOTER
522	Down	0.130959849	0.460939776	GO_NEGATIVE_REGULATION_OF_PHOSPHORUS_METABOLIC_PROCESS
522	Down	0.130959849	0.460939776	GO_NEGATIVE_REGULATION_OF_PHOSPHATE_METABOLIC_PROCESS
24	Down	0.131042672	0.46096803	GO_1_PHOSPHATIDYLINOSITOL_3_KINASE_ACTIVITY
76	Up	0.131323644	0.461692881	GO_DNA_DEPENDENT_ATPASE_ACTIVITY
27	Down	0.131458508	0.46177651	GO_HETEROTRIMERIC_G_PROTEIN_COMPLEX
209	Down	0.131497286	0.46177651	GO_PHOSPHATIDYLINOSITOL_BINDING
33	Down	0.131687793	0.461940375	GO_STRUCTURAL_CONSTITUENT_OF_MUSCLE
10	Up	0.131718966	0.461940375	GO_NEUROTRANSMITTER_BINDING
85	Down	0.131768811	0.461940375	GO_REGULATION_OF_STEM_CELL_PROLIFERATION
11	Up	0.132030473	0.462396862	GO_REGULATION_OF_ESTABLISHMENT_OF_PROTEIN_LOCALIZATION_TO_CHROMOSOME
31	Down	0.132059453	0.462396862	GO_NADP_METABOLIC_PROCESS
15	Down	0.132359654	0.462396862	GO_NEGATIVE_REGULATION_OF_OLIGODENDROCYTE_DIFFERENTIATION
152	Down	0.132363269	0.462396862	GO_TRANSCRIPTIONAL_ACTIVATOR_ACTIVITY_RNA_POLYMERASE_II_CORE_PROMOTER_PROXIMAL_REGION_SEQUENCE_SPECIFIC_BINDING
67	Down	0.1324844	0.462396862	GO_REGULATION_OF_CHEMOKINE_PRODUCTION
60	Down	0.132490293	0.462396862	GO_REPRESSING_TRANSCRIPTION_FACTOR_BINDING
10	Down	0.132521825	0.462396862	GO_REGULATION_OF_DELAYED_RECTIFIER_POTASSIUM_CHANNEL_ACTIVITY
22	Up	0.132535735	0.462396862	GO_GLYCOLIPID_BINDING
341	Up	0.132733952	0.462396862	GO_COFACTOR_METABOLIC_PROCESS
23	Down	0.132860524	0.462396862	GO_CEREBRAL_CORTEX_RADIALLY_ORIENTED_CELL_MIGRATION
27	Down	0.132981739	0.462396862	GO_TETRAPYRROLE_BIOSYNTHETIC_PROCESS
71	Down	0.133048093	0.462396862	GO_HOMOTYPIC_CELL_CELL_ADHESION
12	Down	0.13311802	0.462396862	GO_POSITIVE_REGULATION_OF_VACUOLE_ORGANIZATION
11	Down	0.133192145	0.462396862	GO_DISTAL_TUBULE_DEVELOPMENT
52	Down	0.133198747	0.462396862	GO_REGULATION_OF_TYROSINE_PHOSPHORYLATION_OF_STAT_PROTEIN
16	Up	0.133241904	0.462396862	GO_VASOCONSTRICTION
40	Down	0.133254488	0.462396862	GO_REGULATION_OF_PEPTIDYL_THREONINE_PHOSPHORYLATION
29	Down	0.133285507	0.462396862	GO_INTERLEUKIN_1_RECEPTOR_BINDING
12	Down	0.133324554	0.462396862	GO_PHOSPHATIDYLINOSITOL_PHOSPHATE_KINASE_ACTIVITY
29	Up	0.133624954	0.462862273	GO_UBIQUITIN_LIKE_PROTEIN_CONJUGATING_ENZYME_ACTIVITY
37	Down	0.133681618	0.462862273	GO_CYTOPLASMIC_PATTERN_RECOGNITION_RECEPTOR_SIGNALING_PATHWAY
35	Down	0.133684058	0.462862273	GO_ADENYLATE_CYCLASE_INHIBITING_G_PROTEIN_COUPLED_RECEPTOR_SIGNALING_PATHWAY
1155	Down	0.133827753	0.463099631	GO_NEUROGENESIS
922	Down	0.134068025	0.463542407	GO_REGULATION_OF_PROTEIN_LOCALIZATION
354	Down	0.134106135	0.463542407	GO_PHOSPHOLIPID_BINDING
156	Down	0.13426229	0.463822024	GO_POSITIVE_REGULATION_OF_NUCLEOCYTOPLASMIC_TRANSPORT
93	Up	0.134405009	0.463864028	GO_CELLULAR_ALDEHYDE_METABOLIC_PROCESS
39	Down	0.13442498	0.463864028	GO_POSITIVE_REGULATION_OF_TOLL_LIKE_RECEPTOR_SIGNALING_PATHWAY
24	Down	0.134507531	0.463889152	GO_REGULATION_OF_ANTIGEN_PROCESSING_AND_PRESENTATION
76	Up	0.134799034	0.464634476	GO_TRANSCRIPTION_COUPLED_NUCLEOTIDE_EXCISION_REPAIR
8	Up	0.135248779	0.465924105	GO_REGULATION_OF_APPETITE
28	Down	0.135450404	0.466149953	GO_MORPHOGENESIS_OF_A_POLARIZED_EPITHELIUM
83	Down	0.135521508	0.466149953	GO_SMAD_BINDING
61	Down	0.135545068	0.466149953	GO_REGULATION_OF_B_CELL_PROLIFERATION
509	Down	0.135616886	0.466149953	GO_TRANSCRIPTION_FACTOR_BINDING
18	Up	0.13584141	0.466661431	GO_PLATELET_DERIVED_GROWTH_FACTOR_RECEPTOR_BINDING
135	Down	0.135987402	0.466694921	GO_ZYMOGEN_ACTIVATION
29	Down	0.136002609	0.466694921	GO_CALCIUM_DEPENDENT_PHOSPHOLIPID_BINDING
16	Down	0.136131244	0.46687001	GO_NEGATIVE_REGULATION_OF_CARTILAGE_DEVELOPMENT
44	Down	0.13620514	0.46687001	GO_PROTEIN_LOCALIZATION_TO_CHROMOSOME
18	Down	0.136345499	0.466904797	GO_DEFINITIVE_HEMOPOIESIS
13	Up	0.136366807	0.466904797	GO_NEGATIVE_REGULATION_OF_CIRCADIAN_RHYTHM
14	Up	0.136829515	0.468228929	GO_SPINAL_CORD_PATTERNING
23	Up	0.137022193	0.468487907	GO_OXIDOREDUCTASE_ACTIVITY_ACTING_ON_THE_CH_NH_GROUP_OF_DONORS
34	Down	0.137057228	0.468487907	GO_REGULATION_OF_TYROSINE_PHOSPHORYLATION_OF_STAT3_PROTEIN
24	Down	0.13735928	0.469113828	GO_ENDOPLASMIC_RETICULUM_CHAPERONE_COMPLEX
28	Down	0.137392578	0.469113828	GO_PHAGOCYTOSIS_ENGULFMENT
370	Down	0.137595631	0.469306735	GO_MORPHOGENESIS_OF_AN_EPITHELIUM
46	Up	0.137601374	0.469306735	GO_PRIMARY_ALCOHOL_METABOLIC_PROCESS
65	Down	0.137736286	0.46950704	GO_ENDOSOME_ORGANIZATION
333	Down	0.137823757	0.469545501	GO_PATTERN_SPECIFICATION_PROCESS
12	Down	0.138058688	0.469896158	GO_METALLOAMINOPEPTIDASE_ACTIVITY
16	Up	0.138079173	0.469896158	GO_POSITIVE_REGULATION_OF_INSULIN_RECEPTOR_SIGNALING_PATHWAY
18	Down	0.138492658	0.471043184	GO_CELL_DIFFERENTIATION_INVOLVED_IN_EMBRYONIC_PLACENTA_DEVELOPMENT
148	Down	0.138737773	0.471385233	GO_MESENCHYME_DEVELOPMENT
18	Down	0.138870797	0.471385233	GO_VENTRICULAR_CARDIAC_MUSCLE_CELL_DIFFERENTIATION
10	Down	0.13898232	0.471385233	GO_SOLUTE_PROTON_ANTIPORTER_ACTIVITY
122	Down	0.138984083	0.471385233	GO_CELL_MATURATION
1010	Down	0.139077705	0.471385233	GO_CELL_JUNCTION
20	Down	0.139162282	0.471385233	GO_FRUCTOSE_METABOLIC_PROCESS
557	Down	0.139213958	0.471385233	GO_CELL_PART_MORPHOGENESIS
10	Down	0.139214527	0.471385233	GO_POSITIVE_REGULATION_OF_INSULIN_LIKE_GROWTH_FACTOR_RECEPTOR_SIGNALING_PATHWAY
11	Down	0.139281601	0.471385233	GO_BARBED_END_ACTIN_FILAMENT_CAPPING
19	Down	0.139869184	0.473018255	GO_MISFOLDED_PROTEIN_BINDING
46	Down	0.139953163	0.473018255	GO_NEGATIVE_REGULATION_OF_NUCLEOTIDE_METABOLIC_PROCESS
15	Down	0.140039615	0.473018255	GO_POSITIVE_REGULATION_OF_PROTEIN_OLIGOMERIZATION
228	Down	0.14007112	0.473018255	GO_REGIONALIZATION
32	Down	0.140312303	0.473150155	GO_CHEMOKINE_MEDIATED_SIGNALING_PATHWAY
84	Down	0.140340497	0.473150155	GO_NEGATIVE_REGULATION_OF_CELLULAR_RESPONSE_TO_TRANSFORMING_GROWTH_FACTOR_BETA_STIMULUS
84	Down	0.140340497	0.473150155	GO_NEGATIVE_REGULATION_OF_TRANSFORMING_GROWTH_FACTOR_BETA_RECEPTOR_SIGNALING_PATHWAY
20	Down	0.140795998	0.474174066	GO_MEMBRANE_PROTEIN_INTRACELLULAR_DOMAIN_PROTEOLYSIS
16	Down	0.140849926	0.474174066	GO_EPITHELIAL_CELL_FATE_COMMITMENT
242	Down	0.140887426	0.474174066	GO_NEGATIVE_REGULATION_OF_NERVOUS_SYSTEM_DEVELOPMENT
112	Up	0.140951953	0.474174066	GO_LIPID_TRANSPORTER_ACTIVITY
13	Down	0.141036262	0.474198845	GO_THYROID_GLAND_DEVELOPMENT
46	Down	0.141192827	0.474466409	GO_CELLULAR_RESPONSE_TO_DSRNA
221	Down	0.141409691	0.4749362	GO_RESPONSE_TO_TUMOR_NECROSIS_FACTOR
52	Down	0.141600247	0.47531717	GO_POSITIVE_REGULATION_OF_DEPHOSPHORYLATION
14	Down	0.141779566	0.475660025	GO_REGULATION_OF_LYMPHOCYTE_CHEMOTAXIS
93	Down	0.141931204	0.475909689	GO_STEROID_HORMONE_RECEPTOR_BINDING
57	Down	0.142014876	0.475931312	GO_POSITIVE_REGULATION_OF_CHEMOKINE_PRODUCTION
9	Up	0.14223187	0.476333533	GO_CAMP_CATABOLIC_PROCESS
188	Down	0.142289475	0.476333533	GO_POSITIVE_REGULATION_OF_CELL_MORPHOGENESIS_INVOLVED_IN_DIFFERENTIATION
55	Down	0.14240696	0.476468019	GO_NEGATIVE_REGULATION_OF_WOUND_HEALING
503	Down	0.143018878	0.478255749	GO_EMBRYO_DEVELOPMENT_ENDING_IN_BIRTH_OR_EGG_HATCHING
17	Down	0.143197598	0.478593708	GO_ACTIN_NUCLEATION
37	Down	0.143452993	0.478960999	GO_REGULATION_OF_PLATELET_ACTIVATION
14	Up	0.143462925	0.478960999	GO_REGULATION_OF_RESPIRATORY_BURST
45	Down	0.143624924	0.479242233	GO_MACROPHAGE_ACTIVATION
20	Down	0.143766222	0.479267607	GO_NEGATIVE_REGULATION_OF_HISTONE_METHYLATION
23	Down	0.143788059	0.479267607	GO_CELL_PROLIFERATION_IN_FOREBRAIN
88	Down	0.144045995	0.479575147	GO_REGULATION_OF_ERBB_SIGNALING_PATHWAY
88	Down	0.14413525	0.479575147	GO_REGULATION_OF_PROTEIN_MATURATION
77	Down	0.144167961	0.479575147	GO_NEUROMUSCULAR_PROCESS
16	Down	0.144239904	0.479575147	GO_ANGIOTENSIN_RECEPTOR_BINDING
162	Down	0.144269402	0.479575147	GO_GLYCOSAMINOGLYCAN_BINDING
43	Down	0.144624569	0.479878737	GO_MEMBRANE_PROTEIN_PROTEOLYSIS
36	Down	0.144645064	0.479878737	GO_RESPONSE_TO_FUNGUS
230	Down	0.144776454	0.479878737	GO_EXTRACELLULAR_STRUCTURE_ORGANIZATION
154	Down	0.144781146	0.479878737	GO_PROTEIN_ACYLATION
303	Down	0.1448183	0.479878737	GO_DEVELOPMENTAL_GROWTH
27	Up	0.144891358	0.479878737	GO_NEGATIVE_REGULATION_OF_TELOMERE_MAINTENANCE
28	Up	0.144932983	0.479878737	GO_TELOMERE_CAPPING
233	Down	0.145099484	0.479878737	GO_VESICLE_LOCALIZATION
920	Down	0.145191959	0.479878737	GO_MEMBRANE_REGION
243	Down	0.145206529	0.479878737	GO_REGULATION_OF_PROTEIN_LOCALIZATION_TO_NUCLEUS
14	Down	0.145263048	0.479878737	GO_IMMUNOGLOBULIN_BINDING
20	Down	0.145295104	0.479878737	GO_G_PROTEIN_BETA_GAMMA_SUBUNIT_COMPLEX_BINDING
10	Down	0.145642271	0.480544596	GO_CLATHRIN_COAT_ASSEMBLY
54	Up	0.145678033	0.480544596	GO_POSTREPLICATION_REPAIR
88	Up	0.145735238	0.480544596	GO_ORGANELLE_ENVELOPE_LUMEN
13	Up	0.145879107	0.480544596	GO_PHOSPHATE_ION_BINDING
339	Down	0.145886571	0.480544596	GO_MICROTUBULE
61	Down	0.14608174	0.48093043	GO_REGULATION_OF_LIPID_KINASE_ACTIVITY
427	Down	0.146551054	0.482167806	GO_CHROMATIN
1	Up	0.14677565	0.482167806	GO_REGULATION_OF_PEPTIDYL_SERINE_PHOSPHORYLATION_OF_STAT_PROTEIN
1	Up	0.14677565	0.482167806	GO_POSITIVE_REGULATION_OF_PEPTIDYL_SERINE_PHOSPHORYLATION_OF_STAT_PROTEIN
1	Up	0.14677565	0.482167806	GO_TYPE_I_INTERFERON_RECEPTOR_BINDING
16	Down	0.14684877	0.482167806	GO_RESPONSE_TO_SALT_STRESS
15	Up	0.147149224	0.482685586	GO_OXIDOREDUCTASE_ACTIVITY_ACTING_ON_THE_CH_NH_GROUP_OF_DONORS_NAD_OR_NADP_AS_ACCEPTOR
20	Down	0.147243991	0.482685586	GO_PHOSPHOLIPASE_C_ACTIVITY
49	Down	0.147305805	0.482685586	GO_REGULATION_OF_SODIUM_ION_TRANSMEMBRANE_TRANSPORT
16	Down	0.147319745	0.482685586	GO_NEGATIVE_REGULATION_OF_GENE_SILENCING
9	Down	0.147633775	0.483124239	GO_POLYOL_TRANSPORT
46	Down	0.147665884	0.483124239	GO_NUCLEOTIDE_PHOSPHORYLATION
150	Down	0.147794569	0.483124239	GO_POSITIVE_REGULATION_OF_CELL_GROWTH
19	Down	0.147830807	0.483124239	GO_RAC_GUANYL_NUCLEOTIDE_EXCHANGE_FACTOR_ACTIVITY
7	Down	0.147873382	0.483124239	GO_MESODERMAL_CELL_FATE_COMMITMENT
54	Down	0.147923972	0.483124239	GO_REGULATION_OF_CARTILAGE_DEVELOPMENT
110	Down	0.148050686	0.483281979	GO_HEMATOPOIETIC_PROGENITOR_CELL_DIFFERENTIATION
1193	Up	0.148250544	0.483523104	GO_SINGLE_ORGANISM_BIOSYNTHETIC_PROCESS
118	Down	0.148281465	0.483523104	GO_NEGATIVE_REGULATION_OF_EXTRINSIC_APOPTOTIC_SIGNALING_PATHWAY
23	Down	0.148383417	0.48359207	GO_REGULATION_OF_PROTEIN_SUMOYLATION
568	Down	0.148459548	0.48359207	GO_POSITIVE_REGULATION_OF_ORGANELLE_ORGANIZATION
31	Down	0.148624283	0.48387293	GO_PROTEIN_PHOSPHATASE_2A_BINDING
52	Down	0.148814678	0.484236992	GO_NEGATIVE_REGULATION_OF_CHROMATIN_MODIFICATION
121	Down	0.149319345	0.48539756	GO_MORPHOGENESIS_OF_EMBRYONIC_EPITHELIUM
21	Down	0.149366274	0.48539756	GO_HEME_BIOSYNTHETIC_PROCESS
23	Up	0.149407953	0.48539756	GO_CUL4_RING_E3_UBIQUITIN_LIGASE_COMPLEX
782	Down	0.149556162	0.48539756	GO_CELLULAR_RESPONSE_TO_OXYGEN_CONTAINING_COMPOUND
12	Down	0.149919433	0.48539756	GO_MYOSIN_II_COMPLEX
24	Down	0.149949591	0.48539756	GO_GOLGI_TO_ENDOSOME_TRANSPORT
47	Down	0.149956991	0.48539756	GO_RESPONSE_TO_AXON_INJURY
6	Down	0.149969445	0.48539756	GO_OXALATE_TRANSMEMBRANE_TRANSPORTER_ACTIVITY
5	Down	0.150003595	0.48539756	GO_HEMOGLOBIN_COMPLEX
19	Down	0.150185547	0.48539756	GO_MICROVILLUS_MEMBRANE
40	Down	0.150304658	0.48539756	GO_MYD88_INDEPENDENT_TOLL_LIKE_RECEPTOR_SIGNALING_PATHWAY
10	Down	0.150550003	0.48539756	GO_PARTURITION
36	Down	0.150550632	0.48539756	GO_MYOBLAST_DIFFERENTIATION
253	Down	0.150561066	0.48539756	GO_POSITIVE_REGULATION_OF_GROWTH
13	Up	0.150567226	0.48539756	GO_REGULATION_OF_HEXOKINASE_ACTIVITY
42	Down	0.150703026	0.48539756	GO_ANATOMICAL_STRUCTURE_MATURATION
104	Down	0.150762475	0.48539756	GO_REGULATION_OF_LYMPHOCYTE_MEDIATED_IMMUNITY
129	Down	0.150778697	0.48539756	GO_MAMMARY_GLAND_DEVELOPMENT
17	Up	0.150841083	0.48539756	GO_LINOLEIC_ACID_METABOLIC_PROCESS
8	Down	0.150925534	0.48539756	GO_URETER_DEVELOPMENT
1	Down	0.151053978	0.48539756	GO_NEUROPEPTIDE_BINDING
13	Down	0.151210659	0.48539756	GO_REGULATION_OF_ENDOTHELIAL_CELL_DEVELOPMENT
13	Down	0.151210659	0.48539756	GO_REGULATION_OF_ESTABLISHMENT_OF_ENDOTHELIAL_BARRIER
40	Down	0.151221487	0.48539756	GO_LAMELLIPODIUM_ORGANIZATION
128	Down	0.151262834	0.48539756	GO_POSITIVE_REGULATION_OF_PEPTIDYL_TYROSINE_PHOSPHORYLATION
15	Down	0.15128151	0.48539756	GO_LYMPH_VESSEL_MORPHOGENESIS
201	Down	0.151319737	0.48539756	GO_NEGATIVE_REGULATION_OF_GROWTH
10	Up	0.15137662	0.48539756	GO_TRICARBOXYLIC_ACID_CYCLE_ENZYME_COMPLEX
14	Down	0.15156113	0.485736476	GO_POSITIVE_REGULATION_OF_PRI_MIRNA_TRANSCRIPTION_FROM_RNA_POLYMERASE_II_PROMOTER
25	Down	0.151828218	0.486130824	GO_REGULATION_OF_TRANSCRIPTION_FROM_RNA_POLYMERASE_I_PROMOTER
32	Down	0.151888842	0.486130824	GO_MOTILE_CILIUM_ASSEMBLY
15	Down	0.151920812	0.486130824	GO_LONG_TERM_SYNAPTIC_DEPRESSION
25	Down	0.152185686	0.486541726	GO_RECEPTOR_ACTIVATOR_ACTIVITY
114	Down	0.152207115	0.486541726	GO_POSITIVE_REGULATION_OF_LEUKOCYTE_PROLIFERATION
29	Down	0.152487741	0.487138275	GO_NEGATIVE_REGULATION_OF_BLOOD_VESSEL_ENDOTHELIAL_CELL_MIGRATION
132	Down	0.152551821	0.487138275	GO_REGULATION_OF_WOUND_HEALING
15	Down	0.152841842	0.487559147	GO_CEREBRAL_CORTEX_RADIAL_GLIA_GUIDED_MIGRATION
15	Down	0.152841842	0.487559147	GO_TELENCEPHALON_GLIAL_CELL_MIGRATION
15	Up	0.152951031	0.487638127	GO_CHROMOSOME_SEPARATION
16	Down	0.15310359	0.487638127	GO_REGULATION_OF_VOLTAGE_GATED_CALCIUM_CHANNEL_ACTIVITY
160	Up	0.153103971	0.487638127	GO_COFACTOR_BIOSYNTHETIC_PROCESS
18	Down	0.153304743	0.488025377	GO_REGULATION_OF_PROTEIN_POLYUBIQUITINATION
18	Up	0.153419798	0.488139502	GO_EXCITATORY_POSTSYNAPTIC_POTENTIAL
147	Down	0.153655504	0.488637189	GO_CELLULAR_RESPONSE_TO_INORGANIC_SUBSTANCE
390	Down	0.15387576	0.488734256	GO_NEGATIVE_REGULATION_OF_IMMUNE_SYSTEM_PROCESS
30	Down	0.15388171	0.488734256	GO_NEGATIVE_REGULATION_OF_ACTIN_FILAMENT_POLYMERIZATION
362	Down	0.153923932	0.488734256	GO_RESPONSE_TO_ALCOHOL
23	Down	0.154309874	0.489371699	GO_REGULATION_OF_CELLULAR_EXTRAVASATION
8	Down	0.154362696	0.489371699	GO_OXIDOREDUCTASE_ACTIVITY_OXIDIZING_METAL_IONS_NAD_OR_NADP_AS_ACCEPTOR
400	Down	0.154513734	0.489371699	GO_RESPONSE_TO_PEPTIDE
10	Down	0.154575036	0.489371699	GO_REGULATION_OF_EXTRACELLULAR_MATRIX_DISASSEMBLY
235	Down	0.154614897	0.489371699	GO_REGULATION_OF_CELL_DIVISION
17	Up	0.154622748	0.489371699	GO_PYRIMIDINE_NUCLEOSIDE_CATABOLIC_PROCESS
167	Down	0.154680524	0.489371699	GO_HORMONE_RECEPTOR_BINDING
78	Down	0.154834752	0.4896083	GO_ATPASE_BINDING
16	Down	0.155186487	0.490468883	GO_COCHLEA_MORPHOGENESIS
20	Up	0.155564371	0.491320149	GO_RESPONSE_TO_LOW_DENSITY_LIPOPROTEIN_PARTICLE
548	Down	0.155615273	0.491320149	GO_CYTOPLASMIC_VESICLE_PART
450	Down	0.155874744	0.491887377	GO_ENDOSOMAL_PART
11	Down	0.156179277	0.492596153	GO_NEGATIVE_REGULATION_OF_MULTICELLULAR_ORGANISM_GROWTH
59	Down	0.156630043	0.493357514	GO_REGULATION_OF_NITRIC_OXIDE_SYNTHASE_ACTIVITY
953	Down	0.156654497	0.493357514	GO_REGULATION_OF_ANATOMICAL_STRUCTURE_MORPHOGENESIS
9	Up	0.156803572	0.493357514	GO_PARENTAL_BEHAVIOR
9	Up	0.156803572	0.493357514	GO_MATERNAL_BEHAVIOR
74	Up	0.156820927	0.493357514	GO_POSITIVE_REGULATION_OF_RESPONSE_TO_DNA_DAMAGE_STIMULUS
32	Down	0.157007602	0.493387923	GO_NEGATIVE_REGULATION_OF_AXON_EXTENSION
26	Down	0.157046125	0.493387923	GO_CELLULAR_RESPONSE_TO_INTERFERON_BETA
1412	Down	0.157213343	0.493387923	GO_REGULATION_OF_RESPONSE_TO_STRESS
44	Down	0.157377958	0.493387923	GO_STAT_CASCADE
44	Down	0.157377958	0.493387923	GO_JAK_STAT_CASCADE
625	Down	0.15741145	0.493387923	GO_REGULATORY_REGION_NUCLEIC_ACID_BINDING
24	Down	0.157428521	0.493387923	GO_PROTEIN_EXIT_FROM_ENDOPLASMIC_RETICULUM
21	Down	0.157520988	0.493387923	GO_CHROMOSOME_CONDENSATION
25	Down	0.1575511	0.493387923	GO_DNA_CATABOLIC_PROCESS
34	Down	0.157877484	0.493868504	GO_RECEPTOR_REGULATOR_ACTIVITY
12	Down	0.157917479	0.493868504	GO_NEGATIVE_REGULATION_OF_STEM_CELL_PROLIFERATION
19	Down	0.157944965	0.493868504	GO_POSITIVE_REGULATION_OF_NEUTROPHIL_MIGRATION
11	Down	0.15813868	0.494223471	GO_INOSITOL_TETRAKISPHOSPHATE_PHOSPHATASE_ACTIVITY
157	Down	0.158387556	0.49449179	GO_POSITIVE_REGULATION_OF_PROTEIN_LOCALIZATION_TO_NUCLEUS
22	Down	0.158397096	0.49449179	GO_REGULATION_OF_TUMOR_NECROSIS_FACTOR_BIOSYNTHETIC_PROCESS
55	Down	0.158467676	0.49449179	GO_INTERCALATED_DISC
18	Down	0.158545477	0.49449179	GO_CHLORIDE_CHANNEL_COMPLEX
13	Up	0.158919814	0.495408607	GO_PROTEIN_IMPORT_INTO_MITOCHONDRIAL_MATRIX
419	Up	0.159203761	0.496042863	GO_ORGANIC_HYDROXY_COMPOUND_METABOLIC_PROCESS
54	Down	0.159288761	0.496056916	GO_SUBSTRATE_ADHESION_DEPENDENT_CELL_SPREADING
113	Down	0.159428118	0.496240147	GO_NEGATIVE_REGULATION_OF_TRANSMEMBRANE_RECEPTOR_PROTEIN_SERINE_THREONINE_KINASE_SIGNALING_PATHWAY
16	Down	0.159605529	0.496427093	GO_GLUCOSYLTRANSFERASE_ACTIVITY
7	Down	0.159649278	0.496427093	GO_MYOSIN_FILAMENT
67	Up	0.159803401	0.496481678	GO_DAMAGED_DNA_BINDING
29	Down	0.159966614	0.496481678	GO_EMBRYONIC_DIGESTIVE_TRACT_DEVELOPMENT
4	Up	0.159998713	0.496481678	GO_SPINAL_CORD_ASSOCIATION_NEURON_DIFFERENTIATION
33	Down	0.160015799	0.496481678	GO_GLIAL_CELL_MIGRATION
1366	Down	0.160069624	0.496481678	GO_INTRACELLULAR_SIGNAL_TRANSDUCTION
31	Down	0.160612857	0.497834398	GO_CELL_COMMUNICATION_INVOLVED_IN_CARDIAC_CONDUCTION
431	Down	0.160667308	0.497834398	GO_NEGATIVE_REGULATION_OF_PHOSPHORYLATION
58	Down	0.16082149	0.498061731	GO_GOLGI_CISTERNA_MEMBRANE
45	Down	0.16158663	0.500180011	GO_SH3_SH2_ADAPTOR_ACTIVITY
448	Down	0.161689203	0.500237304	GO_CELL_CELL_ADHESION
12	Down	0.16177418	0.500237304	GO_REGULATION_OF_RESPIRATORY_GASEOUS_EXCHANGE_BY_NEUROLOGICAL_SYSTEM_PROCESS
13	Down	0.161933131	0.500237304	GO_REGULATION_OF_VENTRICULAR_CARDIAC_MUSCLE_CELL_ACTION_POTENTIAL
4	Down	0.161946444	0.500237304	GO_POTASSIUM_TRANSPORTING_ATPASE_ACTIVITY
57	Up	0.162010978	0.500237304	GO_PRERIBOSOME
13	Down	0.162253015	0.500733765	GO_POSITIVE_REGULATION_OF_RECEPTOR_RECYCLING
10	Down	0.162504482	0.501171724	GO_TRANSCRIPTION_FACTOR_ACTIVITY_RNA_POLYMERASE_II_CORE_PROMOTER_SEQUENCE_SPECIFIC
24	Up	0.162557566	0.501171724	GO_HOMOLOGOUS_CHROMOSOME_SEGREGATION
[truncated: 4,167 more rows]
