# Supplementary material for: LimoRhyde: A Flexible Approach for Differential Analysis of Rhythmic Transcriptome Data
Source: J Biol Rhythms. 2018 Nov 25;34(1):5–18. doi: 10.1177/0748730418813785 (PMC6376636; doi:10.1177/0748730418813785)
Supplement: Table_S5 – Supplemental material for LimoRhyde: A Flexible Approach for Differential Analysis of Rhythmic Transcriptome Data [file Table_S5.xlt]

## Sheet: Table_S5
NGenes	Direction	PValue	FDR	GeneSet
2	Down	1.26457e-08	6.14077e-05	GO_POSITIVE_REGULATION_OF_MYELOID_LEUKOCYTE_MEDIATED_IMMUNITY
10	Down	2.28332e-07	0.000554389	GO_B_CELL_MEDIATED_IMMUNITY
2	Down	1.6479e-06	0.00144242	GO_POSITIVE_REGULATION_OF_MYELOID_LEUKOCYTE_CYTOKINE_PRODUCTION_INVOLVED_IN_IMMUNE_RESPONSE
2	Down	1.92028e-06	0.00144242	GO_RUFFLE_ORGANIZATION
1	Down	2.07928e-06	0.00144242	GO_POSITIVE_REGULATION_OF_PROTEIN_MATURATION
1	Down	2.07928e-06	0.00144242	GO_COMPLEMENT_ACTIVATION_ALTERNATIVE_PATHWAY
1	Down	2.07928e-06	0.00144242	GO_POSITIVE_REGULATION_OF_HUMORAL_IMMUNE_RESPONSE
5	Down	2.68209e-06	0.00162803	GO_POSITIVE_REGULATION_OF_ADAPTIVE_IMMUNE_RESPONSE
5	Down	3.63801e-06	0.00162858	GO_MHC_CLASS_II_PROTEIN_COMPLEX
4	Down	3.68913e-06	0.00162858	GO_MHC_PROTEIN_COMPLEX_BINDING
4	Down	3.68913e-06	0.00162858	GO_MHC_CLASS_II_PROTEIN_COMPLEX_BINDING
8	Down	4.89914e-06	0.0017452	GO_POSITIVE_REGULATION_OF_IMMUNE_EFFECTOR_PROCESS
15	Down	4.99477e-06	0.0017452	GO_LEUKOCYTE_MEDIATED_IMMUNITY
3	Down	5.75023e-06	0.0017452	GO_POSITIVE_REGULATION_OF_B_CELL_MEDIATED_IMMUNITY
3	Down	5.75023e-06	0.0017452	GO_REGULATION_OF_B_CELL_MEDIATED_IMMUNITY
3	Down	5.75023e-06	0.0017452	GO_POSITIVE_REGULATION_OF_IMMUNOGLOBULIN_MEDIATED_IMMUNE_RESPONSE
1	Down	6.6711e-06	0.00190558	GO_CELLULAR_RESPONSE_TO_INTERLEUKIN_6
14	Down	9.36762e-06	0.00252718	GO_LYMPHOCYTE_MEDIATED_IMMUNITY
43	Down	1.07945e-05	0.00258682	GO_INNATE_IMMUNE_RESPONSE
28	Down	1.08227e-05	0.00258682	GO_POSITIVE_REGULATION_OF_CELL_ACTIVATION
65	Down	1.11868e-05	0.00258682	GO_POSITIVE_REGULATION_OF_IMMUNE_SYSTEM_PROCESS
3	Down	1.24886e-05	0.00275658	GO_POSITIVE_REGULATION_OF_CYTOKINE_PRODUCTION_INVOLVED_IN_IMMUNE_RESPONSE
3	Down	1.76674e-05	0.00373012	GO_REGULATION_OF_INFLAMMATORY_RESPONSE_TO_ANTIGENIC_STIMULUS
3	Down	2.49154e-05	0.00504122	GO_PHAGOCYTOSIS_ENGULFMENT
18	Down	2.90989e-05	0.00529066	GO_ADAPTIVE_IMMUNE_RESPONSE
9	Down	2.94167e-05	0.00529066	GO_ANTIGEN_PROCESSING_AND_PRESENTATION_OF_PEPTIDE_OR_POLYSACCHARIDE_ANTIGEN_VIA_MHC_CLASS_II
9	Down	2.94167e-05	0.00529066	GO_ANTIGEN_PROCESSING_AND_PRESENTATION_OF_PEPTIDE_ANTIGEN_VIA_MHC_CLASS_II
14	Down	3.71429e-05	0.00644165	GO_ANTIGEN_PROCESSING_AND_PRESENTATION_OF_PEPTIDE_ANTIGEN
43	Down	5.54634e-05	0.0082554	GO_POSITIVE_REGULATION_OF_IMMUNE_RESPONSE
1	Down	5.61013e-05	0.0082554	GO_CELLULAR_COMPONENT_MAINTENANCE
1	Down	5.61013e-05	0.0082554	GO_REGULATION_OF_CHEMOKINE_SECRETION
1	Down	5.61013e-05	0.0082554	GO_MACROPHAGE_DIFFERENTIATION
1	Down	5.61013e-05	0.0082554	GO_OSTEOCLAST_DIFFERENTIATION
4	Down	5.78084e-05	0.0082564	GO_MEMBRANE_INVAGINATION
69	Down	6.77764e-05	0.00940349	GO_IMMUNE_RESPONSE
36	Down	0.00010095	0.0136171	GO_ACTIVATION_OF_IMMUNE_RESPONSE
11	Down	0.000103866	0.0136317	GO_ANTIGEN_RECEPTOR_MEDIATED_SIGNALING_PATHWAY
15	Down	0.000109607	0.0137685	GO_ADAPTIVE_IMMUNE_RESPONSE_BASED_ON_SOMATIC_RECOMBINATION_OF_IMMUNE_RECEPTORS_BUILT_FROM_IMMUNOGLOBULIN_SUPERFAMILY_DOMAINS
17	Down	0.000110579	0.0137685	GO_ANTIGEN_PROCESSING_AND_PRESENTATION
6	Down	0.000122093	0.0145771	GO_MHC_PROTEIN_COMPLEX
2	Down	0.000126078	0.0145771	GO_REGULATION_OF_BONE_REMODELING
2	Down	0.000126078	0.0145771	GO_REGULATION_OF_BONE_RESORPTION
2	Down	0.000150359	0.0164707	GO_NEUTROPHIL_ACTIVATION_INVOLVED_IN_IMMUNE_RESPONSE
2	Down	0.000152632	0.0164707	GO_PROSTAGLANDIN_BIOSYNTHETIC_PROCESS
2	Down	0.000152632	0.0164707	GO_PROSTANOID_BIOSYNTHETIC_PROCESS
28	Down	0.000191323	0.0201971	GO_LEUKOCYTE_ACTIVATION
27	Down	0.000197212	0.0203758	GO_REGULATION_OF_HOMOTYPIC_CELL_CELL_ADHESION
10	Down	0.000203746	0.0204288	GO_T_CELL_RECEPTOR_SIGNALING_PATHWAY
9	Down	0.000211925	0.0204288	GO_REGULATION_OF_ADAPTIVE_IMMUNE_RESPONSE
4	Down	0.00021876	0.0204288	GO_REGULATION_OF_CYTOKINE_PRODUCTION_INVOLVED_IN_IMMUNE_RESPONSE
4	Down	0.00021876	0.0204288	GO_POSITIVE_REGULATION_OF_PRODUCTION_OF_MOLECULAR_MEDIATOR_OF_IMMUNE_RESPONSE
4	Down	0.00021876	0.0204288	GO_REGULATION_OF_PRODUCTION_OF_MOLECULAR_MEDIATOR_OF_IMMUNE_RESPONSE
36	Down	0.000245214	0.0218975	GO_REGULATION_OF_CELL_ACTIVATION
5	Down	0.000248015	0.0218975	GO_POSITIVE_REGULATION_OF_LYMPHOCYTE_MEDIATED_IMMUNITY
5	Down	0.000248015	0.0218975	GO_POSITIVE_REGULATION_OF_LEUKOCYTE_MEDIATED_IMMUNITY
1	Up	0.000288982	0.0226338	GO_NUCLEOSIDE_BISPHOSPHATE_METABOLIC_PROCESS
1	Up	0.000288982	0.0226338	GO_PURINE_RIBONUCLEOSIDE_BISPHOSPHATE_METABOLIC_PROCESS
1	Up	0.000288982	0.0226338	GO_PURINE_NUCLEOSIDE_BISPHOSPHATE_METABOLIC_PROCESS
1	Up	0.000288982	0.0226338	GO_RIBONUCLEOSIDE_BISPHOSPHATE_BIOSYNTHETIC_PROCESS
1	Up	0.000288982	0.0226338	GO_RIBONUCLEOSIDE_BISPHOSPHATE_METABOLIC_PROCESS
1	Up	0.000288982	0.0226338	GO_PURINE_NUCLEOSIDE_BISPHOSPHATE_BIOSYNTHETIC_PROCESS
1	Up	0.000288982	0.0226338	GO_NUCLEOSIDE_BISPHOSPHATE_BIOSYNTHETIC_PROCESS
2	Down	0.000312022	0.0231034	GO_REGULATION_OF_PROTEIN_ACTIVATION_CASCADE
2	Down	0.000312022	0.0231034	GO_REGULATION_OF_PROTEIN_MATURATION
2	Down	0.000312022	0.0231034	GO_REGULATION_OF_HUMORAL_IMMUNE_RESPONSE
22	Down	0.000314008	0.0231034	GO_POSITIVE_REGULATION_OF_CELL_CELL_ADHESION
5	Down	0.000362492	0.0262726	GO_REGULATION_OF_ACTIN_CYTOSKELETON_REORGANIZATION
36	Down	0.000451348	0.0310984	GO_PLASMA_MEMBRANE_PROTEIN_COMPLEX
1	Down	0.000499131	0.0310984	GO_POSITIVE_REGULATION_OF_NEUTROPHIL_MIGRATION
1	Down	0.000499131	0.0310984	GO__DE_NOVO_POSTTRANSLATIONAL_PROTEIN_FOLDING
1	Down	0.000499131	0.0310984	GO__DE_NOVO_PROTEIN_FOLDING
1	Down	0.000499131	0.0310984	GO_ANTIGEN_PROCESSING_AND_PRESENTATION_OF_ENDOGENOUS_ANTIGEN
1	Down	0.000499131	0.0310984	GO_CHAPERONE_MEDIATED_PROTEIN_FOLDING
1	Down	0.000499131	0.0310984	GO_MULTIVESICULAR_BODY
1	Down	0.000499131	0.0310984	GO_NITRIC_OXIDE_SYNTHASE_BINDING
61	Down	0.000541847	0.0310984	GO_REGULATION_OF_IMMUNE_RESPONSE
2	Down	0.000541949	0.0310984	GO_MHC_CLASS_II_RECEPTOR_ACTIVITY
2	Up	0.000550755	0.0310984	GO_SULFATE_TRANSPORT
2	Up	0.000550755	0.0310984	GO_SULFUR_COMPOUND_TRANSPORT
2	Up	0.000550755	0.0310984	GO_OXALATE_TRANSPORT
2	Up	0.000550755	0.0310984	GO_OXALATE_TRANSMEMBRANE_TRANSPORTER_ACTIVITY
2	Up	0.000550755	0.0310984	GO_SULFUR_COMPOUND_TRANSMEMBRANE_TRANSPORTER_ACTIVITY
2	Up	0.000550755	0.0310984	GO_ION_ANTIPORTER_ACTIVITY
2	Up	0.000550755	0.0310984	GO_BICARBONATE_TRANSMEMBRANE_TRANSPORTER_ACTIVITY
2	Up	0.000550755	0.0310984	GO_ANION_ANION_ANTIPORTER_ACTIVITY
2	Up	0.000550755	0.0310984	GO_SULFATE_TRANSMEMBRANE_TRANSPORTER_ACTIVITY
3	Up	0.000673502	0.0375923	GO_BICARBONATE_TRANSPORT
2	Down	0.000709346	0.0387032	GO_REGULATION_OF_ANTIGEN_PROCESSING_AND_PRESENTATION
2	Down	0.000709346	0.0387032	GO_POSITIVE_REGULATION_OF_ANTIGEN_PROCESSING_AND_PRESENTATION
2	Down	0.000728972	0.0393321	GO_POSITIVE_REGULATION_OF_G_PROTEIN_COUPLED_RECEPTOR_PROTEIN_SIGNALING_PATHWAY
30	Down	0.000754376	0.0399076	GO_REGULATION_OF_CELL_CELL_ADHESION
8	Down	0.000756075	0.0399076	GO_CELL_ACTIVATION_INVOLVED_IN_IMMUNE_RESPONSE
9	Down	0.00079276	0.041394	GO_HUMORAL_IMMUNE_RESPONSE
6	Down	0.000846894	0.0435953	GO_LUMENAL_SIDE_OF_MEMBRANE
9	Down	0.000861177	0.0435953	GO_ANTIGEN_BINDING
35	Down	0.00087944	0.0435953	GO_IMMUNE_EFFECTOR_PROCESS
6	Down	0.000879806	0.0435953	GO_ICOSANOID_BIOSYNTHETIC_PROCESS
6	Down	0.000879806	0.0435953	GO_FATTY_ACID_DERIVATIVE_BIOSYNTHETIC_PROCESS
9	Down	0.000932131	0.0441121	GO_REGULATION_OF_LEUKOCYTE_MEDIATED_IMMUNITY
54	Down	0.000932265	0.0441121	GO_MEMBRANE_PROTEIN_COMPLEX
1	Down	0.000954238	0.0441121	GO_POSITIVE_REGULATION_OF_LEUKOCYTE_DEGRANULATION
1	Down	0.000954238	0.0441121	GO_POSITIVE_REGULATION_OF_MAST_CELL_DEGRANULATION
1	Down	0.000954238	0.0441121	GO_POSITIVE_REGULATION_OF_MAST_CELL_ACTIVATION_INVOLVED_IN_IMMUNE_RESPONSE
1	Down	0.000954238	0.0441121	GO_POSITIVE_REGULATION_OF_MAST_CELL_ACTIVATION
1	Down	0.000954238	0.0441121	GO_MONOAMINE_TRANSPORT
3	Up	0.000962909	0.0441121	GO_DOUBLE_STRAND_BREAK_REPAIR
21	Down	0.0011103	0.0503891	GO_REGULATION_OF_IMMUNE_EFFECTOR_PROCESS
6	Down	0.00112936	0.0507795	GO_ANTIGEN_PROCESSING_AND_PRESENTATION_OF_EXOGENOUS_PEPTIDE_ANTIGEN_VIA_MHC_CLASS_I
4	Down	0.00120296	0.0535925	GO_MYELOID_CELL_ACTIVATION_INVOLVED_IN_IMMUNE_RESPONSE
6	Down	0.00126092	0.0556639	GO_UNSATURATED_FATTY_ACID_BIOSYNTHETIC_PROCESS
20	Down	0.0013461	0.056138	GO_LEUKOCYTE_DIFFERENTIATION
7	Down	0.00135992	0.056138	GO_COMPLEMENT_ACTIVATION
7	Down	0.00135992	0.056138	GO_HUMORAL_IMMUNE_RESPONSE_MEDIATED_BY_CIRCULATING_IMMUNOGLOBULIN
2	Up	0.00138727	0.056138	GO_TELOMERE_CAPPING
2	Up	0.00138727	0.056138	GO_NEGATIVE_REGULATION_OF_HEMATOPOIETIC_PROGENITOR_CELL_DIFFERENTIATION
2	Up	0.00138727	0.056138	GO_PROTEIN_HETEROTETRAMERIZATION
2	Up	0.00138727	0.056138	GO_NON_RECOMBINATIONAL_REPAIR
2	Up	0.00138727	0.056138	GO_DNA_REPLICATION_DEPENDENT_NUCLEOSOME_ORGANIZATION
2	Up	0.00138727	0.056138	GO_NEGATIVE_REGULATION_OF_MEGAKARYOCYTE_DIFFERENTIATION
2	Up	0.00138727	0.056138	GO_DNA_REPLICATION_DEPENDENT_NUCLEOSOME_ASSEMBLY
2	Down	0.001472	0.0571842	GO_REGULATION_OF_MAST_CELL_ACTIVATION_INVOLVED_IN_IMMUNE_RESPONSE
2	Down	0.001472	0.0571842	GO_MAST_CELL_ACTIVATION
2	Down	0.001472	0.0571842	GO_REGULATION_OF_MAST_CELL_DEGRANULATION
2	Down	0.001472	0.0571842	GO_REGULATION_OF_PLATELET_ACTIVATION
2	Down	0.001472	0.0571842	GO_REGULATION_OF_LEUKOCYTE_DEGRANULATION
16	Down	0.00172655	0.0665407	GO_POSITIVE_REGULATION_OF_ERK1_AND_ERK2_CASCADE
14	Down	0.00174949	0.0668938	GO_POSITIVE_REGULATION_OF_HEMOPOIESIS
25	Down	0.00181722	0.0689407	GO_REGULATION_OF_HOMEOSTATIC_PROCESS
4	Up	0.0018632	0.0697688	GO_ANTIPORTER_ACTIVITY
88	Down	0.00186778	0.0697688	GO_DEFENSE_RESPONSE
8	Down	0.0018921	0.0701376	GO_REGULATION_OF_LYMPHOCYTE_MEDIATED_IMMUNITY
8	Down	0.00192607	0.0706813	GO_LYMPHOCYTE_COSTIMULATION
30	Down	0.00193588	0.0706813	GO_LIPID_BIOSYNTHETIC_PROCESS
18	Down	0.00207098	0.0747398	GO_LYTIC_VACUOLE_MEMBRANE
21	Down	0.00207781	0.0747398	GO_IMMUNE_RESPONSE_REGULATING_CELL_SURFACE_RECEPTOR_SIGNALING_PATHWAY
2	Down	0.00212546	0.0758913	GO_RESPONSE_TO_INTERLEUKIN_6
5	Down	0.00222731	0.0783754	GO_REGULATION_OF_CHEMOKINE_PRODUCTION
5	Down	0.00222731	0.0783754	GO_POSITIVE_REGULATION_OF_CHEMOKINE_PRODUCTION
3	Down	0.00231464	0.0808624	GO_OXIDOREDUCTASE_COMPLEX
4	Up	0.00240026	0.0832546	GO_DNA_PACKAGING_COMPLEX
3	Down	0.00273072	0.0940452	GO_REGULATION_OF_B_CELL_APOPTOTIC_PROCESS
3	Up	0.00288832	0.0987724	GO_ANION_CHANNEL_ACTIVITY
7	Down	0.00305567	0.103765	GO_TRANS_GOLGI_NETWORK_MEMBRANE
4	Down	0.0031266	0.105436	GO_ACTIN_FILAMENT_BUNDLE_ORGANIZATION
4	Down	0.00325574	0.109034	GO_POSITIVE_REGULATION_OF_RESPONSE_TO_CYTOKINE_STIMULUS
2	Down	0.00352348	0.116521	GO_POSITIVE_T_CELL_SELECTION
3	Up	0.00355566	0.116521	GO_HYALURONIC_ACID_BINDING
3	Down	0.0035747	0.116521	GO_GRANULOCYTE_ACTIVATION
18	Down	0.0035753	0.116521	GO_ENDOCYTIC_VESICLE_MEMBRANE
7	Down	0.00375998	0.121723	GO_ER_TO_GOLGI_TRANSPORT_VESICLE_MEMBRANE
15	Down	0.00383652	0.123379	GO_ORGANELLE_SUBCOMPARTMENT
4	Down	0.00387059	0.123655	GO_ACTIN_FILAMENT
11	Down	0.00393977	0.125043	GO_POSITIVE_REGULATION_OF_LEUKOCYTE_DIFFERENTIATION
5	Down	0.00400332	0.126235	GO_LYMPHOCYTE_ACTIVATION_INVOLVED_IN_IMMUNE_RESPONSE
8	Up	0.00408331	0.127926	GO_TRANSITION_METAL_ION_HOMEOSTASIS
2	Up	0.00423088	0.130861	GO_NITRIC_OXIDE_METABOLIC_PROCESS
2	Up	0.00423088	0.130861	GO_REACTIVE_NITROGEN_SPECIES_METABOLIC_PROCESS
8	Down	0.00430874	0.132425	GO_NEGATIVE_REGULATION_OF_HOMEOSTATIC_PROCESS
4	Down	0.00436079	0.133182	GO_TOLERANCE_INDUCTION
4	Down	0.0044314	0.134493	GO_POSITIVE_REGULATION_OF_LEUKOCYTE_CHEMOTAXIS
3	Up	0.00460324	0.137137	GO_POSITIVE_REGULATION_OF_GENE_EXPRESSION_EPIGENETIC
3	Up	0.00460324	0.137137	GO_CHROMATIN_SILENCING
3	Up	0.00460324	0.137137	GO_CHROMATIN_SILENCING_AT_RDNA
2	Down	0.0046471	0.1376	GO_NEGATIVE_REGULATION_OF_B_CELL_APOPTOTIC_PROCESS
10	Up	0.0048151	0.141391	GO_PLATELET_ALPHA_GRANULE
5	Down	0.00483337	0.141391	GO_POSITIVE_REGULATION_OF_PHAGOCYTOSIS
9	Down	0.00490123	0.142517	GO_PROTEIN_ACTIVATION_CASCADE
3	Down	0.00505813	0.146204	GO_VASOCONSTRICTION
7	Down	0.00542667	0.153874	GO_CLATHRIN_COATED_ENDOCYTIC_VESICLE
7	Down	0.00542667	0.153874	GO_CLATHRIN_COATED_VESICLE_MEMBRANE
7	Down	0.00542667	0.153874	GO_CLATHRIN_COATED_ENDOCYTIC_VESICLE_MEMBRANE
19	Down	0.00545024	0.153874	GO_LYMPHOCYTE_ACTIVATION
5	Down	0.00568013	0.159438	GO_NEGATIVE_REGULATION_OF_LEUKOCYTE_APOPTOTIC_PROCESS
38	Down	0.00576309	0.160836	GO_IMMUNE_SYSTEM_DEVELOPMENT
4	Down	0.00585985	0.162603	GO_PHAGOCYTIC_CUP
16	Down	0.00595308	0.164251	GO_INTRINSIC_COMPONENT_OF_ORGANELLE_MEMBRANE
3	Down	0.00604627	0.16588	GO_POSITIVE_REGULATION_OF_INTERLEUKIN_10_PRODUCTION
2	Down	0.00612544	0.167107	GO_POSITIVE_REGULATION_OF_OSTEOCLAST_DIFFERENTIATION
24	Down	0.00622738	0.168939	GO_REGULATION_OF_LEUKOCYTE_PROLIFERATION
12	Up	0.00644775	0.173482	GO_DNA_TEMPLATED_TRANSCRIPTION_INITIATION
1	Down	0.00661985	0.173482	GO_POSITIVE_REGULATION_OF_LYMPHOCYTE_MIGRATION
1	Down	0.00661985	0.173482	GO_MICROGLIAL_CELL_ACTIVATION
1	Down	0.00661985	0.173482	GO_RESPONSE_TO_HYDROPEROXIDE
1	Down	0.00661985	0.173482	GO_CELLULAR_RESPONSE_TO_ALKALOID
1	Down	0.00661985	0.173482	GO_REGULATION_OF_T_CELL_MIGRATION
4	Down	0.00664491	0.173482	GO_T_CELL_SELECTION
2	Up	0.00671847	0.174448	GO_REGULATION_OF_PHOSPHOLIPASE_C_ACTIVITY
3	Up	0.00682559	0.174448	GO_ATP_DEPENDENT_CHROMATIN_REMODELING
3	Up	0.00682559	0.174448	GO_HISTONE_EXCHANGE
3	Up	0.00682559	0.174448	GO_CENTROMERE_COMPLEX_ASSEMBLY
7	Down	0.00695755	0.176889	GO_REGULATION_OF_LEUKOCYTE_APOPTOTIC_PROCESS
8	Down	0.007057	0.178483	GO_ER_TO_GOLGI_TRANSPORT_VESICLE
7	Up	0.00724412	0.182266	GO_IRON_ION_HOMEOSTASIS
99	Down	0.00755062	0.188999	GO_REGULATION_OF_IMMUNE_SYSTEM_PROCESS
7	Down	0.00763042	0.190017	GO_ANTIGEN_PROCESSING_AND_PRESENTATION_OF_PEPTIDE_ANTIGEN_VIA_MHC_CLASS_I
3	Down	0.00767576	0.190171	GO_POSITIVE_REGULATION_OF_PROTEIN_TYROSINE_KINASE_ACTIVITY
2	Down	0.0078012	0.192298	GO_NEGATIVE_REGULATION_OF_OXIDOREDUCTASE_ACTIVITY
5	Up	0.0078612	0.192798	GO_TELOMERE_ORGANIZATION
22	Down	0.00792547	0.193397	GO_REGULATION_OF_LEUKOCYTE_DIFFERENTIATION
4	Up	0.00808472	0.196297	GO_CHLORIDE_TRANSPORT
33	Down	0.00836008	0.201973	GO_POSITIVE_REGULATION_OF_CYTOKINE_PRODUCTION
18	Down	0.00866979	0.207209	GO_POSITIVE_REGULATION_OF_LEUKOCYTE_PROLIFERATION
18	Up	0.00868408	0.207209	GO_APICAL_PLASMA_MEMBRANE
12	Down	0.00870481	0.207209	GO_INTRINSIC_COMPONENT_OF_ENDOPLASMIC_RETICULUM_MEMBRANE
2	Down	0.00886286	0.208922	GO_REGULATION_OF_TYPE_2_IMMUNE_RESPONSE
2	Down	0.00886286	0.208922	GO_POSITIVE_REGULATION_OF_TYPE_2_IMMUNE_RESPONSE
5	Down	0.00895224	0.21001	GO_ACTIN_FILAMENT_BINDING
4	Down	0.00965343	0.225371	GO_POSITIVE_REGULATION_OF_BLOOD_PRESSURE
10	Down	0.00978381	0.227321	GO_POSITIVE_REGULATION_OF_T_CELL_PROLIFERATION
2	Down	0.00986427	0.227923	GO_RESPONSE_TO_MONOAMINE
4	Up	0.00994297	0.227923	GO_HYALURONAN_CATABOLIC_PROCESS
9	Down	0.0099505	0.227923	GO_TRANS_GOLGI_NETWORK
2	Down	0.0100294	0.228652	GO_POSITIVE_REGULATION_OF_REACTIVE_OXYGEN_SPECIES_BIOSYNTHETIC_PROCESS
37	Down	0.0102138	0.231766	GO_CELL_ACTIVATION
2	Down	0.010371	0.233635	GO_RESPONSE_TO_MAGNESIUM_ION
4	Down	0.0104404	0.233635	GO_PROSTAGLANDIN_METABOLIC_PROCESS
4	Down	0.0104404	0.233635	GO_PROSTANOID_METABOLIC_PROCESS
7	Down	0.0107262	0.238928	GO_POSITIVE_REGULATION_OF_LYMPHOCYTE_DIFFERENTIATION
12	Down	0.0107858	0.239158	GO_T_CELL_DIFFERENTIATION
4	Down	0.0108709	0.239281	GO_REGULATION_OF_CALCIUM_ION_TRANSPORT_INTO_CYTOSOL
14	Down	0.0108899	0.239281	GO_CELLULAR_PROTEIN_COMPLEX_ASSEMBLY
4	Up	0.011228	0.244497	GO_DNA_REPLICATION_INDEPENDENT_NUCLEOSOME_ASSEMBLY
4	Up	0.011228	0.244497	GO_DNA_REPLICATION_INDEPENDENT_NUCLEOSOME_ORGANIZATION
124	Down	0.0113496	0.245906	GO_IMMUNE_SYSTEM_PROCESS
10	Down	0.0113939	0.245906	GO_REGULATION_OF_CELL_SHAPE
1	Down	0.0116981	0.249149	GO_ACTIVATION_OF_ADENYLATE_CYCLASE_ACTIVITY
1	Down	0.0116981	0.249149	GO_LONG_TERM_SYNAPTIC_DEPRESSION
1	Down	0.0116981	0.249149	GO_ADENYLATE_CYCLASE_ACTIVATING_DOPAMINE_RECEPTOR_SIGNALING_PATHWAY
13	Down	0.0123897	0.261419	GO_POSITIVE_REGULATION_OF_PROTEOLYSIS
11	Down	0.0124172	0.261419	GO_REGULATION_OF_LYMPHOCYTE_DIFFERENTIATION
4	Up	0.012571	0.261419	GO_NEGATIVE_REGULATION_OF_GENE_EXPRESSION_EPIGENETIC
48	Down	0.0127645	0.261419	GO_REGULATION_OF_CYTOKINE_PRODUCTION
1	Up	0.0127765	0.261419	GO_MAINTENANCE_OF_GASTROINTESTINAL_EPITHELIUM
7	Down	0.0128024	0.261419	GO_FATTY_ACID_BIOSYNTHETIC_PROCESS
3	Up	0.0128791	0.261419	GO_POSITIVE_REGULATION_OF_PHOSPHOLIPASE_ACTIVITY
3	Up	0.0128791	0.261419	GO_REGULATION_OF_PHOSPHOLIPASE_ACTIVITY
3	Up	0.0128791	0.261419	GO_REGULATION_OF_LIPASE_ACTIVITY
3	Up	0.0128791	0.261419	GO_POSITIVE_REGULATION_OF_LIPASE_ACTIVITY
3	Down	0.0129143	0.261419	GO_NEGATIVE_REGULATION_OF_LYMPHOCYTE_APOPTOTIC_PROCESS
5	Down	0.0129202	0.261419	GO_POSITIVE_REGULATION_OF_ACUTE_INFLAMMATORY_RESPONSE
1	Down	0.0131593	0.265151	GO_CALMODULIN_DEPENDENT_PROTEIN_KINASE_ACTIVITY
8	Up	0.0135299	0.270375	GO_CARDIAC_CHAMBER_DEVELOPMENT
8	Up	0.0135299	0.270375	GO_CARDIAC_CHAMBER_MORPHOGENESIS
4	Down	0.0138446	0.275531	GO_REGULATION_OF_INTERLEUKIN_10_PRODUCTION
10	Down	0.0143221	0.282714	GO_MONOCARBOXYLIC_ACID_BIOSYNTHETIC_PROCESS
21	Down	0.014335	0.282714	GO_REGULATION_OF_ERK1_AND_ERK2_CASCADE
13	Down	0.0143802	0.282714	GO_LYMPHOCYTE_DIFFERENTIATION
9	Down	0.0144706	0.283344	GO_REGULATION_OF_B_CELL_PROLIFERATION
4	Down	0.0147423	0.286632	GO_POSITIVE_REGULATION_OF_REGULATED_SECRETORY_PATHWAY
5	Down	0.0147566	0.286632	GO_AMMONIUM_TRANSPORT
26	Down	0.0151524	0.291985	GO_INTERSPECIES_INTERACTION_BETWEEN_ORGANISMS
26	Down	0.0151524	0.291985	GO_SYMBIOSIS_ENCOMPASSING_MUTUALISM_THROUGH_PARASITISM
6	Down	0.0153474	0.294574	GO_REGULATION_OF_LEUKOCYTE_CHEMOTAXIS
2	Down	0.0155129	0.296577	GO_POSITIVE_REGULATION_OF_LIPID_STORAGE
3	Down	0.0160969	0.306535	GO_HYDROGEN_PEROXIDE_METABOLIC_PROCESS
2	Up	0.0163877	0.310855	GO_NEGATIVE_REGULATION_OF_CELL_DIVISION
6	Up	0.0166305	0.314233	GO_CARDIAC_VENTRICLE_DEVELOPMENT
13	Down	0.0167224	0.314745	GO_PROTEIN_C_TERMINUS_BINDING
7	Up	0.0168722	0.316177	GO_CELLULAR_TRANSITION_METAL_ION_HOMEOSTASIS
43	Down	0.0169287	0.316177	GO_INFLAMMATORY_RESPONSE
2	Down	0.0171344	0.318792	GO_LEUKOCYTE_DEGRANULATION
4	Up	0.0174047	0.320866	GO_VASCULAR_ENDOTHELIAL_GROWTH_FACTOR_SIGNALING_PATHWAY
4	Up	0.0176274	0.320866	GO_INORGANIC_ANION_TRANSMEMBRANE_TRANSPORTER_ACTIVITY
5	Up	0.0177327	0.320866	GO_REGULATION_OF_KIDNEY_DEVELOPMENT
2	Down	0.0177745	0.320866	GO_RESPIRATORY_BURST
2	Down	0.0177745	0.320866	GO_SUPEROXIDE_ANION_GENERATION
2	Down	0.0177745	0.320866	GO_OXIDOREDUCTASE_ACTIVITY_ACTING_ON_NAD_P_H
2	Down	0.0177745	0.320866	GO_SUPEROXIDE_GENERATING_NADPH_OXIDASE_ACTIVITY
2	Down	0.0177745	0.320866	GO_OXIDOREDUCTASE_ACTIVITY_ACTING_ON_NAD_P_H_OXYGEN_AS_ACCEPTOR
5	Down	0.0181159	0.325817	GO_REGULATION_OF_LYMPHOCYTE_APOPTOTIC_PROCESS
3	Down	0.0182372	0.326507	GO_T_CELL_DIFFERENTIATION_INVOLVED_IN_IMMUNE_RESPONSE
6	Down	0.0182887	0.326507	GO_FC_EPSILON_RECEPTOR_SIGNALING_PATHWAY
3	Up	0.018426	0.327754	GO_DICARBOXYLIC_ACID_TRANSMEMBRANE_TRANSPORTER_ACTIVITY
2	Down	0.018611	0.328636	GO_POSITIVE_REGULATION_OF_FIBROBLAST_PROLIFERATION
2	Down	0.018611	0.328636	GO_REGULATION_OF_MACROPHAGE_CYTOKINE_PRODUCTION
5	Up	0.0187282	0.329509	GO_AMINOGLYCAN_CATABOLIC_PROCESS
14	Down	0.0188087	0.32973	GO_GLYCOPROTEIN_METABOLIC_PROCESS
6	Down	0.0189577	0.330796	GO_POSITIVE_REGULATION_OF_EXOCYTOSIS
3	Down	0.0190058	0.330796	GO_MHC_PROTEIN_BINDING
8	Down	0.0192772	0.334321	GO_POSITIVE_REGULATION_OF_MYELOID_CELL_DIFFERENTIATION
7	Up	0.0194933	0.334557	GO_HYALURONAN_METABOLIC_PROCESS
2	Down	0.0195314	0.334557	GO_RESPONSE_TO_NERVE_GROWTH_FACTOR
53	Down	0.0195485	0.334557	GO_CELLULAR_LIPID_METABOLIC_PROCESS
9	Down	0.0195664	0.334557	GO_TRANSPORT_VESICLE_MEMBRANE
5	Down	0.0199414	0.338586	GO_POSITIVE_REGULATION_OF_GLUCOSE_TRANSPORT
5	Down	0.0199414	0.338586	GO_REGULATION_OF_GLUCOSE_TRANSPORT
4	Down	0.0200983	0.34006	GO_CALMODULIN_BINDING
11	Down	0.02047	0.345148	GO_CLATHRIN_COATED_VESICLE
9	Down	0.0208091	0.34965	GO_REGULATION_OF_REGULATED_SECRETORY_PATHWAY
2	Up	0.0210219	0.352008	GO_PLATELET_ALPHA_GRANULE_MEMBRANE
37	Down	0.0215395	0.358627	GO_VACUOLAR_MEMBRANE
21	Up	0.0215649	0.358627	GO_APICAL_PART_OF_CELL
9	Down	0.0218848	0.362705	GO_NEUROTRANSMITTER_TRANSPORT
5	Up	0.0223537	0.369217	GO_DIGESTIVE_SYSTEM_PROCESS
2	Down	0.0229187	0.376287	GO_POSITIVE_REGULATION_OF_CALCIUM_MEDIATED_SIGNALING
3	Down	0.0230116	0.376287	GO_BETA_AMYLOID_BINDING
5	Down	0.0230359	0.376287	GO_REGULATION_OF_CELL_CYCLE_G1_S_PHASE_TRANSITION
4	Up	0.0230917	0.376287	GO_PEPTIDE_CROSS_LINKING
10	Down	0.0232153	0.377035	GO_REGULATION_OF_B_CELL_ACTIVATION
24	Down	0.0233651	0.377462	GO_ENDOCYTIC_VESICLE
4	Down	0.0234747	0.377462	GO_NEGATIVE_REGULATION_OF_T_CELL_DIFFERENTIATION
4	Down	0.0234747	0.377462	GO_NEGATIVE_REGULATION_OF_LYMPHOCYTE_DIFFERENTIATION
7	Up	0.0236216	0.37857	GO_PURINE_CONTAINING_COMPOUND_BIOSYNTHETIC_PROCESS
3	Up	0.0239056	0.38186	GO_RESPONSE_TO_XENOBIOTIC_STIMULUS
1	Up	0.0242475	0.386052	GO_ENDOPLASMIC_RETICULUM_CALCIUM_ION_HOMEOSTASIS
16	Down	0.0243501	0.386419	GO_REGULATION_OF_T_CELL_PROLIFERATION
9	Down	0.0254136	0.401983	GO_CELLULAR_RESPONSE_TO_INTERFERON_GAMMA
2	Down	0.0255256	0.402443	GO_IMMUNOLOGICAL_SYNAPSE_FORMATION
6	Up	0.025823	0.404505	GO_CHROMATIN_ASSEMBLY_OR_DISASSEMBLY
6	Up	0.025823	0.404505	GO_DNA_PACKAGING
5	Down	0.0260327	0.405175	GO_REGULATION_OF_NITRIC_OXIDE_BIOSYNTHETIC_PROCESS
5	Down	0.0260327	0.405175	GO_REGULATION_OF_REACTIVE_OXYGEN_SPECIES_BIOSYNTHETIC_PROCESS
5	Up	0.0264707	0.410676	GO_CHROMATIN_REMODELING
5	Down	0.0277148	0.426427	GO_INTEGRIN_MEDIATED_SIGNALING_PATHWAY
4	Up	0.0277668	0.426427	GO_PROTEIN_TETRAMERIZATION
10	Down	0.0278037	0.426427	GO_REGULATION_OF_T_CELL_DIFFERENTIATION
2	Down	0.027925	0.426427	GO_POSITIVE_REGULATION_OF_TYROSINE_PHOSPHORYLATION_OF_STAT3_PROTEIN
2	Down	0.027925	0.426427	GO_REGULATION_OF_TYROSINE_PHOSPHORYLATION_OF_STAT3_PROTEIN
2	Down	0.0280259	0.42653	GO_NEUROTROPHIN_SIGNALING_PATHWAY
8	Down	0.0281074	0.42653	GO_REGULATION_OF_COAGULATION
70	Down	0.0282871	0.426978	GO_POSITIVE_REGULATION_OF_PROTEIN_MODIFICATION_PROCESS
2	Down	0.0283128	0.426978	GO_NATURAL_KILLER_CELL_ACTIVATION
2	Down	0.0287081	0.428992	GO_OLFACTORY_LOBE_DEVELOPMENT
16	Down	0.0287564	0.428992	GO_POSITIVE_REGULATION_OF_PEPTIDYL_TYROSINE_PHOSPHORYLATION
5	Up	0.0288809	0.428992	GO_INORGANIC_ANION_TRANSPORT
1	Down	0.029792	0.428992	GO_PHAGOLYSOSOME_ASSEMBLY
1	Down	0.029792	0.428992	GO_NATURAL_KILLER_CELL_ACTIVATION_INVOLVED_IN_IMMUNE_RESPONSE
1	Down	0.029792	0.428992	GO_NATURAL_KILLER_CELL_MEDIATED_IMMUNITY
1	Down	0.029792	0.428992	GO_HOMEOSTASIS_OF_NUMBER_OF_CELLS_WITHIN_A_TISSUE
1	Down	0.029792	0.428992	GO_MYOSIN_HEAVY_CHAIN_BINDING
1	Down	0.029792	0.428992	GO_ACTIN_MONOMER_BINDING
7	Up	0.0298945	0.428992	GO_DIGESTION
3	Down	0.0299725	0.428992	GO_REGULATION_OF_MAST_CELL_ACTIVATION
1	Down	0.0300443	0.428992	GO_POSITIVE_REGULATION_OF_THYMOCYTE_AGGREGATION
1	Down	0.0300443	0.428992	GO_POSITIVE_REGULATION_OF_T_CELL_DIFFERENTIATION_IN_THYMUS
5	Down	0.030085	0.428992	GO_PEPTIDE_ANTIGEN_BINDING
12	Down	0.0301279	0.428992	GO_MYELOID_LEUKOCYTE_ACTIVATION
11	Down	0.0302888	0.428992	GO_SIGNAL_RELEASE
2	Down	0.0303174	0.428992	GO_GLYCOLIPID_BIOSYNTHETIC_PROCESS
1	Up	0.0306178	0.428992	GO_DNA_STRAND_ELONGATION_INVOLVED_IN_DNA_REPLICATION
1	Up	0.0306178	0.428992	GO_TELOMERE_MAINTENANCE_VIA_RECOMBINATION
1	Up	0.0306178	0.428992	GO_DNA_STRAND_ELONGATION
1	Up	0.0306178	0.428992	GO_MITOTIC_RECOMBINATION
1	Up	0.0306178	0.428992	GO_SINGLE_STRANDED_DNA_DEPENDENT_ATPASE_ACTIVITY
6	Up	0.030644	0.428992	GO_CELLULAR_IRON_ION_HOMEOSTASIS
53	Down	0.0307827	0.428992	GO_CELL_CELL_SIGNALING
1	Up	0.0309199	0.428992	GO_EPITHELIAL_CELL_CELL_ADHESION
1	Up	0.0309199	0.428992	GO_CELL_DEATH_IN_RESPONSE_TO_OXIDATIVE_STRESS
1	Up	0.0309199	0.428992	GO_RETINAL_METABOLIC_PROCESS
1	Up	0.0309199	0.428992	GO_ESTROGEN_METABOLIC_PROCESS
41	Down	0.0311458	0.429684	GO_CELLULAR_RESPONSE_TO_CYTOKINE_STIMULUS
4	Down	0.0311468	0.429684	GO_T_CELL_ACTIVATION_INVOLVED_IN_IMMUNE_RESPONSE
54	Down	0.0315448	0.431234	GO_CELL_SURFACE
4	Up	0.0317032	0.431234	GO_CELLULAR_MONOVALENT_INORGANIC_CATION_HOMEOSTASIS
4	Up	0.0317032	0.431234	GO_REGULATION_OF_PH
4	Up	0.0317032	0.431234	GO_MONOVALENT_INORGANIC_CATION_HOMEOSTASIS
4	Up	0.0317032	0.431234	GO_REGULATION_OF_CELLULAR_PH
13	Down	0.0318674	0.432257	GO_REGULATION_OF_EXOCYTOSIS
2	Up	0.0321579	0.433775	GO_VENTRICULAR_SEPTUM_MORPHOGENESIS
2	Up	0.0321579	0.433775	GO_VENTRICULAR_SEPTUM_DEVELOPMENT
11	Up	0.0324431	0.436409	GO_CARBOHYDRATE_DERIVATIVE_CATABOLIC_PROCESS
2	Down	0.0325606	0.436779	GO_O_ACYLTRANSFERASE_ACTIVITY
22	Down	0.0328286	0.437826	GO_PHOSPHOLIPID_METABOLIC_PROCESS
1	Up	0.0329091	0.437826	GO_NEGATIVE_REGULATION_OF_JUN_KINASE_ACTIVITY
1	Up	0.0329091	0.437826	GO_NEGATIVE_REGULATION_OF_TUMOR_NECROSIS_FACTOR_MEDIATED_SIGNALING_PATHWAY
3	Down	0.0330675	0.438731	GO_MONOCYTE_DIFFERENTIATION
3	Up	0.0333288	0.440993	GO_HEXOSAMINIDASE_ACTIVITY
11	Down	0.0336104	0.443512	GO_REGULATION_OF_MYELOID_LEUKOCYTE_DIFFERENTIATION
9	Down	0.0338002	0.444807	GO_REGULATION_OF_ION_HOMEOSTASIS
5	Up	0.0341176	0.447771	GO_ACUTE_PHASE_RESPONSE
34	Down	0.0349296	0.457192	GO_CATALYTIC_COMPLEX
8	Down	0.0355411	0.461863	GO_POSITIVE_REGULATION_OF_B_CELL_ACTIVATION
3	Up	0.0355718	0.461863	GO_SIGNAL_TRANSDUCTION_IN_ABSENCE_OF_LIGAND
3	Up	0.0355718	0.461863	GO_EXTRINSIC_APOPTOTIC_SIGNALING_PATHWAY_IN_ABSENCE_OF_LIGAND
4	Up	0.0362551	0.468231	GO_CARDIAC_SEPTUM_DEVELOPMENT
4	Up	0.0362551	0.468231	GO_CARDIAC_SEPTUM_MORPHOGENESIS
2	Down	0.0369096	0.474161	GO_POSITIVE_REGULATION_OF_G1_S_TRANSITION_OF_MITOTIC_CELL_CYCLE
2	Down	0.0369096	0.474161	GO_POSITIVE_REGULATION_OF_CELL_CYCLE_G1_S_PHASE_TRANSITION
33	Down	0.0370957	0.475295	GO_SIDE_OF_MEMBRANE
50	Up	0.0389859	0.498199	GO_CHEMICAL_HOMEOSTASIS
2	Down	0.0395625	0.499147	GO_THYMIC_T_CELL_SELECTION
2	Down	0.0395625	0.499147	GO_NEGATIVE_T_CELL_SELECTION
4	Down	0.0397221	0.499147	GO_THYMOCYTE_AGGREGATION
4	Down	0.0397221	0.499147	GO_T_CELL_DIFFERENTIATION_IN_THYMUS
8	Down	0.0397549	0.499147	GO_POSITIVE_REGULATION_OF_CANONICAL_WNT_SIGNALING_PATHWAY
50	Up	0.0398492	0.499147	GO_CARDIOVASCULAR_SYSTEM_DEVELOPMENT
50	Up	0.0398492	0.499147	GO_CIRCULATORY_SYSTEM_DEVELOPMENT
8	Up	0.040542	0.499147	GO_SECRETORY_GRANULE_LUMEN
8	Up	0.040542	0.499147	GO_VESICLE_LUMEN
8	Up	0.040542	0.499147	GO_PLATELET_ALPHA_GRANULE_LUMEN
3	Down	0.0405505	0.499147	GO_CELLULAR_EXTRAVASATION
62	Down	0.0405801	0.499147	GO_LIPID_METABOLIC_PROCESS
4	Up	0.0406879	0.499147	GO_PURINE_NUCLEOSIDE_BIOSYNTHETIC_PROCESS
4	Up	0.0406879	0.499147	GO_PURINE_RIBONUCLEOSIDE_BIOSYNTHETIC_PROCESS
3	Down	0.0409161	0.499147	GO_NEGATIVE_REGULATION_OF_PEPTIDE_SECRETION
8	Up	0.0409198	0.499147	GO_INTEGRIN_BINDING
2	Down	0.0410489	0.499147	GO_POSITIVE_REGULATION_OF_ADENYLATE_CYCLASE_ACTIVITY
2	Down	0.0410489	0.499147	GO_POSITIVE_REGULATION_OF_LYASE_ACTIVITY
2	Down	0.0410489	0.499147	GO_POSITIVE_REGULATION_OF_CYCLASE_ACTIVITY
4	Down	0.0411159	0.499147	GO_REGULATION_OF_TYROSINE_PHOSPHORYLATION_OF_STAT_PROTEIN
1	Up	0.0415119	0.501447	GO_BENZENE_CONTAINING_COMPOUND_METABOLIC_PROCESS
1	Up	0.0415119	0.501447	GO_OLIGOPEPTIDE_BINDING
10	Down	0.0420209	0.504556	GO_ACTIN_FILAMENT_ORGANIZATION
31	Down	0.0420659	0.504556	GO_REGULATION_OF_VESICLE_MEDIATED_TRANSPORT
5	Down	0.0421154	0.504556	GO_REGULATION_OF_SEQUESTERING_OF_CALCIUM_ION
7	Down	0.0421849	0.504556	GO_REGULATION_OF_PHAGOCYTOSIS
1	Down	0.0423337	0.505092	GO_GDP_DISSOCIATION_INHIBITOR_ACTIVITY
2	Up	0.0426289	0.50666	GO_KIDNEY_MESENCHYME_DEVELOPMENT
2	Down	0.0427781	0.50666	GO_RESPONSE_TO_INTERLEUKIN_4
2	Down	0.0427781	0.50666	GO_CELLULAR_RESPONSE_TO_INTERLEUKIN_4
10	Down	0.0430184	0.508266	GO_REGULATION_OF_WOUND_HEALING
5	Down	0.043353	0.510976	GO_REGULATION_OF_TISSUE_REMODELING
3	Up	0.0434746	0.511168	GO_PLATELET_DERIVED_GROWTH_FACTOR_RECEPTOR_SIGNALING_PATHWAY
11	Down	0.0436959	0.511478	GO_VIRAL_LIFE_CYCLE
3	Down	0.0437286	0.511478	GO_REGULATION_OF_CALCIUM_MEDIATED_SIGNALING
68	Down	0.0439737	0.511478	GO_POSITIVE_REGULATION_OF_PHOSPHATE_METABOLIC_PROCESS
68	Down	0.0439737	0.511478	GO_POSITIVE_REGULATION_OF_PHOSPHORUS_METABOLIC_PROCESS
121	Down	0.0440276	0.511478	GO_POSITIVE_REGULATION_OF_RESPONSE_TO_STIMULUS
2	Up	0.0444036	0.514615	GO_REGULATION_OF_DNA_DEPENDENT_DNA_REPLICATION
10	Down	0.0447042	0.516866	GO_COATED_VESICLE_MEMBRANE
2	Down	0.0448249	0.51703	GO_REGULATION_OF_INTERLEUKIN_6_BIOSYNTHETIC_PROCESS
5	Down	0.045205	0.520179	GO_PHOSPHATIDYLINOSITOL_BIOSYNTHETIC_PROCESS
15	Down	0.046958	0.534597	GO_PHOSPHOLIPID_BIOSYNTHETIC_PROCESS
2	Down	0.0470084	0.534597	GO_PHOSPHOLIPID_DEPHOSPHORYLATION
2	Down	0.0470084	0.534597	GO_PHOSPHATIDYLINOSITOL_DEPHOSPHORYLATION
2	Down	0.0470084	0.534597	GO_PHOSPHATIDYLINOSITOL_PHOSPHATE_PHOSPHATASE_ACTIVITY
2	Down	0.0470084	0.534597	GO_PHOSPHATIDYLINOSITOL_PHOSPHATE_5_PHOSPHATASE_ACTIVITY
4	Down	0.0471367	0.534803	GO_AMMONIUM_ION_BINDING
3	Down	0.0473311	0.535757	GO_REGULATION_OF_GRANULOCYTE_DIFFERENTIATION
3	Up	0.0477003	0.536076	GO_POSITIVE_REGULATION_OF_METANEPHROS_DEVELOPMENT
3	Up	0.0477003	0.536076	GO_REGULATION_OF_METANEPHROS_DEVELOPMENT
17	Down	0.0477785	0.536076	GO_GLYCEROPHOSPHOLIPID_METABOLIC_PROCESS
51	Down	0.0478009	0.536076	GO_NUCLEAR_OUTER_MEMBRANE_ENDOPLASMIC_RETICULUM_MEMBRANE_NETWORK
3	Down	0.048087	0.536806	GO_INNER_MITOCHONDRIAL_MEMBRANE_PROTEIN_COMPLEX
3	Down	0.048087	0.536806	GO_MITOCHONDRIAL_PROTEIN_COMPLEX
28	Down	0.0482248	0.537109	GO_REGULATION_OF_HEMOPOIESIS
6	Down	0.0484598	0.538491	GO_REGULATION_OF_OSTEOCLAST_DIFFERENTIATION
6	Up	0.0488977	0.542117	GO_GLYCOSYL_COMPOUND_BIOSYNTHETIC_PROCESS
30	Down	0.0490151	0.542181	GO_POSITIVE_REGULATION_OF_CELL_ADHESION
13	Down	0.0492404	0.543435	GO_DEFENSE_RESPONSE_TO_BACTERIUM
78	Up	0.0495317	0.54541	GO_HOMEOSTATIC_PROCESS
3	Up	0.0503516	0.551079	GO_MUSCLE_ORGAN_MORPHOGENESIS
16	Down	0.050387	0.551079	GO_CARBOXYLIC_ACID_BIOSYNTHETIC_PROCESS
16	Down	0.050387	0.551079	GO_ORGANIC_ACID_BIOSYNTHETIC_PROCESS
3	Up	0.0509632	0.55296	GO_METANEPHRIC_NEPHRON_MORPHOGENESIS
1	Down	0.0512421	0.55296	GO_MITOCHONDRIAL_ELECTRON_TRANSPORT_UBIQUINOL_TO_CYTOCHROME_C
1	Down	0.0512421	0.55296	GO_OXIDATIVE_PHOSPHORYLATION
1	Down	0.0512421	0.55296	GO_CYTOCHROME_COMPLEX
1	Down	0.0512421	0.55296	GO_RESPIRATORY_CHAIN
1	Down	0.0512421	0.55296	GO_2_IRON_2_SULFUR_CLUSTER_BINDING
5	Up	0.0514601	0.554081	GO_KIDNEY_MORPHOGENESIS
12	Down	0.0517021	0.555454	GO_REGULATION_OF_NEURON_DEATH
48	Down	0.051897	0.556317	GO_REGULATION_OF_CELL_ADHESION
2	Up	0.0520241	0.556451	GO_IMPORT_INTO_CELL
5	Down	0.0523077	0.558255	GO_GRANULOCYTE_MIGRATION
3	Up	0.0525104	0.558355	GO_OXIDOREDUCTASE_ACTIVITY_OXIDIZING_METAL_IONS
16	Up	0.0526152	0.558355	GO_ORGANONITROGEN_COMPOUND_CATABOLIC_PROCESS
14	Down	0.052662	0.558355	GO_MONOVALENT_INORGANIC_CATION_TRANSPORT
4	Up	0.0529195	0.559863	GO_CELL_CELL_CONTACT_ZONE
6	Down	0.0530806	0.560346	GO_POSITIVE_REGULATION_OF_B_CELL_PROLIFERATION
20	Down	0.0532936	0.56076	GO_GLYCEROLIPID_METABOLIC_PROCESS
7	Down	0.0533508	0.56076	GO_VIRUS_RECEPTOR_ACTIVITY
32	Down	0.0538724	0.56502	GO_REGULATION_OF_CELL_MORPHOGENESIS
9	Down	0.0540981	0.56603	GO_NEGATIVE_REGULATION_OF_NEURON_DEATH
5	Down	0.0542436	0.56603	GO_PROTEOGLYCAN_METABOLIC_PROCESS
4	Down	0.0543184	0.56603	GO_PRODUCTION_OF_MOLECULAR_MEDIATOR_INVOLVED_IN_INFLAMMATORY_RESPONSE
7	Down	0.0545462	0.567187	GO_POSITIVE_REGULATION_OF_DEVELOPMENTAL_GROWTH
22	Down	0.0550371	0.570265	GO_TRANSFERASE_COMPLEX
1	Up	0.0550771	0.570265	GO_REGULATION_OF_HETEROTYPIC_CELL_CELL_ADHESION
11	Down	0.0557023	0.574827	GO_PHOSPHATIDYLINOSITOL_METABOLIC_PROCESS
57	Down	0.0557545	0.574827	GO_ENDOPLASMIC_RETICULUM_PART
13	Down	0.0558885	0.574988	GO_RESPONSE_TO_ESTRADIOL
1	Down	0.0569157	0.581163	GO_REGULATION_OF_DEFENSE_RESPONSE_TO_VIRUS_BY_VIRUS
1	Down	0.0569157	0.581163	GO_POSITIVE_REGULATION_OF_CALCIUM_ION_TRANSPORT_INTO_CYTOSOL
1	Down	0.0569157	0.581163	GO_T_CELL_RECEPTOR_COMPLEX
1	Down	0.057381	0.581163	GO_PHOSPHOTRANSFERASE_ACTIVITY_NITROGENOUS_GROUP_AS_ACCEPTOR
1	Up	0.0573989	0.581163	GO_L_AMINO_ACID_IMPORT
1	Up	0.0573989	0.581163	GO_BASIC_AMINO_ACID_TRANSPORT
1	Up	0.0573989	0.581163	GO_AMINO_ACID_IMPORT
7	Down	0.0574461	0.581163	GO_PHAGOCYTIC_VESICLE_MEMBRANE
8	Down	0.0575903	0.581411	GO_POSITIVE_REGULATION_OF_ENDOCYTOSIS
43	Up	0.0577295	0.581607	GO_ORGANONITROGEN_COMPOUND_BIOSYNTHETIC_PROCESS
41	Down	0.0578786	0.581901	GO_VACUOLAR_PART
1	Down	0.0584255	0.583774	GO_REGULATION_OF_NEUROTRANSMITTER_SECRETION
1	Down	0.0584255	0.583774	GO_REGULATION_OF_SYNAPTIC_VESICLE_EXOCYTOSIS
1	Down	0.0584255	0.583774	GO_REGULATION_OF_SYNAPTIC_VESICLE_TRANSPORT
9	Up	0.0587032	0.584408	GO_NEPHRON_DEVELOPMENT
1	Down	0.0588349	0.584408	GO_CYCLOOXYGENASE_PATHWAY
13	Down	0.05885	0.584408	GO_CENTRAL_NERVOUS_SYSTEM_NEURON_DIFFERENTIATION
12	Down	0.0590881	0.584765	GO_CYTOKINE_BINDING
30	Down	0.0591268	0.584765	GO_RESPONSE_TO_BACTERIUM
5	Down	0.0595414	0.587669	GO_MACROPHAGE_ACTIVATION
4	Up	0.0596869	0.58791	GO_METANEPHROS_MORPHOGENESIS
3	Down	0.0604175	0.591678	GO_PRESYNAPTIC_ACTIVE_ZONE
4	Down	0.0608228	0.591678	GO_MAMMARY_GLAND_MORPHOGENESIS
1	Up	0.0611661	0.591678	GO_NEGATIVE_REGULATION_OF_PEPTIDYL_TYROSINE_PHOSPHORYLATION
1	Up	0.0611661	0.591678	GO_NEGATIVE_REGULATION_OF_PROTEIN_TYROSINE_KINASE_ACTIVITY
1	Up	0.0611661	0.591678	GO_POSITIVE_REGULATION_OF_INTERLEUKIN_8_SECRETION
1	Up	0.0611661	0.591678	GO_POSITIVE_REGULATION_OF_INTERLEUKIN_6_SECRETION
1	Up	0.0611661	0.591678	GO_REGULATION_OF_INTERLEUKIN_8_SECRETION
1	Up	0.0611661	0.591678	GO_RENAL_ABSORPTION
1	Up	0.0611661	0.591678	GO_RESPONSE_TO_UV_B
6	Up	0.0615635	0.594339	GO_COLLAGEN_BINDING
32	Up	0.0619356	0.596745	GO_ION_HOMEOSTASIS
3	Up	0.0621008	0.597151	GO_INTERLEUKIN_1_MEDIATED_SIGNALING_PATHWAY
1	Up	0.0626149	0.60084	GO_BRANCHED_CHAIN_AMINO_ACID_METABOLIC_PROCESS
3	Down	0.0627319	0.60084	GO_REGULATION_OF_RELEASE_OF_SEQUESTERED_CALCIUM_ION_INTO_CYTOSOL
74	Up	0.0633286	0.605362	GO_ORGANONITROGEN_COMPOUND_METABOLIC_PROCESS
1	Up	0.0645414	0.614535	GO_REGULATION_OF_CELL_PROLIFERATION_INVOLVED_IN_KIDNEY_DEVELOPMENT
1	Up	0.0645414	0.614535	GO_REGULATION_OF_GLOMERULUS_DEVELOPMENT
23	Down	0.0647878	0.615675	GO_MONOCARBOXYLIC_ACID_METABOLIC_PROCESS
1	Up	0.0655686	0.616388	GO_NEGATIVE_REGULATION_OF_MUSCLE_CELL_APOPTOTIC_PROCESS
1	Up	0.0655686	0.616388	GO_REGULATION_OF_MUSCLE_CELL_APOPTOTIC_PROCESS
1	Up	0.0655686	0.616388	GO_REGULATION_OF_STRIATED_MUSCLE_CELL_APOPTOTIC_PROCESS
1	Up	0.0655686	0.616388	GO_NEGATIVE_REGULATION_OF_STRIATED_MUSCLE_CELL_APOPTOTIC_PROCESS
49	Down	0.0657219	0.616388	GO_RESPONSE_TO_CYTOKINE
2	Up	0.0657514	0.616388	GO_POLYAMINE_METABOLIC_PROCESS
2	Up	0.0657514	0.616388	GO_AMINE_BIOSYNTHETIC_PROCESS
3	Down	0.0661373	0.618811	GO_NEGATIVE_REGULATION_OF_BLOOD_PRESSURE
3	Up	0.0662812	0.618964	GO_MONOOXYGENASE_ACTIVITY
1	Up	0.0665767	0.620531	GO_OXIDOREDUCTASE_ACTIVITY_OXIDIZING_METAL_IONS_NAD_OR_NADP_AS_ACCEPTOR
8	Down	0.0672843	0.625924	GO_INNATE_IMMUNE_RESPONSE_ACTIVATING_CELL_SURFACE_RECEPTOR_SIGNALING_PATHWAY
2	Down	0.0677098	0.626271	GO_G_PROTEIN_COUPLED_PURINERGIC_RECEPTOR_SIGNALING_PATHWAY
2	Down	0.0677098	0.626271	GO_PURINERGIC_RECEPTOR_ACTIVITY
3	Down	0.0678187	0.626271	GO_CELL_CELL_RECOGNITION
4	Down	0.0682341	0.626271	GO_PROTEOGLYCAN_BIOSYNTHETIC_PROCESS
100	Down	0.0685207	0.626271	GO_POSITIVE_REGULATION_OF_MULTICELLULAR_ORGANISMAL_PROCESS
2	Down	0.0686113	0.626271	GO_RESPONSE_TO_AMINE
2	Down	0.0686113	0.626271	GO_RESPONSE_TO_AMPHETAMINE
2	Down	0.0686113	0.626271	GO_DOPAMINE_RECEPTOR_SIGNALING_PATHWAY
2	Down	0.0686113	0.626271	GO_CATECHOLAMINE_BINDING
2	Down	0.0686113	0.626271	GO_DOPAMINE_BINDING
3	Down	0.0696183	0.628042	GO_REGULATION_OF_T_CELL_DIFFERENTIATION_IN_THYMUS
3	Down	0.0696183	0.628042	GO_REGULATION_OF_THYMOCYTE_AGGREGATION
5	Down	0.0699333	0.628042	GO_LIPOSACCHARIDE_METABOLIC_PROCESS
78	Down	0.0699887	0.628042	GO_IDENTICAL_PROTEIN_BINDING
31	Down	0.070097	0.628042	GO_SYNAPTIC_SIGNALING
3	Down	0.0704564	0.628042	GO_MAMMARY_GLAND_DUCT_MORPHOGENESIS
9	Down	0.0704866	0.628042	GO_MOVEMENT_IN_ENVIRONMENT_OF_OTHER_ORGANISM_INVOLVED_IN_SYMBIOTIC_INTERACTION
9	Down	0.0704866	0.628042	GO_ENTRY_INTO_CELL_OF_OTHER_ORGANISM_INVOLVED_IN_SYMBIOTIC_INTERACTION
9	Down	0.0704866	0.628042	GO_VIRAL_ENTRY_INTO_HOST_CELL
9	Down	0.0704866	0.628042	GO_ENTRY_INTO_OTHER_ORGANISM_INVOLVED_IN_SYMBIOTIC_INTERACTION
9	Down	0.0704866	0.628042	GO_MOVEMENT_IN_HOST_ENVIRONMENT
9	Down	0.0704866	0.628042	GO_ENTRY_INTO_HOST
9	Down	0.0704866	0.628042	GO_ENTRY_INTO_HOST_CELL
2	Down	0.0710234	0.629361	GO_REGULATION_OF_GRANULOCYTE_CHEMOTAXIS
2	Down	0.0710234	0.629361	GO_REGULATION_OF_NEUTROPHIL_MIGRATION
2	Down	0.0710234	0.629361	GO_REGULATION_OF_NEUTROPHIL_CHEMOTAXIS
1	Down	0.0716202	0.632341	GO_ACYLGLYCEROL_O_ACYLTRANSFERASE_ACTIVITY
1	Down	0.0716202	0.632341	GO_LYSOPHOSPHOLIPID_ACYLTRANSFERASE_ACTIVITY
1	Up	0.0720016	0.633406	GO_EMBRYONIC_DIGESTIVE_TRACT_MORPHOGENESIS
1	Up	0.0720016	0.633406	GO_EMBRYONIC_DIGESTIVE_TRACT_DEVELOPMENT
6	Down	0.0724363	0.636077	GO_PRESYNAPTIC_PROCESS_INVOLVED_IN_SYNAPTIC_TRANSMISSION
2	Down	0.0730038	0.637931	GO_REGULATION_OF_SYSTEMIC_ARTERIAL_BLOOD_PRESSURE_BY_HORMONE
2	Down	0.0730038	0.637931	GO_ENDOCRINE_PROCESS
3	Up	0.0730416	0.637931	GO_REGULATION_OF_RELEASE_OF_CYTOCHROME_C_FROM_MITOCHONDRIA
13	Down	0.0741747	0.646665	GO_ORGANIC_HYDROXY_COMPOUND_TRANSPORT
7	Down	0.0744311	0.646744	GO_FOREBRAIN_GENERATION_OF_NEURONS
25	Down	0.0744501	0.646744	GO_REGULATION_OF_CYTOSKELETON_ORGANIZATION
93	Down	0.074863	0.648223	GO_LOCOMOTION
51	Down	0.0748874	0.648223	GO_NEGATIVE_REGULATION_OF_CELL_DEATH
4	Up	0.0752388	0.650106	GO_IRON_ION_TRANSPORT
6	Down	0.0758959	0.650519	GO_REGULATION_OF_G_PROTEIN_COUPLED_RECEPTOR_PROTEIN_SIGNALING_PATHWAY
25	Up	0.0759019	0.650519	GO_SECRETORY_GRANULE
2	Down	0.0760809	0.650519	GO_LEUKOTRIENE_BIOSYNTHETIC_PROCESS
2	Down	0.0760809	0.650519	GO_LIPOXYGENASE_PATHWAY
2	Down	0.0760809	0.650519	GO_LEUKOTRIENE_METABOLIC_PROCESS
10	Up	0.076329	0.650519	GO_CELLULAR_RESPONSE_TO_RADIATION
4	Up	0.0763444	0.650519	GO_POSITIVE_REGULATION_OF_KIDNEY_DEVELOPMENT
12	Down	0.0763583	0.650519	GO_NEGATIVE_REGULATION_OF_CELL_ACTIVATION
4	Up	0.0770076	0.654902	GO_DNA_DEPENDENT_DNA_REPLICATION
4	Up	0.0772001	0.655391	GO_POSITIVE_REGULATION_OF_DNA_BIOSYNTHETIC_PROCESS
2	Up	0.0775666	0.657353	GO_CHAPERONE_BINDING
2	Down	0.0779152	0.657515	GO_RESPONSE_TO_CADMIUM_ION
2	Down	0.0779919	0.657515	GO_DENDRITIC_SPINE_DEVELOPMENT
2	Down	0.0779919	0.657515	GO_DENDRITIC_SPINE_ORGANIZATION
4	Up	0.0785517	0.661087	GO_TRANSFERASE_ACTIVITY_TRANSFERRING_AMINO_ACYL_GROUPS
30	Up	0.0787332	0.661468	GO_UROGENITAL_SYSTEM_DEVELOPMENT
8	Up	0.0793419	0.661948	GO_PROTEIN_HETEROOLIGOMERIZATION
6	Up	0.0793857	0.661948	GO_PROTEIN_DNA_COMPLEX
3	Down	0.0794313	0.661948	GO_DENDRITE_MORPHOGENESIS
5	Down	0.0794838	0.661948	GO_GOLGI_STACK
6	Up	0.079603	0.661948	GO_METANEPHROS_DEVELOPMENT
3	Down	0.0796082	0.661948	GO_REGULATION_OF_VESICLE_FUSION
13	Up	0.0797984	0.662395	GO_AMINOGLYCAN_METABOLIC_PROCESS
9	Down	0.081307	0.673766	GO_TELENCEPHALON_DEVELOPMENT
3	Down	0.08176	0.676365	GO_SODIUM_INDEPENDENT_ORGANIC_ANION_TRANSPORT
3	Down	0.0819033	0.676399	GO_DEFENSE_RESPONSE_TO_GRAM_NEGATIVE_BACTERIUM
7	Down	0.0824378	0.679657	GO_POSITIVE_REGULATION_OF_LEUKOCYTE_MIGRATION
5	Down	0.0833602	0.682731	GO_REGULATION_OF_ERYTHROCYTE_DIFFERENTIATION
7	Down	0.0833673	0.682731	GO_ASSOCIATIVE_LEARNING
16	Up	0.0834571	0.682731	GO_APOPTOTIC_SIGNALING_PATHWAY
2	Down	0.0835835	0.682731	GO_PHAGOSOME_MATURATION
26	Up	0.0837567	0.682731	GO_SECRETORY_VESICLE
3	Up	0.0839718	0.682731	GO_RESPONSE_TO_TYPE_I_INTERFERON
3	Up	0.0843731	0.682731	GO_NEGATIVE_REGULATION_OF_SKELETAL_MUSCLE_TISSUE_DEVELOPMENT
10	Up	0.0848308	0.682731	GO_REGULATION_OF_CELL_DIVISION
11	Down	0.0849625	0.682731	GO_REGULATION_OF_NEUROTRANSMITTER_LEVELS
11	Down	0.0851653	0.682731	GO_FC_RECEPTOR_SIGNALING_PATHWAY
2	Down	0.0853233	0.682731	GO_ANTIOXIDANT_ACTIVITY
2	Down	0.0853233	0.682731	GO_OXIDOREDUCTASE_ACTIVITY_ACTING_ON_PEROXIDE_AS_ACCEPTOR
4	Up	0.0853812	0.682731	GO_APOPTOTIC_CELL_CLEARANCE
4	Down	0.0854027	0.682731	GO_MAMMARY_GLAND_EPITHELIUM_DEVELOPMENT
3	Down	0.0855076	0.682731	GO_STEM_CELL_DIVISION
2	Up	0.0857658	0.682731	GO_REGULATION_OF_VASCULAR_ENDOTHELIAL_GROWTH_FACTOR_RECEPTOR_SIGNALING_PATHWAY
2	Up	0.0857658	0.682731	GO_POSITIVE_REGULATION_OF_VASCULAR_ENDOTHELIAL_GROWTH_FACTOR_RECEPTOR_SIGNALING_PATHWAY
2	Down	0.0858274	0.682731	GO_PROTEASOME_BINDING
9	Up	0.0860142	0.682731	GO_MUCOPOLYSACCHARIDE_METABOLIC_PROCESS
3	Up	0.0860431	0.682731	GO_P53_BINDING
2	Down	0.0862299	0.682731	GO_EMBRYONIC_AXIS_SPECIFICATION
17	Up	0.0863163	0.682731	GO_INTRACELLULAR_RECEPTOR_SIGNALING_PATHWAY
11	Up	0.0863279	0.682731	GO_NEGATIVE_REGULATION_OF_PROTEIN_SERINE_THREONINE_KINASE_ACTIVITY
1	Up	0.0864661	0.682731	GO_HYPEROSMOTIC_RESPONSE
1	Up	0.0864661	0.682731	GO_NEGATIVE_REGULATION_OF_NECROTIC_CELL_DEATH
1	Up	0.0864661	0.682731	GO_POSITIVE_REGULATION_OF_ORGAN_GROWTH
6	Down	0.0868754	0.684515	GO_CATION_CHANNEL_COMPLEX
2	Down	0.0874416	0.684515	GO_ACTIN_POLYMERIZATION_OR_DEPOLYMERIZATION
2	Down	0.0874416	0.684515	GO_ACTIN_FILAMENT_POLYMERIZATION
4	Up	0.0876546	0.684515	GO_NEGATIVE_REGULATION_OF_PROTEIN_CATABOLIC_PROCESS
12	Up	0.0877388	0.684515	GO_GLYCOSAMINOGLYCAN_BINDING
11	Down	0.0878913	0.684515	GO_ICOSANOID_METABOLIC_PROCESS
11	Down	0.0878913	0.684515	GO_FATTY_ACID_DERIVATIVE_METABOLIC_PROCESS
20	Down	0.088022	0.684515	GO_FATTY_ACID_METABOLIC_PROCESS
6	Up	0.0881018	0.684515	GO_GENE_SILENCING
6	Up	0.0881018	0.684515	GO_GENE_SILENCING_BY_RNA
3	Down	0.0884112	0.685822	GO_MEMBRANE_LIPID_BIOSYNTHETIC_PROCESS
2	Up	0.0888697	0.687272	GO_RESPONSE_TO_PLATELET_DERIVED_GROWTH_FACTOR
18	Down	0.0888982	0.687272	GO_ACTIN_FILAMENT_BASED_PROCESS
9	Down	0.0890227	0.687272	GO_LAMELLIPODIUM
47	Down	0.0895018	0.689874	GO_PROTEIN_HOMODIMERIZATION_ACTIVITY
2	Up	0.0904137	0.694698	GO_CELLULAR_RESPONSE_TO_GAMMA_RADIATION
2	Up	0.0904137	0.694698	GO_RESPONSE_TO_GAMMA_RADIATION
9	Up	0.0910951	0.697725	GO_TRANSCRIPTION_FACTOR_ACTIVITY_DIRECT_LIGAND_REGULATED_SEQUENCE_SPECIFIC_DNA_BINDING
9	Up	0.0910951	0.697725	GO_STEROID_HORMONE_RECEPTOR_ACTIVITY
11	Down	0.0917276	0.701463	GO_RESPONSE_TO_INTERFERON_GAMMA
19	Up	0.0923108	0.703698	GO_CELLULAR_RESPONSE_TO_ABIOTIC_STIMULUS
20	Down	0.0923773	0.703698	GO_AMIDE_BINDING
12	Down	0.0924545	0.703698	GO_UNSATURATED_FATTY_ACID_METABOLIC_PROCESS
3	Down	0.0926156	0.70382	GO_RESPONSE_TO_REDOX_STATE
2	Up	0.0930489	0.705013	GO_FERROUS_IRON_BINDING
7	Down	0.0930629	0.705013	GO_FC_GAMMA_RECEPTOR_SIGNALING_PATHWAY
18	Down	0.0939406	0.710553	GO_ACTIVATION_OF_INNATE_IMMUNE_RESPONSE
14	Down	0.0946097	0.714199	GO_COATED_VESICLE
3	Down	0.0947167	0.714199	GO_SYNAPTIC_TRANSMISSION_DOPAMINERGIC
9	Down	0.0967782	0.727178	GO_POSITIVE_REGULATION_OF_WNT_SIGNALING_PATHWAY
9	Down	0.0968938	0.727178	GO_MAMMARY_GLAND_DEVELOPMENT
9	Up	0.0970545	0.727178	GO_NUCLEOSIDE_PHOSPHATE_BIOSYNTHETIC_PROCESS
2	Up	0.0971095	0.727178	GO_POLYSOME
35	Up	0.0973011	0.727178	GO_CELLULAR_CHEMICAL_HOMEOSTASIS
5	Up	0.0973365	0.727178	GO_POSITIVE_REGULATION_OF_CELL_SUBSTRATE_ADHESION
7	Down	0.098124	0.731536	GO_INTERFERON_GAMMA_MEDIATED_SIGNALING_PATHWAY
12	Down	0.0982211	0.731536	GO_NEGATIVE_REGULATION_OF_LEUKOCYTE_DIFFERENTIATION
10	Down	0.0983834	0.731623	GO_GLYCOSYLATION
42	Down	0.0986756	0.732674	GO_TRANSMEMBRANE_RECEPTOR_PROTEIN_TYROSINE_KINASE_SIGNALING_PATHWAY
7	Down	0.0989343	0.733473	GO_DENDRITE_DEVELOPMENT
3	Up	0.0991373	0.733858	GO_ACTIVATION_OF_MAPKK_ACTIVITY
6	Down	0.100036	0.739386	GO_CELLULAR_RESPIRATION
2	Up	0.101021	0.743255	GO_MESENCHYMAL_TO_EPITHELIAL_TRANSITION
2	Up	0.101021	0.743255	GO_RENAL_VESICLE_DEVELOPMENT
2	Up	0.101021	0.743255	GO_METANEPHRIC_RENAL_VESICLE_MORPHOGENESIS
12	Up	0.10129	0.743255	GO_CELLULAR_AMINO_ACID_METABOLIC_PROCESS
3	Down	0.101419	0.743255	GO_B_CELL_RECEPTOR_SIGNALING_PATHWAY
87	Down	0.101478	0.743255	GO_POSITIVE_REGULATION_OF_PROTEIN_METABOLIC_PROCESS
16	Down	0.102036	0.746213	GO_ACTIN_BINDING
4	Down	0.102823	0.750836	GO_GOLGI_CISTERNA
1	Up	0.103158	0.75103	GO_COPPER_ION_TRANSPORT
1	Up	0.103158	0.75103	GO_COPPER_ION_BINDING
4	Up	0.104193	0.75743	GO_REGULATION_OF_FIBROBLAST_MIGRATION
2	Down	0.104778	0.757461	GO_REGULATION_OF_MACROPHAGE_DIFFERENTIATION
10	Up	0.104806	0.757461	GO_TRANSCRIPTION_INITIATION_FROM_RNA_POLYMERASE_II_PROMOTER
5	Down	0.104822	0.757461	GO_LYMPHOCYTE_HOMEOSTASIS
5	Down	0.104822	0.757461	GO_LEUKOCYTE_HOMEOSTASIS
3	Down	0.105234	0.758887	GO_POSITIVE_REGULATION_OF_CELL_CYCLE_PHASE_TRANSITION
22	Down	0.105331	0.758887	GO_REGULATION_OF_ACTIN_FILAMENT_BASED_PROCESS
11	Down	0.106286	0.76192	GO_RESPONSE_TO_CORTICOSTEROID
6	Up	0.106392	0.76192	GO_NUCLEAR_CHROMOSOME_TELOMERIC_REGION
6	Up	0.106392	0.76192	GO_CHROMOSOME_TELOMERIC_REGION
5	Down	0.106554	0.76192	GO_REGULATION_OF_OXIDOREDUCTASE_ACTIVITY
2	Up	0.106694	0.76192	GO_REGULATION_OF_ALPHA_AMINO_3_HYDROXY_5_METHYL_4_ISOXAZOLE_PROPIONATE_SELECTIVE_GLUTAMATE_RECEPTOR_ACTIVITY
2	Up	0.106694	0.76192	GO_REGULATION_OF_NEUROTRANSMITTER_RECEPTOR_ACTIVITY
63	Up	0.107556	0.766949	GO_PLASMA_MEMBRANE_REGION
3	Down	0.108158	0.76898	GO_RESPONSE_TO_MORPHINE
3	Down	0.108158	0.76898	GO_RESPONSE_TO_ISOQUINOLINE_ALKALOID
3	Down	0.108317	0.768986	GO_ELECTRON_TRANSPORT_CHAIN
16	Up	0.109985	0.771276	GO_CELLULAR_RESPONSE_TO_STEROID_HORMONE_STIMULUS
6	Up	0.110183	0.771276	GO_CELLULAR_RESPONSE_TO_VASCULAR_ENDOTHELIAL_GROWTH_FACTOR_STIMULUS
13	Up	0.110255	0.771276	GO_GROWTH_FACTOR_BINDING
8	Up	0.110534	0.771276	GO_NUCLEAR_TRANSCRIPTION_FACTOR_COMPLEX
8	Down	0.110539	0.771276	GO_REGULATION_OF_ACUTE_INFLAMMATORY_RESPONSE
1	Up	0.110545	0.771276	GO_RENAL_SYSTEM_PROCESS_INVOLVED_IN_REGULATION_OF_BLOOD_VOLUME
1	Up	0.110545	0.771276	GO_ACTIN_FILAMENT_BASED_MOVEMENT
1	Up	0.110545	0.771276	GO_REGULATION_OF_GLOMERULAR_FILTRATION
1	Up	0.110545	0.771276	GO_POSITIVE_REGULATION_OF_CELL_MATRIX_ADHESION
1	Up	0.110545	0.771276	GO_ACTIN_MEDIATED_CELL_CONTRACTION
1	Up	0.110545	0.771276	GO_PROTEIN_LOCALIZATION_TO_CELL_SURFACE
1	Up	0.110545	0.771276	GO_RENAL_SYSTEM_PROCESS_INVOLVED_IN_REGULATION_OF_SYSTEMIC_ARTERIAL_BLOOD_PRESSURE
18	Down	0.110981	0.771842	GO_LEUKOCYTE_CELL_CELL_ADHESION
5	Down	0.111104	0.771842	GO_INTERCELLULAR_BRIDGE
1	Up	0.111408	0.771842	GO_REGULATION_OF_MITOCHONDRIAL_TRANSLATION
4	Up	0.111665	0.771842	GO_SECRETORY_GRANULE_MEMBRANE
5	Down	0.11167	0.771842	GO_REGULATION_OF_INTERLEUKIN_2_PRODUCTION
11	Up	0.111724	0.771842	GO_HISTONE_BINDING
2	Down	0.111739	0.771842	GO_INTRACELLULAR_LIPID_TRANSPORT
4	Up	0.11232	0.774752	GO_PRIMARY_ALCOHOL_METABOLIC_PROCESS
5	Up	0.112583	0.775347	GO_MICROVILLUS
2	Up	0.112725	0.775347	GO_EPITHELIAL_STRUCTURE_MAINTENANCE
86	Down	0.113131	0.776445	GO_ENDOPLASMIC_RETICULUM
4	Down	0.113205	0.776445	GO_POSITIVE_CHEMOTAXIS
5	Down	0.114471	0.782386	GO_E_BOX_BINDING
26	Down	0.115167	0.782386	GO_NITROGEN_COMPOUND_TRANSPORT
7	Up	0.115563	0.782386	GO_REGULATION_OF_DNA_BIOSYNTHETIC_PROCESS
75	Down	0.115632	0.782386	GO_CELL_MOTILITY
75	Down	0.115632	0.782386	GO_LOCALIZATION_OF_CELL
2	Down	0.115676	0.782386	GO_HYDROGEN_ION_TRANSMEMBRANE_TRANSPORT
2	Down	0.115676	0.782386	GO_HYDROGEN_ION_TRANSMEMBRANE_TRANSPORTER_ACTIVITY
10	Down	0.115678	0.782386	GO_PHAGOCYTIC_VESICLE
101	Up	0.11589	0.782386	GO_TISSUE_DEVELOPMENT
5	Up	0.115967	0.782386	GO_KERATINOCYTE_DIFFERENTIATION
27	Down	0.115969	0.782386	GO_LEUKOCYTE_MIGRATION
22	Down	0.11634	0.782386	GO_EXTERNAL_SIDE_OF_PLASMA_MEMBRANE
5	Down	0.11641	0.782386	GO_NIK_NF_KAPPAB_SIGNALING
5	Up	0.116573	0.782386	GO_GLUTATHIONE_METABOLIC_PROCESS
7	Up	0.11659	0.782386	GO_RNA_POLYMERASE_II_TRANSCRIPTION_FACTOR_COMPLEX
3	Down	0.116954	0.782386	GO_NEGATIVE_REGULATION_OF_B_CELL_ACTIVATION
3	Down	0.116954	0.782386	GO_NEGATIVE_REGULATION_OF_B_CELL_PROLIFERATION
6	Up	0.116971	0.782386	GO_POSITIVE_REGULATION_OF_EPITHELIAL_CELL_DIFFERENTIATION
36	Down	0.118427	0.788087	GO_LYTIC_VACUOLE
1	Down	0.118473	0.788087	GO_STRESS_FIBER_ASSEMBLY
1	Down	0.118473	0.788087	GO_CONTRACTILE_ACTIN_FILAMENT_BUNDLE_ASSEMBLY
1	Down	0.118473	0.788087	GO_NEGATIVE_REGULATION_OF_RHO_PROTEIN_SIGNAL_TRANSDUCTION
3	Up	0.118691	0.788431	GO_BONE_RESORPTION
5	Down	0.118849	0.788431	GO_TRANSMISSION_OF_NERVE_IMPULSE
4	Down	0.120042	0.795259	GO_REGULATION_OF_FIBROBLAST_PROLIFERATION
4	Up	0.120997	0.797567	GO_BETA_CATENIN_TCF_COMPLEX_ASSEMBLY
2	Down	0.12117	0.797567	GO_SIGNAL_TRANSDUCTION_IN_RESPONSE_TO_DNA_DAMAGE
2	Down	0.12117	0.797567	GO_G1_DNA_DAMAGE_CHECKPOINT
2	Down	0.12117	0.797567	GO_NEGATIVE_REGULATION_OF_CELL_CYCLE_G1_S_PHASE_TRANSITION
11	Down	0.121212	0.797567	GO_COFACTOR_BINDING
3	Up	0.122142	0.802602	GO_OXYGEN_BINDING
34	Down	0.122529	0.803745	GO_REGULATION_OF_ANATOMICAL_STRUCTURE_SIZE
3	Up	0.122777	0.803745	GO_RETINOIC_ACID_RECEPTOR_BINDING
55	Down	0.123187	0.803745	GO_POSITIVE_REGULATION_OF_CELL_DIFFERENTIATION
4	Down	0.12334	0.803745	GO_REGULATION_OF_SYSTEMIC_ARTERIAL_BLOOD_PRESSURE_MEDIATED_BY_A_CHEMICAL_SIGNAL
7	Down	0.123382	0.803745	GO_MYELOID_LEUKOCYTE_DIFFERENTIATION
3	Down	0.123476	0.803745	GO_PHOSPHATIDYLINOSITOL_3_PHOSPHATE_BIOSYNTHETIC_PROCESS
1	Down	0.12364	0.803745	GO_REGULATION_OF_INSULIN_LIKE_GROWTH_FACTOR_RECEPTOR_SIGNALING_PATHWAY
1	Down	0.12364	0.803745	GO_POSITIVE_REGULATION_OF_INSULIN_LIKE_GROWTH_FACTOR_RECEPTOR_SIGNALING_PATHWAY
11	Up	0.124095	0.803749	GO_HEART_MORPHOGENESIS
8	Up	0.124097	0.803749	GO_TUBE_FORMATION
4	Down	0.124138	0.803749	GO_PROTEIN_POLYMERIZATION
5	Up	0.125454	0.809717	GO_HEPARIN_BINDING
1	Up	0.125569	0.809717	GO_REGULATION_OF_GONADOTROPIN_SECRETION
1	Up	0.125569	0.809717	GO_NEUROPEPTIDE_RECEPTOR_BINDING
26	Up	0.125726	0.809717	GO_HEART_DEVELOPMENT
22	Down	0.126198	0.811677	GO_CELL_CHEMOTAXIS
2	Down	0.126603	0.813205	GO_SODIUM_INDEPENDENT_ORGANIC_ANION_TRANSMEMBRANE_TRANSPORTER_ACTIVITY
19	Up	0.127418	0.817363	GO_DNA_REPAIR
36	Up	0.127678	0.817948	GO_EPITHELIAL_CELL_DIFFERENTIATION
3	Up	0.128267	0.81956	GO_PROTEIN_CHROMOPHORE_LINKAGE
3	Up	0.128267	0.81956	GO_PHOTORECEPTOR_ACTIVITY
10	Down	0.128956	0.822875	GO_REGULATION_OF_CELL_CYCLE_PHASE_TRANSITION
12	Down	0.130532	0.824868	GO_LATE_ENDOSOME
5	Down	0.130667	0.824868	GO_REGULATION_OF_VASCULAR_ENDOTHELIAL_GROWTH_FACTOR_PRODUCTION
5	Down	0.130667	0.824868	GO_POSITIVE_REGULATION_OF_VASCULAR_ENDOTHELIAL_GROWTH_FACTOR_PRODUCTION
14	Down	0.130937	0.824868	GO_PRESYNAPSE
4	Up	0.131114	0.824868	GO_REGULATION_OF_MEIOTIC_CELL_CYCLE
2	Up	0.131215	0.824868	GO_RENAL_WATER_HOMEOSTASIS
5	Up	0.131557	0.824868	GO_KIDNEY_VASCULATURE_DEVELOPMENT
5	Up	0.131557	0.824868	GO_RENAL_SYSTEM_VASCULATURE_DEVELOPMENT
26	Down	0.132073	0.824868	GO_NUCLEOLUS
44	Down	0.132359	0.824868	GO_TAXIS
2	Down	0.132411	0.824868	GO_PROTEIN_BINDING_INVOLVED_IN_PROTEIN_FOLDING
1	Down	0.132495	0.824868	GO_CEREBELLAR_GRANULAR_LAYER_DEVELOPMENT
1	Down	0.132495	0.824868	GO_POSITIVE_REGULATION_OF_EXCITATORY_POSTSYNAPTIC_POTENTIAL
1	Down	0.132495	0.824868	GO_ASYMMETRIC_PROTEIN_LOCALIZATION
1	Down	0.132495	0.824868	GO_REGULATION_OF_CELL_PROJECTION_SIZE
1	Down	0.132495	0.824868	GO_LENS_FIBER_CELL_DEVELOPMENT
1	Down	0.132495	0.824868	GO_RECEPTOR_ACTIVATOR_ACTIVITY
1	Down	0.132495	0.824868	GO_RECEPTOR_AGONIST_ACTIVITY
1	Down	0.132495	0.824868	GO_RECEPTOR_REGULATOR_ACTIVITY
12	Up	0.133107	0.827616	GO_HORMONE_MEDIATED_SIGNALING_PATHWAY
14	Up	0.133798	0.828964	GO_CELL_ADHESION_MOLECULE_BINDING
27	Down	0.1338	0.828964	GO_CELL_MORPHOGENESIS_INVOLVED_IN_NEURON_DIFFERENTIATION
1	Up	0.133933	0.828964	GO_PROTEIN_KINASE_C_ACTIVATING_G_PROTEIN_COUPLED_RECEPTOR_SIGNALING_PATHWAY
97	Down	0.134007	0.828964	GO_MOVEMENT_OF_CELL_OR_SUBCELLULAR_COMPONENT
4	Up	0.134736	0.829749	GO_REGULATION_OF_ORGAN_GROWTH
4	Down	0.13485	0.829749	GO_POSITIVE_REGULATION_OF_MYELOID_LEUKOCYTE_DIFFERENTIATION
5	Up	0.134913	0.829749	GO_NEPHRON_EPITHELIUM_DEVELOPMENT
2	Up	0.135278	0.829749	GO_CELLULAR_ALDEHYDE_METABOLIC_PROCESS
1	Down	0.135842	0.829749	GO_PROTEIN_ALPHA_1_2_DEMANNOSYLATION
1	Down	0.135842	0.829749	GO_NUCLEOTIDE_SUGAR_METABOLIC_PROCESS
1	Down	0.135842	0.829749	GO_PROTEIN_DEMANNOSYLATION
1	Down	0.135842	0.829749	GO_PROTEIN_DEGLYCOSYLATION
1	Down	0.135842	0.829749	GO_ENDOPLASMIC_RETICULUM_QUALITY_CONTROL_COMPARTMENT
1	Down	0.135842	0.829749	GO_GLUCOSYLTRANSFERASE_ACTIVITY
23	Down	0.136664	0.832565	GO_SMALL_MOLECULE_BIOSYNTHETIC_PROCESS
11	Up	0.137005	0.832565	GO_STEROID_HORMONE_MEDIATED_SIGNALING_PATHWAY
12	Down	0.13715	0.832565	GO_SERINE_HYDROLASE_ACTIVITY
2	Up	0.137173	0.832565	GO_VENTRICULAR_CARDIAC_MUSCLE_TISSUE_DEVELOPMENT
2	Up	0.137173	0.832565	GO_CARDIAC_MUSCLE_TISSUE_MORPHOGENESIS
3	Down	0.137332	0.832565	GO_NUCLEOSIDE_TRIPHOSPHATE_METABOLIC_PROCESS
10	Down	0.137884	0.834868	GO_ENERGY_DERIVATION_BY_OXIDATION_OF_ORGANIC_COMPOUNDS
7	Up	0.139526	0.841979	GO_OVULATION_CYCLE
30	Up	0.139575	0.841979	GO_CELLULAR_RESPONSE_TO_LIPID
31	Down	0.139712	0.841979	GO_POSITIVE_REGULATION_OF_LOCOMOTION
5	Down	0.140469	0.841979	GO_POSITIVE_REGULATION_OF_SMOOTH_MUSCLE_CELL_MIGRATION
7	Up	0.140588	0.841979	GO_CELLULAR_RESPONSE_TO_LIGHT_STIMULUS
1	Up	0.141124	0.841979	GO_G_PROTEIN_COUPLED_PHOTORECEPTOR_ACTIVITY
2	Down	0.141204	0.841979	GO_REPRODUCTIVE_BEHAVIOR
2	Down	0.141204	0.841979	GO_MATING_BEHAVIOR
2	Down	0.141204	0.841979	GO_MULTI_ORGANISM_REPRODUCTIVE_BEHAVIOR
2	Up	0.141291	0.841979	GO_NEGATIVE_REGULATION_OF_RELEASE_OF_CYTOCHROME_C_FROM_MITOCHONDRIA
2	Up	0.141486	0.841979	GO_HEXOSE_TRANSMEMBRANE_TRANSPORT
2	Up	0.141486	0.841979	GO_GLUCOSE_TRANSMEMBRANE_TRANSPORT
2	Up	0.141486	0.841979	GO_MONOSACCHARIDE_TRANSPORT
2	Up	0.141486	0.841979	GO_MONOSACCHARIDE_TRANSMEMBRANE_TRANSPORTER_ACTIVITY
76	Up	0.141836	0.842121	GO_CELL_JUNCTION
3	Down	0.141856	0.842121	GO_REGULATION_OF_MUSCLE_ADAPTATION
5	Up	0.142165	0.842883	GO_OUTFLOW_TRACT_MORPHOGENESIS
2	Down	0.142332	0.842883	GO_REGULATION_OF_LYMPHOCYTE_MIGRATION
2	Down	0.142882	0.844611	GO_SOMATIC_STEM_CELL_DIVISION
20	Down	0.142972	0.844611	GO_ACTIN_CYTOSKELETON
23	Up	0.143192	0.844886	GO_ENZYME_INHIBITOR_ACTIVITY
1	Down	0.1442	0.847075	GO_POSITIVE_REGULATION_OF_ACTIN_CYTOSKELETON_REORGANIZATION
1	Down	0.1442	0.847075	GO_CYTOSKELETAL_ADAPTOR_ACTIVITY
1	Down	0.1442	0.847075	GO_PROLINE_RICH_REGION_BINDING
21	Down	0.144261	0.847075	GO_POSITIVE_REGULATION_OF_INNATE_IMMUNE_RESPONSE
9	Up	0.144936	0.847732	GO_CHROMOSOMAL_REGION
7	Up	0.145556	0.847732	GO_FERTILIZATION
2	Down	0.145946	0.847732	GO_MYOSIN_BINDING
4	Up	0.146089	0.847732	GO_CARDIAC_VENTRICLE_MORPHOGENESIS
13	Down	0.146345	0.847732	GO_GENERATION_OF_PRECURSOR_METABOLITES_AND_ENERGY
2	Up	0.14654	0.847732	GO_PURINE_RIBONUCLEOSIDE_CATABOLIC_PROCESS
2	Up	0.14654	0.847732	GO_PURINE_CONTAINING_COMPOUND_SALVAGE
2	Up	0.14654	0.847732	GO_PURINE_NUCLEOSIDE_CATABOLIC_PROCESS
2	Up	0.14654	0.847732	GO_RIBONUCLEOSIDE_CATABOLIC_PROCESS
2	Up	0.14654	0.847732	GO_CELLULAR_METABOLIC_COMPOUND_SALVAGE
10	Down	0.146619	0.847732	GO_REGULATION_OF_INTERLEUKIN_6_PRODUCTION
11	Up	0.146623	0.847732	GO_CELL_MATRIX_ADHESION
5	Up	0.147252	0.847732	GO_OVULATION_CYCLE_PROCESS
13	Down	0.147279	0.847732	GO_REGULATION_OF_RESPONSE_TO_CYTOKINE_STIMULUS
3	Up	0.147284	0.847732	GO_SPERM_FLAGELLUM
2	Down	0.147341	0.847732	GO_PROTEIN_TRIMERIZATION
2	Down	0.147341	0.847732	GO_PROTEIN_HOMOTRIMERIZATION
4	Up	0.147536	0.847852	GO_RESPONSE_TO_COLD
10	Up	0.148314	0.84973	GO_DNA_CONFORMATION_CHANGE
6	Down	0.148432	0.84973	GO_ETHANOLAMINE_CONTAINING_COMPOUND_METABOLIC_PROCESS
63	Down	0.148599	0.84973	GO_ESTABLISHMENT_OF_LOCALIZATION_IN_CELL
7	Down	0.1495	0.84973	GO_TRANSFERASE_ACTIVITY_TRANSFERRING_ACYL_GROUPS_OTHER_THAN_AMINO_ACYL_GROUPS
5	Down	0.149558	0.84973	GO_RESPONSE_TO_ELECTRICAL_STIMULUS
1	Up	0.149816	0.84973	GO_REGULATION_OF_RETINOIC_ACID_RECEPTOR_SIGNALING_PATHWAY
1	Up	0.149816	0.84973	GO_NEGATIVE_REGULATION_OF_RETINOIC_ACID_RECEPTOR_SIGNALING_PATHWAY
1	Up	0.149816	0.84973	GO_PHOTORECEPTOR_OUTER_SEGMENT_MEMBRANE
1	Up	0.149816	0.84973	GO_ALCOHOL_DEHYDROGENASE_NADP_ACTIVITY
1	Up	0.149816	0.84973	GO_ALDO_KETO_REDUCTASE_NADP_ACTIVITY
2	Down	0.150313	0.84973	GO_EYE_PHOTORECEPTOR_CELL_DIFFERENTIATION
2	Down	0.150313	0.84973	GO_PHOTORECEPTOR_CELL_DEVELOPMENT
2	Down	0.150313	0.84973	GO_PHOTORECEPTOR_CELL_DIFFERENTIATION
2	Down	0.150313	0.84973	GO_EYE_PHOTORECEPTOR_CELL_DEVELOPMENT
12	Down	0.150645	0.850147	GO_RESPONSE_TO_ALKALOID
4	Down	0.150822	0.850147	GO_REGULATION_OF_TRIGLYCERIDE_BIOSYNTHETIC_PROCESS
12	Down	0.151043	0.850147	GO_RECEPTOR_SIGNALING_PROTEIN_ACTIVITY
38	Down	0.151087	0.850147	GO_POSITIVE_REGULATION_OF_MAPK_CASCADE
2	Down	0.151371	0.85016	GO_MACROPHAGE_ACTIVATION_INVOLVED_IN_IMMUNE_RESPONSE
23	Down	0.151439	0.85016	GO_REGULATION_OF_NEURON_PROJECTION_DEVELOPMENT
2	Up	0.151641	0.850313	GO_EXTRINSIC_APOPTOTIC_SIGNALING_PATHWAY_VIA_DEATH_DOMAIN_RECEPTORS
3	Up	0.152191	0.851954	GO_MULTICELLULAR_ORGANISMAL_WATER_HOMEOSTASIS
1	Up	0.153092	0.851954	GO_FUSION_OF_SPERM_TO_EGG_PLASMA_MEMBRANE
1	Up	0.153092	0.851954	GO_PLASMA_MEMBRANE_FUSION
1	Up	0.153092	0.851954	GO_RESPONSE_TO_WATER
1	Up	0.153092	0.851954	GO_RESPONSE_TO_WATER_DEPRIVATION
3	Up	0.153159	0.851954	GO_REGULATION_OF_MEIOTIC_NUCLEAR_DIVISION
8	Down	0.153162	0.851954	GO_REGULATION_OF_SMOOTH_MUSCLE_CELL_MIGRATION
3	Down	0.153777	0.854394	GO_POSITIVE_REGULATION_OF_ERYTHROCYTE_DIFFERENTIATION
7	Down	0.154219	0.855026	GO_NEGATIVE_REGULATION_OF_NEURON_APOPTOTIC_PROCESS
6	Up	0.154243	0.855026	GO_REGULATION_OF_SKELETAL_MUSCLE_TISSUE_DEVELOPMENT
4	Down	0.154623	0.856159	GO_REGULATION_OF_EXTENT_OF_CELL_GROWTH
21	Down	0.155405	0.857882	GO_CELL_LEADING_EDGE
2	Down	0.155646	0.857882	GO_NEURONAL_POSTSYNAPTIC_DENSITY
13	Down	0.156143	0.857882	GO_REGULATION_OF_ENDOCYTOSIS
31	Down	0.156967	0.857882	GO_VESICLE_MEMBRANE
1	Down	0.157465	0.857882	GO_NEGATIVE_REGULATION_OF_BONE_RESORPTION
1	Down	0.157465	0.857882	GO_NEGATIVE_REGULATION_OF_BONE_REMODELING
1	Down	0.157465	0.857882	GO_NEGATIVE_REGULATION_OF_TISSUE_REMODELING
1	Down	0.157465	0.857882	GO_REGULATION_OF_B_CELL_DIFFERENTIATION
1	Down	0.157465	0.857882	GO_REGULATION_OF_MONOCYTE_DIFFERENTIATION
1	Down	0.157465	0.857882	GO_DETERMINATION_OF_ADULT_LIFESPAN
1	Down	0.157465	0.857882	GO_POSITIVE_REGULATION_OF_B_CELL_DIFFERENTIATION
1	Down	0.157465	0.857882	GO_INOSITOL_TRISPHOSPHATE_PHOSPHATASE_ACTIVITY
5	Down	0.157494	0.857882	GO_NEURAL_PRECURSOR_CELL_PROLIFERATION
4	Up	0.158383	0.857882	GO_BONE_REMODELING
6	Up	0.158729	0.857882	GO_EPIDERMAL_CELL_DIFFERENTIATION
3	Up	0.158819	0.857882	GO_CARBON_CARBON_LYASE_ACTIVITY
3	Up	0.158965	0.857882	GO_REGULATION_OF_MESONEPHROS_DEVELOPMENT
1	Down	0.159696	0.857882	GO_PHOSPHATIDYLINOSITOL_3_5_BISPHOSPHATE_3_PHOSPHATASE_ACTIVITY
1	Down	0.159696	0.857882	GO_PHOSPHATIDYLINOSITOL_MONOPHOSPHATE_PHOSPHATASE_ACTIVITY
2	Down	0.160051	0.857882	GO_POTASSIUM_CHANNEL_COMPLEX
2	Down	0.160051	0.857882	GO_VOLTAGE_GATED_POTASSIUM_CHANNEL_ACTIVITY
2	Up	0.160249	0.857882	GO_CARBON_OXYGEN_LYASE_ACTIVITY
58	Down	0.160256	0.857882	GO_POSITIVE_REGULATION_OF_INTRACELLULAR_SIGNAL_TRANSDUCTION
50	Down	0.160479	0.857882	GO_POSITIVE_REGULATION_OF_CELLULAR_COMPONENT_ORGANIZATION
84	Down	0.160934	0.857882	GO_POSITIVE_REGULATION_OF_CELL_COMMUNICATION
4	Down	0.161019	0.857882	GO_COLLAGEN_TRIMER
2	Down	0.161075	0.857882	GO_PHOTORECEPTOR_CELL_MAINTENANCE
1	Down	0.161197	0.857882	GO_GLYCOSPHINGOLIPID_BIOSYNTHETIC_PROCESS
1	Down	0.161197	0.857882	GO_SIALYLATION
1	Down	0.161197	0.857882	GO_INTRINSIC_COMPONENT_OF_GOLGI_MEMBRANE
1	Down	0.161197	0.857882	GO_SIALYLTRANSFERASE_ACTIVITY
2	Down	0.161245	0.857882	GO_CELLULAR_RESPONSE_TO_VIRUS
14	Down	0.161531	0.857882	GO_FOREBRAIN_DEVELOPMENT
3	Down	0.161601	0.857882	GO_POSITIVE_REGULATION_OF_SYNAPSE_ASSEMBLY
3	Down	0.161601	0.857882	GO_REGULATION_OF_SYNAPSE_ASSEMBLY
14	Up	0.161617	0.857882	GO_CELL_CELL_ADHESION_VIA_PLASMA_MEMBRANE_ADHESION_MOLECULES
3	Down	0.161734	0.857882	GO_RECEPTOR_CLUSTERING
2	Up	0.161899	0.857882	GO_SENSORY_PERCEPTION_OF_TASTE
2	Up	0.162001	0.857882	GO_MESODERMAL_CELL_DIFFERENTIATION
2	Up	0.162001	0.857882	GO_MESODERMAL_CELL_FATE_COMMITMENT
53	Down	0.162248	0.858252	GO_ENZYME_LINKED_RECEPTOR_PROTEIN_SIGNALING_PATHWAY
4	Down	0.162438	0.858321	GO_IMMUNOLOGICAL_SYNAPSE
7	Up	0.162936	0.860017	GO_KINASE_INHIBITOR_ACTIVITY
12	Up	0.163249	0.860733	GO_GLYCOSYL_COMPOUND_METABOLIC_PROCESS
5	Down	0.163785	0.861681	GO_RNA_CATABOLIC_PROCESS
18	Down	0.164016	0.861681	GO_NEURON_PROJECTION_GUIDANCE
5	Down	0.164035	0.861681	GO_EYE_MORPHOGENESIS
3	Up	0.164138	0.861681	GO_SKELETAL_MUSCLE_CELL_DIFFERENTIATION
8	Up	0.165607	0.867749	GO_NEGATIVE_REGULATION_OF_CELL_GROWTH
29	Up	0.165651	0.867749	GO_CELL_SUBSTRATE_JUNCTION
4	Up	0.166394	0.870699	GO_REGULATION_OF_RECEPTOR_ACTIVITY
13	Up	0.166733	0.871536	GO_DIGESTIVE_SYSTEM_DEVELOPMENT
36	Down	0.167183	0.872949	GO_GOLGI_APPARATUS_PART
2	Down	0.167724	0.874831	GO_RENAL_FILTRATION
3	Up	0.168352	0.877162	GO_RETINOL_METABOLIC_PROCESS
2	Down	0.169209	0.879923	GO_SYNAPTIC_VESICLE_RECYCLING
5	Up	0.169573	0.879923	GO_SENSORY_PERCEPTION_OF_CHEMICAL_STIMULUS
2	Up	0.169653	0.879923	GO_3_UTR_MEDIATED_MRNA_STABILIZATION
2	Up	0.169733	0.879923	GO_AMPA_GLUTAMATE_RECEPTOR_COMPLEX
46	Down	0.169946	0.879923	GO_ENDOSOME
7	Down	0.170098	0.879923	GO_MITOCHONDRIAL_MEMBRANE_PART
2	Up	0.17015	0.879923	GO_N_METHYLTRANSFERASE_ACTIVITY
9	Up	0.17127	0.88334	GO_REGULATION_OF_MITOCHONDRION_ORGANIZATION
2	Down	0.171489	0.88334	GO_NEGATIVE_REGULATION_OF_MYELOID_CELL_APOPTOTIC_PROCESS
4	Down	0.171495	0.88334	GO_CALCIUM_ION_IMPORT
5	Down	0.171538	0.88334	GO_CELLULAR_RESPONSE_TO_LIPOPROTEIN_PARTICLE_STIMULUS
5	Down	0.172453	0.886629	GO_SPERM_MOTILITY
6	Up	0.172542	0.886629	GO_RETINA_VASCULATURE_DEVELOPMENT_IN_CAMERA_TYPE_EYE
7	Up	0.172988	0.887979	GO_CARDIAC_MUSCLE_TISSUE_DEVELOPMENT
20	Down	0.173862	0.889351	GO_REGULATION_OF_PEPTIDYL_TYROSINE_PHOSPHORYLATION
3	Down	0.174096	0.889351	GO_GLYCOSPHINGOLIPID_METABOLIC_PROCESS
10	Up	0.17423	0.889351	GO_SKIN_DEVELOPMENT
3	Down	0.174268	0.889351	GO_POSITIVE_REGULATION_OF_INTERLEUKIN_2_PRODUCTION
41	Up	0.174305	0.889351	GO_CELLULAR_HOMEOSTASIS
69	Down	0.174354	0.889351	GO_VACUOLE
2	Up	0.174888	0.891139	GO_RESPONSE_TO_INTERFERON_BETA
29	Down	0.175495	0.892455	GO_CYTOKINE_MEDIATED_SIGNALING_PATHWAY
13	Up	0.175576	0.892455	GO_PLATELET_DEGRANULATION
6	Down	0.175891	0.892455	GO_REGULATION_OF_SYNAPSE_ORGANIZATION
3	Down	0.175915	0.892455	GO_CELL_REDOX_HOMEOSTASIS
1	Up	0.176065	0.892455	GO_DEVELOPMENTAL_PROGRAMMED_CELL_DEATH
3	Up	0.176789	0.893971	GO_CARBOHYDRATE_TRANSMEMBRANE_TRANSPORT
2	Up	0.176987	0.893971	GO_SIGNALING_PATTERN_RECOGNITION_RECEPTOR_ACTIVITY
10	Up	0.177089	0.893971	GO_CHANNEL_REGULATOR_ACTIVITY
9	Up	0.177104	0.893971	GO_REGULATION_OF_GENE_EXPRESSION_EPIGENETIC
3	Up	0.177385	0.893971	GO_HOMOTYPIC_CELL_CELL_ADHESION
17	Up	0.177698	0.893971	GO_REGULATION_OF_OSSIFICATION
3	Down	0.177713	0.893971	GO_POSITIVE_REGULATION_OF_CAMP_METABOLIC_PROCESS
52	Down	0.177837	0.893971	GO_REGULATION_OF_MAPK_CASCADE
5	Up	0.178381	0.89432	GO_TRANSITION_METAL_ION_TRANSPORT
10	Up	0.178551	0.89432	GO_SULFUR_COMPOUND_BINDING
1	Down	0.178832	0.89432	GO_DETECTION_OF_LIGHT_STIMULUS_INVOLVED_IN_VISUAL_PERCEPTION
1	Down	0.178832	0.89432	GO_POST_EMBRYONIC_MORPHOGENESIS
1	Down	0.178832	0.89432	GO_DETECTION_OF_LIGHT_STIMULUS_INVOLVED_IN_SENSORY_PERCEPTION
3	Up	0.179429	0.89432	GO_DNA_DEPENDENT_ATPASE_ACTIVITY
2	Up	0.179748	0.89432	GO_TOXIN_METABOLIC_PROCESS
2	Up	0.179748	0.89432	GO_SECONDARY_METABOLIC_PROCESS
2	Up	0.179748	0.89432	GO_EPOXYGENASE_P450_PATHWAY
2	Up	0.179748	0.89432	GO_OXIDOREDUCTASE_ACTIVITY_ACTING_ON_PAIRED_DONORS_WITH_INCORPORATION_OR_REDUCTION_OF_MOLECULAR_OXYGEN_REDUCED_FLAVIN_OR_FLAVOPROTEIN_AS_ONE_DONOR_AND_INCORPORATION_OF_ONE_ATOM_OF_OXYGEN
4	Down	0.18133	0.899296	GO_CORTICAL_CYTOSKELETON
4	Down	0.18133	0.899296	GO_CORTICAL_ACTIN_CYTOSKELETON
10	Down	0.181396	0.899296	GO_REGULATION_OF_LEUKOCYTE_MIGRATION
1	Down	0.181893	0.899296	GO_SARCOPLASM
54	Down	0.18211	0.899296	GO_NEURON_DIFFERENTIATION
1	Up	0.18214	0.899296	GO_NEGATIVE_REGULATION_OF_CELLULAR_PROTEIN_CATABOLIC_PROCESS
2	Down	0.182187	0.899296	GO_POSITIVE_REGULATION_OF_AXON_EXTENSION
1	Down	0.182415	0.899296	GO_CYTOLYSIS
1	Down	0.182415	0.899296	GO_LYSOZYME_ACTIVITY
2	Down	0.182667	0.899625	GO_BILE_ACID_TRANSMEMBRANE_TRANSPORTER_ACTIVITY
56	Up	0.183413	0.902384	GO_CELL_DEATH
21	Up	0.183935	0.904036	GO_EMBRYO_DEVELOPMENT_ENDING_IN_BIRTH_OR_EGG_HATCHING
36	Down	0.184234	0.90446	GO_NEURON_PROJECTION_DEVELOPMENT
3	Down	0.184779	0.90446	GO_REGULATION_OF_TRANSFORMING_GROWTH_FACTOR_BETA_PRODUCTION
17	Up	0.185007	0.90446	GO_NUCLEOBASE_CONTAINING_SMALL_MOLECULE_METABOLIC_PROCESS
1	Down	0.185139	0.90446	GO_REGULATION_OF_ANTIGEN_PROCESSING_AND_PRESENTATION_OF_PEPTIDE_ANTIGEN
1	Down	0.185139	0.90446	GO_POSITIVE_REGULATION_OF_PROTEIN_LOCALIZATION_TO_CELL_PERIPHERY
1	Down	0.185139	0.90446	GO_POSITIVE_REGULATION_OF_PROTEIN_LOCALIZATION_TO_PLASMA_MEMBRANE
7	Up	0.185587	0.90574	GO_NEGATIVE_REGULATION_OF_NF_KAPPAB_TRANSCRIPTION_FACTOR_ACTIVITY
11	Down	0.18691	0.908946	GO_GLYCEROLIPID_BIOSYNTHETIC_PROCESS
11	Down	0.18711	0.908946	GO_TRANSPORTER_COMPLEX
2	Up	0.187144	0.908946	GO_MONOCYTE_CHEMOTAXIS
2	Down	0.187191	0.908946	GO_MITOCHONDRIAL_TRANSMEMBRANE_TRANSPORT
2	Up	0.187333	0.908946	GO_MIDDLE_EAR_MORPHOGENESIS
3	Up	0.18748	0.908946	GO_PROTEOGLYCAN_BINDING
2	Up	0.188634	0.908946	GO_POSITIVE_REGULATION_OF_FAT_CELL_DIFFERENTIATION
28	Down	0.189538	0.908946	GO_ENDOSOMAL_PART
3	Down	0.189587	0.908946	GO_PURINERGIC_RECEPTOR_SIGNALING_PATHWAY
7	Up	0.190142	0.908946	GO_REGULATION_OF_SMOOTH_MUSCLE_CONTRACTION
29	Down	0.190927	0.908946	GO_REGULATION_OF_CELL_PROJECTION_ORGANIZATION
3	Down	0.191002	0.908946	GO_HEPARAN_SULFATE_PROTEOGLYCAN_METABOLIC_PROCESS
9	Down	0.19102	0.908946	GO_UBIQUITIN_LIGASE_COMPLEX
3	Down	0.191161	0.908946	GO_POSITIVE_REGULATION_OF_MONOCYTE_CHEMOTAXIS
1	Up	0.191508	0.908946	GO_REGULATION_OF_ESTABLISHMENT_OF_PLANAR_POLARITY_INVOLVED_IN_NEURAL_TUBE_CLOSURE
1	Up	0.191508	0.908946	GO_BETA_CATENIN_DESTRUCTION_COMPLEX_DISASSEMBLY
1	Up	0.191508	0.908946	GO_NEGATIVE_REGULATION_OF_BMP_SIGNALING_PATHWAY
1	Up	0.191508	0.908946	GO_LUNG_ALVEOLUS_DEVELOPMENT
1	Up	0.191508	0.908946	GO_WNT_SIGNALOSOME
1	Up	0.191508	0.908946	GO_WNT_ACTIVATED_RECEPTOR_ACTIVITY
1	Up	0.191852	0.908946	GO_NEURON_CELL_CELL_ADHESION
2	Up	0.192105	0.908946	GO_SYNAPTIC_TRANSMISSION_CHOLINERGIC
2	Up	0.192105	0.908946	GO_ACETYLCHOLINE_RECEPTOR_SIGNALING_PATHWAY
2	Up	0.192105	0.908946	GO_SIGNAL_TRANSDUCTION_INVOLVED_IN_CELLULAR_RESPONSE_TO_AMMONIUM_ION
2	Up	0.192105	0.908946	GO_CELLULAR_RESPONSE_TO_ACETYLCHOLINE
2	Up	0.192105	0.908946	GO_G_PROTEIN_COUPLED_ACETYLCHOLINE_RECEPTOR_SIGNALING_PATHWAY
2	Up	0.192105	0.908946	GO_RESPONSE_TO_ACETYLCHOLINE
2	Up	0.192105	0.908946	GO_POSTSYNAPTIC_SIGNAL_TRANSDUCTION
2	Up	0.192105	0.908946	GO_ACETYLCHOLINE_RECEPTOR_ACTIVITY
3	Down	0.192697	0.908946	GO_GAMMA_TUBULIN_BINDING
1	Down	0.192758	0.908946	GO_B_CELL_PROLIFERATION
1	Down	0.192758	0.908946	GO_IMMUNOGLOBULIN_PRODUCTION
1	Down	0.192758	0.908946	GO_REGULATION_OF_T_CELL_MEDIATED_CYTOTOXICITY
1	Down	0.192758	0.908946	GO_TRANSMEMBRANE_RECEPTOR_PROTEIN_PHOSPHATASE_ACTIVITY
22	Down	0.193081	0.908946	GO_CIRCADIAN_RHYTHM
7	Up	0.193084	0.908946	GO_GLOMERULUS_DEVELOPMENT
9	Up	0.193549	0.908946	GO_PROTEIN_DNA_COMPLEX_SUBUNIT_ORGANIZATION
5	Down	0.193611	0.908946	GO_SPHINGOLIPID_METABOLIC_PROCESS
8	Down	0.193717	0.908946	GO_GTPASE_ACTIVITY
9	Up	0.193731	0.908946	GO_RESPONSE_TO_HYDROGEN_PEROXIDE
2	Up	0.1944	0.909062	GO_FATTY_ACYL_COA_BINDING
2	Up	0.1944	0.909062	GO_ACYL_COA_DEHYDROGENASE_ACTIVITY
1	Down	0.194735	0.909062	GO_MUSCLE_ATROPHY
1	Down	0.194735	0.909062	GO_PROTEASOME_CORE_COMPLEX
1	Down	0.194735	0.909062	GO_THREONINE_TYPE_PEPTIDASE_ACTIVITY
16	Down	0.194902	0.909062	GO_REGULATION_OF_CHEMOTAXIS
54	Down	0.195235	0.909062	GO_CENTRAL_NERVOUS_SYSTEM_DEVELOPMENT
3	Down	0.195254	0.909062	GO_CALCIUM_CHANNEL_COMPLEX
3	Down	0.196581	0.911988	GO_NEGATIVE_REGULATION_OF_SMOOTH_MUSCLE_CELL_PROLIFERATION
11	Down	0.196847	0.911988	GO_CELL_CYCLE_PHASE_TRANSITION
28	Down	0.197165	0.911988	GO_NEURON_PROJECTION_MORPHOGENESIS
6	Up	0.197209	0.911988	GO_LYASE_ACTIVITY
1	Down	0.197232	0.911988	GO_OXIDOREDUCTASE_ACTIVITY_ACTING_ON_SINGLE_DONORS_WITH_INCORPORATION_OF_MOLECULAR_OXYGEN
1	Down	0.197315	0.911988	GO_SPHINGOMYELIN_METABOLIC_PROCESS
1	Down	0.197347	0.911988	GO_CELLULAR_RESPONSE_TO_CADMIUM_ION
3	Up	0.197385	0.911988	GO_NEGATIVE_REGULATION_OF_MITOCHONDRION_ORGANIZATION
8	Up	0.198459	0.915143	GO_SPINDLE
5	Down	0.198555	0.915143	GO_CULLIN_RING_UBIQUITIN_LIGASE_COMPLEX
2	Up	0.198633	0.915143	GO_CELLULAR_AMINO_ACID_CATABOLIC_PROCESS
9	Up	0.198899	0.915502	GO_I_BAND
6	Up	0.199655	0.918108	GO_REGULATION_OF_NUCLEAR_DIVISION
4	Down	0.200352	0.919981	GO_BHLH_TRANSCRIPTION_FACTOR_BINDING
7	Up	0.201127	0.919981	GO_HYDROLASE_ACTIVITY_ACTING_ON_GLYCOSYL_BONDS
5	Up	0.201412	0.919981	GO_REGULATION_OF_PHOSPHATIDYLINOSITOL_3_KINASE_ACTIVITY
2	Up	0.201805	0.919981	GO_SCAVENGER_RECEPTOR_ACTIVITY
1	Up	0.201911	0.919981	GO_CARBOXY_LYASE_ACTIVITY
1	Down	0.201953	0.919981	GO_CELL_DIFFERENTIATION_INVOLVED_IN_METANEPHROS_DEVELOPMENT
1	Down	0.201953	0.919981	GO_HEMATOPOIETIC_STEM_CELL_PROLIFERATION
1	Down	0.201953	0.919981	GO_POSITIVE_REGULATION_OF_TRANSFORMING_GROWTH_FACTOR_BETA_PRODUCTION
1	Down	0.201953	0.919981	GO_PORE_COMPLEX
60	Down	0.201956	0.919981	GO_REGULATION_OF_ANATOMICAL_STRUCTURE_MORPHOGENESIS
2	Down	0.202547	0.920324	GO_REPRESSING_TRANSCRIPTION_FACTOR_BINDING
3	Down	0.202584	0.920324	GO_HISTONE_H4_ACETYLATION
57	Down	0.20301	0.920324	GO_CELL_PROJECTION_ORGANIZATION
3	Down	0.203063	0.920324	GO_HINDLIMB_MORPHOGENESIS
3	Down	0.203063	0.920324	GO_EMBRYONIC_HINDLIMB_MORPHOGENESIS
41	Down	0.203225	0.920324	GO_LIPID_BINDING
11	Down	0.203634	0.920324	GO_POSITIVE_REGULATION_OF_HOMEOSTATIC_PROCESS
8	Down	0.203672	0.920324	GO_POSITIVE_REGULATION_OF_REACTIVE_OXYGEN_SPECIES_METABOLIC_PROCESS
4	Up	0.204001	0.920324	GO_NEGATIVE_REGULATION_OF_RESPONSE_TO_CYTOKINE_STIMULUS
9	Up	0.204259	0.920324	GO_NEGATIVE_REGULATION_OF_MAP_KINASE_ACTIVITY
2	Down	0.204287	0.920324	GO_NEGATIVE_REGULATION_OF_SMOOTH_MUSCLE_CELL_MIGRATION
5	Down	0.204306	0.920324	GO_LENS_DEVELOPMENT_IN_CAMERA_TYPE_EYE
44	Down	0.204913	0.922203	GO_NEURON_DEVELOPMENT
3	Down	0.205939	0.923069	GO_PHOSPHATIDYLSERINE_ACYL_CHAIN_REMODELING
3	Down	0.205939	0.923069	GO_PHOSPHATIDYLETHANOLAMINE_ACYL_CHAIN_REMODELING
3	Down	0.205939	0.923069	GO_PHOSPHATIDYLCHOLINE_ACYL_CHAIN_REMODELING
28	Down	0.207029	0.923069	GO_POSITIVE_REGULATION_OF_DEFENSE_RESPONSE
5	Down	0.20793	0.923069	GO_INOSITOL_LIPID_MEDIATED_SIGNALING
7	Down	0.208082	0.923069	GO_REGULATION_OF_LYASE_ACTIVITY
7	Down	0.208082	0.923069	GO_REGULATION_OF_ADENYLATE_CYCLASE_ACTIVITY
2	Down	0.208279	0.923069	GO_MUSCLE_ADAPTATION
2	Down	0.208422	0.923069	GO_REGULATION_OF_EXOSOMAL_SECRETION
34	Down	0.208618	0.923069	GO_CYTOSKELETAL_PROTEIN_BINDING
8	Down	0.208906	0.923069	GO_TRANSFERASE_ACTIVITY_TRANSFERRING_HEXOSYL_GROUPS
15	Down	0.208976	0.923069	GO_COGNITION
1	Down	0.209299	0.923069	GO_NEGATIVE_REGULATION_OF_PROTEIN_AUTOPHOSPHORYLATION
1	Down	0.209299	0.923069	GO_ENDOCARDIAL_CUSHION_DEVELOPMENT
1	Down	0.209299	0.923069	GO_ENDOCARDIAL_CUSHION_MORPHOGENESIS
1	Down	0.209299	0.923069	GO_ENDOCARDIAL_CUSHION_FORMATION
1	Down	0.209299	0.923069	GO_SMOOTH_MUSCLE_TISSUE_DEVELOPMENT
1	Down	0.209299	0.923069	GO_NEGATIVE_REGULATION_OF_PATHWAY_RESTRICTED_SMAD_PROTEIN_PHOSPHORYLATION
1	Down	0.209299	0.923069	GO_NEGATIVE_REGULATION_OF_MONOOXYGENASE_ACTIVITY
1	Down	0.209299	0.923069	GO_REGULATION_OF_PROTEIN_AUTOPHOSPHORYLATION
1	Down	0.209299	0.923069	GO_MESENCHYME_MORPHOGENESIS
29	Down	0.209311	0.923069	GO_REGULATION_OF_INNATE_IMMUNE_RESPONSE
11	Down	0.209477	0.923069	GO_INTERACTION_WITH_HOST
20	Up	0.210675	0.924937	GO_REGULATION_OF_INTRACELLULAR_PROTEIN_TRANSPORT
97	Down	0.210973	0.924937	GO_RECEPTOR_ACTIVITY
4	Up	0.211202	0.924937	GO_CALCIUM_CHANNEL_REGULATOR_ACTIVITY
5	Up	0.211593	0.924937	GO_PROTEIN_STABILIZATION
5	Up	0.212747	0.924937	GO_POSITIVE_REGULATION_OF_PEPTIDYL_SERINE_PHOSPHORYLATION
1	Up	0.214023	0.924937	GO_REGULATION_OF_NON_CANONICAL_WNT_SIGNALING_PATHWAY
1	Up	0.214023	0.924937	GO_AXONAL_GROWTH_CONE
1	Up	0.214023	0.924937	GO_RAC_GUANYL_NUCLEOTIDE_EXCHANGE_FACTOR_ACTIVITY
1	Down	0.214455	0.924937	GO_LIPID_PARTICLE_ORGANIZATION
34	Down	0.215001	0.924937	GO_CATION_TRANSPORT
37	Up	0.21514	0.924937	GO_ANCHORING_JUNCTION
5	Up	0.215561	0.924937	GO_POSITIVE_REGULATION_OF_PHOSPHATIDYLINOSITOL_3_KINASE_SIGNALING
40	Up	0.215625	0.924937	GO_SINGLE_ORGANISM_CATABOLIC_PROCESS
2	Up	0.215699	0.924937	GO_REGULATION_OF_ARP2_3_COMPLEX_MEDIATED_ACTIN_NUCLEATION
2	Down	0.216617	0.924937	GO_SEMAPHORIN_PLEXIN_SIGNALING_PATHWAY_INVOLVED_IN_NEURON_PROJECTION_GUIDANCE
2	Down	0.216617	0.924937	GO_SEMAPHORIN_RECEPTOR_COMPLEX
2	Down	0.216617	0.924937	GO_SEMAPHORIN_RECEPTOR_ACTIVITY
10	Up	0.216643	0.924937	GO_POSITIVE_REGULATION_OF_DNA_METABOLIC_PROCESS
2	Down	0.216766	0.924937	GO_CHROMATOID_BODY
1	Down	0.21763	0.924937	GO_AMINO_ACID_BETAINE_TRANSPORT
1	Down	0.21763	0.924937	GO_QUATERNARY_AMMONIUM_GROUP_TRANSPORT
11	Down	0.217644	0.924937	GO_MONOVALENT_INORGANIC_CATION_TRANSMEMBRANE_TRANSPORTER_ACTIVITY
3	Down	0.217961	0.924937	GO_T_CELL_HOMEOSTASIS
3	Down	0.218221	0.924937	GO_NADP_BINDING
20	Up	0.218431	0.924937	GO_CONNECTIVE_TISSUE_DEVELOPMENT
17	Down	0.218479	0.924937	GO_REGULATION_OF_MYELOID_CELL_DIFFERENTIATION
24	Down	0.218621	0.924937	GO_REGULATION_OF_EPITHELIAL_CELL_PROLIFERATION
16	Down	0.218826	0.924937	GO_TRANSPORT_VESICLE
3	Down	0.219004	0.924937	GO_CELLULAR_DEFENSE_RESPONSE
1	Up	0.219012	0.924937	GO_PRONUCLEUS
1	Down	0.219027	0.924937	GO_GLUTATHIONE_PEROXIDASE_ACTIVITY
1	Down	0.219027	0.924937	GO_CARBON_SULFUR_LYASE_ACTIVITY
4	Up	0.219339	0.924937	GO_REGULATION_OF_MEGAKARYOCYTE_DIFFERENTIATION
4	Up	0.219339	0.924937	GO_REGULATION_OF_HEMATOPOIETIC_PROGENITOR_CELL_DIFFERENTIATION
3	Up	0.219658	0.924937	GO_REGULATION_OF_MITOPHAGY
7	Up	0.219932	0.924937	GO_FAT_CELL_DIFFERENTIATION
4	Up	0.220537	0.924937	GO_EMBRYONIC_SKELETAL_SYSTEM_MORPHOGENESIS
2	Down	0.221006	0.924937	GO_CEREBELLAR_CORTEX_MORPHOGENESIS
2	Down	0.221006	0.924937	GO_CEREBELLAR_CORTEX_DEVELOPMENT
2	Down	0.221006	0.924937	GO_CELL_DIFFERENTIATION_IN_HINDBRAIN
2	Down	0.221006	0.924937	GO_HINDBRAIN_MORPHOGENESIS
2	Down	0.221006	0.924937	GO_CEREBELLAR_CORTEX_FORMATION
1	Up	0.221015	0.924937	GO_MYELOID_CELL_DEVELOPMENT
1	Up	0.221015	0.924937	GO_IRON_COORDINATION_ENTITY_TRANSPORT
1	Up	0.221015	0.924937	GO_ERYTHROCYTE_MATURATION
1	Up	0.221015	0.924937	GO_ERYTHROCYTE_DEVELOPMENT
3	Up	0.221231	0.924937	GO_IONOTROPIC_GLUTAMATE_RECEPTOR_BINDING
1	Up	0.221749	0.924937	GO_HISTONE_MONOUBIQUITINATION
1	Up	0.221749	0.924937	GO_HISTONE_UBIQUITINATION
3	Up	0.222019	0.924937	GO_KINESIN_BINDING
2	Up	0.222301	0.924937	GO_CGMP_METABOLIC_PROCESS
4	Down	0.223431	0.924937	GO_CAMERA_TYPE_EYE_MORPHOGENESIS
2	Up	0.223454	0.924937	GO_REGULATION_OF_CYTOPLASMIC_TRANSLATION
5	Down	0.22356	0.924937	GO_REGULATION_OF_TRIGLYCERIDE_METABOLIC_PROCESS
5	Up	0.223955	0.924937	GO_NEGATIVE_REGULATION_OF_MUSCLE_ORGAN_DEVELOPMENT
5	Up	0.223955	0.924937	GO_NEGATIVE_REGULATION_OF_MUSCLE_TISSUE_DEVELOPMENT
4	Down	0.224372	0.924937	GO_NEGATIVE_REGULATION_OF_REPRODUCTIVE_PROCESS
1	Up	0.224554	0.924937	GO_CELLULAR_PROTEIN_COMPLEX_DISASSEMBLY
1	Up	0.224554	0.924937	GO_MICROTUBULE_DEPOLYMERIZATION
1	Up	0.224554	0.924937	GO_PROTEIN_DEPOLYMERIZATION
1	Up	0.224554	0.924937	GO_MICROTUBULE_PLUS_END
1	Up	0.224554	0.924937	GO_SPINDLE_MICROTUBULE
1	Up	0.224554	0.924937	GO_MICROTUBULE_END
1	Up	0.224554	0.924937	GO_ATP_DEPENDENT_MICROTUBULE_MOTOR_ACTIVITY
1	Down	0.224794	0.924937	GO_HYDROGEN_PEROXIDE_CATABOLIC_PROCESS
1	Down	0.224794	0.924937	GO_RESPONSE_TO_PHENYLPROPANOID
1	Down	0.224794	0.924937	GO_UV_PROTECTION
1	Down	0.224794	0.924937	GO_HYDROLASE_ACTIVITY_ACTING_ON_CARBON_NITROGEN_BUT_NOT_PEPTIDE_BONDS_IN_LINEAR_AMIDES
7	Up	0.225171	0.924937	GO_EPIDERMIS_DEVELOPMENT
3	Down	0.225623	0.924937	GO_MATING
1	Down	0.225841	0.924937	GO_REGULATION_OF_PLATELET_AGGREGATION
1	Down	0.225841	0.924937	GO_CELLULAR_RESPONSE_TO_GROWTH_HORMONE_STIMULUS
1	Down	0.225841	0.924937	GO_RESPONSE_TO_GROWTH_HORMONE
1	Down	0.225841	0.924937	GO_LYSOSOME_LOCALIZATION
1	Down	0.225841	0.924937	GO_CELLULAR_RESPONSE_TO_HEAT
1	Down	0.225841	0.924937	GO_JAK_STAT_CASCADE_INVOLVED_IN_GROWTH_HORMONE_SIGNALING_PATHWAY
1	Down	0.225841	0.924937	GO_MYELOID_LEUKOCYTE_MEDIATED_IMMUNITY
1	Down	0.225841	0.924937	GO_MAST_CELL_MEDIATED_IMMUNITY
1	Down	0.225841	0.924937	GO_PEPTIDYL_TYROSINE_AUTOPHOSPHORYLATION
1	Down	0.225841	0.924937	GO_AZOLE_TRANSPORT
1	Down	0.225841	0.924937	GO_NON_MEMBRANE_SPANNING_PROTEIN_TYROSINE_KINASE_ACTIVITY
9	Up	0.225886	0.924937	GO_RESPONSE_TO_INTERLEUKIN_1
32	Down	0.225895	0.924937	GO_BEHAVIOR
132	Down	0.225967	0.924937	GO_CELLULAR_RESPONSE_TO_ORGANIC_SUBSTANCE
1	Up	0.226476	0.924937	GO_RESPONSE_TO_INTERFERON_ALPHA
1	Up	0.226476	0.924937	GO_NEGATIVE_REGULATION_OF_VIRAL_ENTRY_INTO_HOST_CELL
1	Up	0.226476	0.924937	GO_REGULATION_OF_VIRAL_ENTRY_INTO_HOST_CELL
10	Up	0.226663	0.924937	GO_REGULATION_OF_MUSCLE_CONTRACTION
8	Up	0.226921	0.925212	GO_CELLULAR_RESPONSE_TO_INTERLEUKIN_1
21	Down	0.227199	0.925569	GO_MICROTUBULE_ORGANIZING_CENTER
37	Up	0.227593	0.926397	GO_POSITIVE_REGULATION_OF_CELL_DEATH
12	Down	0.228629	0.929148	GO_REGULATION_OF_LIPID_BIOSYNTHETIC_PROCESS
13	Down	0.228652	0.929148	GO_REGULATION_OF_CANONICAL_WNT_SIGNALING_PATHWAY
14	Down	0.229227	0.930265	GO_BLOOD_MICROPARTICLE
2	Down	0.229501	0.930265	GO_NEGATIVE_REGULATION_OF_DENDRITE_MORPHOGENESIS
2	Down	0.229501	0.930265	GO_NEGATIVE_REGULATION_OF_DENDRITE_DEVELOPMENT
3	Up	0.230212	0.930378	GO_REGULATION_OF_CHONDROCYTE_DIFFERENTIATION
5	Down	0.230319	0.930378	GO_IMMUNOGLOBULIN_BINDING
5	Down	0.230636	0.930378	GO_REGULATION_OF_CALCIUM_ION_IMPORT
3	Down	0.230724	0.930378	GO_NEGATIVE_REGULATION_OF_TOR_SIGNALING
13	Down	0.230847	0.930378	GO_PROTEASOMAL_PROTEIN_CATABOLIC_PROCESS
3	Up	0.231196	0.930378	GO_REPLICATION_FORK
6	Down	0.231205	0.930378	GO_DENDRITIC_CELL_DIFFERENTIATION
50	Down	0.231261	0.930378	GO_POSITIVE_REGULATION_OF_TRANSPORT
71	Down	0.231428	0.930378	GO_PROTEIN_DIMERIZATION_ACTIVITY
4	Up	0.231445	0.930378	GO_WATER_HOMEOSTASIS
3	Up	0.233146	0.93644	GO_NEGATIVE_CHEMOTAXIS
1	Down	0.23423	0.938466	GO_ANDROGEN_METABOLIC_PROCESS
1	Down	0.23423	0.938466	GO_STEROID_DEHYDROGENASE_ACTIVITY
1	Down	0.23423	0.938466	GO_RACEMASE_AND_EPIMERASE_ACTIVITY
25	Up	0.234601	0.939178	GO_CHROMOSOME
18	Up	0.234797	0.939188	GO_TRANSCRIPTIONAL_ACTIVATOR_ACTIVITY_RNA_POLYMERASE_II_CORE_PROMOTER_PROXIMAL_REGION_SEQUENCE_SPECIFIC_BINDING
7	Up	0.235094	0.939453	GO_CELLULAR_RESPONSE_TO_ALCOHOL
2	Up	0.23525	0.939453	GO_COLLAGEN_FIBRIL_ORGANIZATION
5	Up	0.235713	0.939997	GO_NEGATIVE_REGULATION_OF_INTRACELLULAR_PROTEIN_TRANSPORT
10	Down	0.235774	0.939997	GO_GATED_CHANNEL_ACTIVITY
5	Down	0.236109	0.940054	GO_PROTEIN_LOCALIZATION_TO_CELL_PERIPHERY
3	Down	0.236404	0.940054	GO_POSITIVE_REGULATION_OF_CELL_CYCLE_ARREST
14	Up	0.236828	0.940054	GO_BASOLATERAL_PLASMA_MEMBRANE
3	Up	0.236875	0.940054	GO_WATER_TRANSPORT
3	Up	0.236875	0.940054	GO_FLUID_TRANSPORT
7	Down	0.23755	0.940054	GO_POSITIVE_REGULATION_OF_STRESS_ACTIVATED_PROTEIN_KINASE_SIGNALING_CASCADE
95	Down	0.23775	0.940054	GO_POSITIVE_REGULATION_OF_MOLECULAR_FUNCTION
3	Up	0.237818	0.940054	GO_ANCHORED_COMPONENT_OF_EXTERNAL_SIDE_OF_PLASMA_MEMBRANE
8	Down	0.237845	0.940054	GO_TETRAPYRROLE_BINDING
11	Up	0.238377	0.940054	GO_IN_UTERO_EMBRYONIC_DEVELOPMENT
1	Up	0.238885	0.940054	GO_NUCLEOBASE_METABOLIC_PROCESS
1	Up	0.238885	0.940054	GO_PURINE_NUCLEOBASE_BIOSYNTHETIC_PROCESS
1	Up	0.238885	0.940054	GO_PURINE_NUCLEOBASE_METABOLIC_PROCESS
1	Up	0.238885	0.940054	GO_NUCLEOBASE_BIOSYNTHETIC_PROCESS
1	Up	0.238885	0.940054	GO_ADENOSINE_DEAMINASE_ACTIVITY
1	Up	0.238885	0.940054	GO_DEAMINASE_ACTIVITY
21	Down	0.239135	0.940275	GO_REGULATION_OF_CELL_MORPHOGENESIS_INVOLVED_IN_DIFFERENTIATION
5	Up	0.23962	0.940771	GO_SINGLE_FERTILIZATION
56	Up	0.239649	0.940771	GO_ANATOMICAL_STRUCTURE_FORMATION_INVOLVED_IN_MORPHOGENESIS
15	Up	0.240721	0.942778	GO_REGULATION_OF_PROTEIN_TARGETING
17	Up	0.241066	0.942778	GO_NEGATIVE_REGULATION_OF_KINASE_ACTIVITY
3	Up	0.241094	0.942778	GO_REGULATION_OF_MULTICELLULAR_ORGANISMAL_METABOLIC_PROCESS
95	Down	0.241244	0.942778	GO_RESPONSE_TO_ENDOGENOUS_STIMULUS
6	Up	0.241292	0.942778	GO_SPERM_PART
4	Up	0.241361	0.942778	GO_CELLULAR_RESPONSE_TO_IONIZING_RADIATION
1	Up	0.241713	0.942778	GO_3_5_CYCLIC_GMP_PHOSPHODIESTERASE_ACTIVITY
1	Up	0.241713	0.942778	GO_CGMP_BINDING
28	Down	0.242005	0.943157	GO_REGULATION_OF_NEURON_DIFFERENTIATION
1	Up	0.242652	0.944921	GO_CYCLIN_BINDING
7	Down	0.243349	0.946879	GO_CELLULAR_RESPONSE_TO_INORGANIC_SUBSTANCE
2	Up	0.243658	0.946896	GO_VITAMIN_D_RECEPTOR_BINDING
4	Down	0.243761	0.946896	GO_RAC_GTPASE_BINDING
5	Down	0.243939	0.946896	GO_EMBRYONIC_PATTERN_SPECIFICATION
3	Down	0.245096	0.950128	GO_THYMUS_DEVELOPMENT
2	Up	0.246024	0.950128	GO_SECRETORY_GRANULE_ORGANIZATION
11	Down	0.246432	0.950128	GO_POSITIVE_REGULATION_OF_PROTEIN_MODIFICATION_BY_SMALL_PROTEIN_CONJUGATION_OR_REMOVAL
3	Up	0.246538	0.950128	GO_CELLULAR_RESPONSE_TO_VITAMIN_D
1	Up	0.246728	0.950128	GO_CARDIAC_LEFT_VENTRICLE_MORPHOGENESIS
1	Up	0.246728	0.950128	GO_NEGATIVE_REGULATION_OF_NEUROLOGICAL_SYSTEM_PROCESS
1	Up	0.246728	0.950128	GO_POSITIVE_REGULATION_OF_BEHAVIOR
1	Up	0.246728	0.950128	GO_REGULATION_OF_FEEDING_BEHAVIOR
1	Up	0.246728	0.950128	GO_POSITIVE_REGULATION_OF_CATECHOLAMINE_SECRETION
1	Up	0.246728	0.950128	GO_REGULATION_OF_CIRCADIAN_SLEEP_WAKE_CYCLE_NON_REM_SLEEP
2	Down	0.247704	0.952062	GO_PALMITOYLTRANSFERASE_ACTIVITY
10	Down	0.247728	0.952062	GO_NEGATIVE_REGULATION_OF_HOMOTYPIC_CELL_CELL_ADHESION
27	Down	0.247823	0.952062	GO_CELLULAR_MACROMOLECULAR_COMPLEX_ASSEMBLY
3	Up	0.248015	0.952062	GO_OXIDOREDUCTASE_ACTIVITY_ACTING_ON_THE_CH_CH_GROUP_OF_DONORS
80	Down	0.248428	0.952895	GO_POSITIVE_REGULATION_OF_CATALYTIC_ACTIVITY
3	Down	0.24882	0.953646	GO_GOLGI_CISTERNA_MEMBRANE
2	Down	0.249247	0.953779	GO_NEURAL_NUCLEUS_DEVELOPMENT
2	Down	0.249247	0.953779	GO_SUBSTANTIA_NIGRA_DEVELOPMENT
13	Up	0.249602	0.954382	GO_TRANSCRIPTION_COACTIVATOR_ACTIVITY
39	Down	0.250821	0.957591	GO_CELL_PART_MORPHOGENESIS
11	Up	0.252053	0.957591	GO_REGULATION_OF_CELL_SUBSTRATE_ADHESION
7	Down	0.252732	0.957591	GO_PROTEIN_ACYLATION
2	Up	0.252996	0.957591	GO_PHOSPHOLIPASE_C_ACTIVITY
1	Down	0.253295	0.957591	GO_CELLULAR_RESPONSE_TO_EPIDERMAL_GROWTH_FACTOR_STIMULUS
1	Down	0.253295	0.957591	GO_NEGATIVE_REGULATION_OF_PROTEIN_BINDING
1	Down	0.253295	0.957591	GO_PROTEIN_DESTABILIZATION
1	Down	0.253295	0.957591	GO_NEGATIVE_REGULATION_OF_OSTEOBLAST_DIFFERENTIATION
8	Up	0.253439	0.957591	GO_APICAL_JUNCTION_COMPLEX
2	Down	0.253533	0.957591	GO_NUCLEOTIDE_EXCISION_REPAIR_DNA_DAMAGE_RECOGNITION
2	Down	0.253533	0.957591	GO_GLOBAL_GENOME_NUCLEOTIDE_EXCISION_REPAIR
2	Down	0.253533	0.957591	GO_NUCLEOTIDE_EXCISION_REPAIR_DNA_DUPLEX_UNWINDING
3	Down	0.253593	0.957591	GO_CUL3_RING_UBIQUITIN_LIGASE_COMPLEX
2	Down	0.25369	0.957591	GO_CELLULAR_RESPONSE_TO_ELECTRICAL_STIMULUS
2	Down	0.254208	0.957591	GO_REGULATION_OF_PLASMA_LIPOPROTEIN_PARTICLE_LEVELS
77	Down	0.254661	0.957591	GO_GOLGI_APPARATUS
18	Down	0.254871	0.957591	GO_RESPONSE_TO_METAL_ION
7	Down	0.254993	0.957591	GO_NUCLEAR_PERIPHERY
1	Up	0.255171	0.957591	GO_POSITIVE_REGULATION_OF_TRANSLATIONAL_INITIATION
1	Up	0.255171	0.957591	GO_EPITHELIAL_CELL_DIFFERENTIATION_INVOLVED_IN_PROSTATE_GLAND_DEVELOPMENT
1	Up	0.255171	0.957591	GO_PROSTATE_GLANDULAR_ACINUS_DEVELOPMENT
1	Up	0.255171	0.957591	GO_MIDGUT_DEVELOPMENT
5	Down	0.255476	0.957591	GO_REGULATION_OF_MONOCYTE_CHEMOTAXIS
79	Down	0.255671	0.957591	GO_POSITIVE_REGULATION_OF_DEVELOPMENTAL_PROCESS
33	Down	0.255805	0.957591	GO_GOLGI_MEMBRANE
13	Up	0.255917	0.957591	GO_PURINE_CONTAINING_COMPOUND_METABOLIC_PROCESS
4	Down	0.256011	0.957591	GO_REGULATION_OF_BONE_DEVELOPMENT
82	Down	0.256476	0.957591	GO_NEUROGENESIS
3	Up	0.256776	0.957591	GO_DENDRITIC_SHAFT
21	Up	0.257148	0.957591	GO_PEPTIDE_METABOLIC_PROCESS
14	Up	0.257338	0.957591	GO_ANCHORED_COMPONENT_OF_MEMBRANE
29	Down	0.257449	0.957591	GO_DEFENSE_RESPONSE_TO_OTHER_ORGANISM
4	Down	0.257472	0.957591	GO_REGULATION_OF_EXTRINSIC_APOPTOTIC_SIGNALING_PATHWAY_VIA_DEATH_DOMAIN_RECEPTORS
4	Down	0.257472	0.957591	GO_NEGATIVE_REGULATION_OF_EXTRINSIC_APOPTOTIC_SIGNALING_PATHWAY_VIA_DEATH_DOMAIN_RECEPTORS
6	Down	0.257723	0.957591	GO_NEURON_NEURON_SYNAPTIC_TRANSMISSION
4	Down	0.258065	0.957591	GO_NUCLEOSIDE_MONOPHOSPHATE_METABOLIC_PROCESS
3	Up	0.258088	0.957591	GO_CARDIAC_MUSCLE_CELL_DIFFERENTIATION
2	Up	0.258102	0.957591	GO_NUCLEAR_NUCLEOSOME
4	Down	0.258131	0.957591	GO_PHOSPHATIDYLCHOLINE_METABOLIC_PROCESS
2	Down	0.25839	0.957819	GO_NEGATIVE_REGULATION_OF_CYTOKINE_BIOSYNTHETIC_PROCESS
15	Down	0.258987	0.9593	GO_NEGATIVE_REGULATION_OF_CYTOKINE_PRODUCTION
2	Down	0.259667	0.96057	GO_HEPARAN_SULFATE_PROTEOGLYCAN_BIOSYNTHETIC_PROCESS
2	Down	0.259797	0.96057	GO_REGULATION_OF_CELLULAR_RESPONSE_TO_HYPOXIA
6	Up	0.260193	0.96057	GO_NEGATIVE_REGULATION_OF_INFLAMMATORY_RESPONSE
16	Down	0.260282	0.96057	GO_REGULATION_OF_SYNAPSE_STRUCTURE_OR_ACTIVITY
15	Down	0.260319	0.96057	GO_PLASMA_MEMBRANE_RECEPTOR_COMPLEX
12	Down	0.260828	0.961717	GO_MYELOID_CELL_DIFFERENTIATION
2	Up	0.261702	0.964205	GO_MUSCLE_CELL_MIGRATION
7	Up	0.26326	0.964423	GO_PROTEIN_TYROSINE_SERINE_THREONINE_PHOSPHATASE_ACTIVITY
23	Down	0.263446	0.964423	GO_POSITIVE_REGULATION_OF_SECRETION
1	Down	0.263507	0.964423	GO_CORTICAL_CYTOSKELETON_ORGANIZATION
1	Down	0.263507	0.964423	GO_SPECTRIN_BINDING
8	Up	0.263901	0.964423	GO_ACTIVE_ION_TRANSMEMBRANE_TRANSPORTER_ACTIVITY
1	Down	0.264555	0.964423	GO_PRIMITIVE_STREAK_FORMATION
1	Down	0.264555	0.964423	GO_GLUCOCORTICOID_RECEPTOR_BINDING
23	Up	0.264556	0.964423	GO_RESPONSE_TO_RADIATION
3	Down	0.265232	0.964423	GO_TRNA_METHYLATION
3	Down	0.265232	0.964423	GO_TRNA_METHYLTRANSFERASE_ACTIVITY
1	Down	0.265318	0.964423	GO_LAMELLIPODIUM_ORGANIZATION
1	Down	0.265318	0.964423	GO_TOR_SIGNALING
1	Down	0.265318	0.964423	GO_ACTIVATION_OF_PROTEIN_KINASE_B_ACTIVITY
1	Down	0.265318	0.964423	GO_LAMELLIPODIUM_ASSEMBLY
9	Down	0.265578	0.964423	GO_POSITIVE_REGULATION_OF_CELL_CYCLE_PROCESS
2	Down	0.265951	0.964423	GO_REGULATION_OF_NITRIC_OXIDE_SYNTHASE_ACTIVITY
1	Up	0.266073	0.964423	GO_HISTONE_METHYLATION
1	Up	0.266073	0.964423	GO_PEPTIDYL_ARGININE_MODIFICATION
1	Up	0.266073	0.964423	GO_PEPTIDYL_ARGININE_METHYLATION
1	Up	0.266073	0.964423	GO_PROTEIN_METHYLTRANSFERASE_ACTIVITY
1	Up	0.266073	0.964423	GO_HISTONE_METHYLTRANSFERASE_ACTIVITY
75	Up	0.266377	0.964423	GO_CELLULAR_RESPONSE_TO_STRESS
1	Down	0.267123	0.964423	GO_MATURATION_OF_SSU_RRNA
1	Down	0.267123	0.964423	GO_CLEAVAGE_INVOLVED_IN_RRNA_PROCESSING
1	Down	0.267123	0.964423	GO_RIBOSOMAL_SMALL_SUBUNIT_BIOGENESIS
1	Down	0.267123	0.964423	GO_MATURATION_OF_SSU_RRNA_FROM_TRICISTRONIC_RRNA_TRANSCRIPT_SSU_RRNA_5_8S_RRNA_LSU_RRNA_
1	Down	0.267123	0.964423	GO_CYCLASE_ACTIVITY
49	Down	0.268114	0.965979	GO_MACROMOLECULAR_COMPLEX_ASSEMBLY
8	Up	0.26827	0.965979	GO_PROTEIN_LOCALIZATION_TO_NUCLEUS
3	Up	0.268472	0.965979	GO_REGULATION_OF_MACROPHAGE_DERIVED_FOAM_CELL_DIFFERENTIATION
9	Down	0.268814	0.965979	GO_REGULATION_OF_STEM_CELL_PROLIFERATION
1	Down	0.269199	0.965979	GO_REGULATION_OF_CYTOKINE_PRODUCTION_INVOLVED_IN_INFLAMMATORY_RESPONSE
3	Up	0.270466	0.965979	GO_MESODERM_MORPHOGENESIS
3	Down	0.270877	0.965979	GO_DETECTION_OF_MOLECULE_OF_BACTERIAL_ORIGIN
3	Down	0.270877	0.965979	GO_DETECTION_OF_BIOTIC_STIMULUS
4	Down	0.271313	0.965979	GO_HISTONE_H3_ACETYLATION
18	Up	0.271431	0.965979	GO_REGULATION_OF_APOPTOTIC_SIGNALING_PATHWAY
107	Down	0.271847	0.965979	GO_REGULATION_OF_PHOSPHORUS_METABOLIC_PROCESS
17	Down	0.272317	0.965979	GO_REGULATION_OF_METAL_ION_TRANSPORT
7	Down	0.272334	0.965979	GO_RESPONSE_TO_LOW_DENSITY_LIPOPROTEIN_PARTICLE
7	Down	0.272334	0.965979	GO_RESPONSE_TO_LIPOPROTEIN_PARTICLE
12	Down	0.272698	0.965979	GO_REGULATION_OF_STRESS_ACTIVATED_PROTEIN_KINASE_SIGNALING_CASCADE
2	Up	0.272829	0.965979	GO_RETINOID_X_RECEPTOR_BINDING
61	Up	0.272939	0.965979	GO_RESPONSE_TO_ABIOTIC_STIMULUS
2	Down	0.274043	0.965979	GO_NEGATIVE_REGULATION_OF_INTRINSIC_APOPTOTIC_SIGNALING_PATHWAY_BY_P53_CLASS_MEDIATOR
2	Down	0.274043	0.965979	GO_NEGATIVE_REGULATION_OF_RESPONSE_TO_DNA_DAMAGE_STIMULUS
2	Down	0.274043	0.965979	GO_NEGATIVE_REGULATION_OF_INTRINSIC_APOPTOTIC_SIGNALING_PATHWAY_IN_RESPONSE_TO_DNA_DAMAGE
2	Down	0.274043	0.965979	GO_REGULATION_OF_INTRINSIC_APOPTOTIC_SIGNALING_PATHWAY_IN_RESPONSE_TO_DNA_DAMAGE_BY_P53_CLASS_MEDIATOR
2	Down	0.274043	0.965979	GO_REGULATION_OF_INTRINSIC_APOPTOTIC_SIGNALING_PATHWAY_IN_RESPONSE_TO_DNA_DAMAGE
2	Down	0.274043	0.965979	GO_NEGATIVE_REGULATION_OF_SIGNAL_TRANSDUCTION_BY_P53_CLASS_MEDIATOR
2	Down	0.274043	0.965979	GO_REGULATION_OF_INTRINSIC_APOPTOTIC_SIGNALING_PATHWAY_BY_P53_CLASS_MEDIATOR
2	Down	0.274043	0.965979	GO_NEGATIVE_REGULATION_OF_DNA_DAMAGE_RESPONSE_SIGNAL_TRANSDUCTION_BY_P53_CLASS_MEDIATOR
2	Down	0.274123	0.965979	GO_CYTOPLASMIC_PATTERN_RECOGNITION_RECEPTOR_SIGNALING_PATHWAY
21	Up	0.274459	0.965979	GO_TRANSCRIPTIONAL_ACTIVATOR_ACTIVITY_RNA_POLYMERASE_II_TRANSCRIPTION_REGULATORY_REGION_SEQUENCE_SPECIFIC_BINDING
3	Up	0.274603	0.965979	GO_RNA_POLYMERASE_II_TRANSCRIPTION_COACTIVATOR_ACTIVITY
21	Up	0.274604	0.965979	GO_ANATOMICAL_STRUCTURE_HOMEOSTASIS
17	Down	0.27481	0.965979	GO_PHAGOCYTOSIS
104	Down	0.274904	0.965979	GO_SIGNAL_TRANSDUCER_ACTIVITY
10	Down	0.275002	0.965979	GO_POSITIVE_REGULATION_OF_NEURON_PROJECTION_DEVELOPMENT
37	Down	0.275313	0.965979	GO_ORGANOPHOSPHATE_METABOLIC_PROCESS
15	Down	0.275407	0.965979	GO_CENTROSOME
5	Up	0.275447	0.965979	GO_POSITIVE_REGULATION_OF_APOPTOTIC_SIGNALING_PATHWAY
11	Down	0.276197	0.965979	GO_REGULATION_OF_BLOOD_PRESSURE
99	Down	0.276204	0.965979	GO_PHOSPHATE_CONTAINING_COMPOUND_METABOLIC_PROCESS
13	Down	0.276286	0.965979	GO_PROTEIN_LOCALIZATION_TO_MEMBRANE
4	Down	0.276429	0.965979	GO_REGULATION_OF_DNA_DAMAGE_RESPONSE_SIGNAL_TRANSDUCTION_BY_P53_CLASS_MEDIATOR
2	Down	0.276821	0.965979	GO_REGULATION_OF_INTERLEUKIN_2_BIOSYNTHETIC_PROCESS
2	Down	0.276821	0.965979	GO_POSITIVE_REGULATION_OF_INTERLEUKIN_2_BIOSYNTHETIC_PROCESS
48	Down	0.276966	0.965979	GO_CELL_PROLIFERATION
65	Down	0.277055	0.965979	GO_ION_TRANSPORT
66	Down	0.277258	0.965979	GO_PROTEIN_COMPLEX_BINDING
6	Down	0.277643	0.965979	GO_NUCLEAR_MATRIX
7	Down	0.278063	0.965979	GO_REGULATION_OF_LIGASE_ACTIVITY
7	Up	0.278144	0.965979	GO_PLACENTA_DEVELOPMENT
4	Down	0.278352	0.965979	GO_MORPHOGENESIS_OF_AN_EPITHELIAL_SHEET
3	Down	0.278488	0.965979	GO_REGULATION_OF_PROTEIN_HOMODIMERIZATION_ACTIVITY
39	Down	0.278554	0.965979	GO_PROTEIN_KINASE_ACTIVITY
3	Down	0.278732	0.965979	GO_POSITIVE_REGULATION_OF_ANTIGEN_RECEPTOR_MEDIATED_SIGNALING_PATHWAY
2	Down	0.278745	0.965979	GO_HEMOGLOBIN_METABOLIC_PROCESS
5	Up	0.279296	0.965979	GO_MALE_SEX_DIFFERENTIATION
4	Up	0.280002	0.965979	GO_REGULATION_OF_ENDOCRINE_PROCESS
4	Up	0.28014	0.965979	GO_PROTEIN_KINASE_C_BINDING
13	Down	0.280379	0.965979	GO_REGULATION_OF_DEVELOPMENTAL_GROWTH
5	Down	0.280427	0.965979	GO_HORMONE_TRANSPORT
1	Up	0.280484	0.965979	GO_CARDIAC_MYOFIBRIL_ASSEMBLY
1	Up	0.280484	0.965979	GO_AORTA_DEVELOPMENT
1	Up	0.280484	0.965979	GO_POSITIVE_REGULATION_OF_PHOSPHOPROTEIN_PHOSPHATASE_ACTIVITY
1	Up	0.280484	0.965979	GO_MYOFIBRIL_ASSEMBLY
1	Up	0.280484	0.965979	GO_METANEPHRIC_MESENCHYME_DEVELOPMENT
1	Up	0.280484	0.965979	GO_POSITIVE_REGULATION_OF_CALCIUM_ION_IMPORT
1	Up	0.280484	0.965979	GO_AORTA_MORPHOGENESIS
1	Up	0.280484	0.965979	GO_CARDIAC_CELL_DEVELOPMENT
6	Down	0.281519	0.967894	GO_PROTEIN_ACETYLATION
35	Down	0.281571	0.967894	GO_WOUND_HEALING
26	Down	0.281638	0.967894	GO_MALE_GAMETE_GENERATION
2	Down	0.282196	0.969059	GO_POSITIVE_REGULATION_OF_NEURON_DEATH
12	Up	0.282516	0.969059	GO_RESPONSE_TO_CARBOHYDRATE
26	Up	0.282576	0.969059	GO_EXTRACELLULAR_STRUCTURE_ORGANIZATION
6	Up	0.283008	0.969858	GO_ADHERENS_JUNCTION_ORGANIZATION
1	Up	0.283527	0.97095	GO_ZINC_ION_HOMEOSTASIS
6	Up	0.284242	0.971053	GO_TISSUE_REMODELING
7	Up	0.284644	0.971053	GO_NEGATIVE_REGULATION_OF_CYTOPLASMIC_TRANSPORT
7	Up	0.284644	0.971053	GO_NEGATIVE_REGULATION_OF_INTRACELLULAR_TRANSPORT
16	Up	0.284909	0.971053	GO_REPRODUCTIVE_SYSTEM_DEVELOPMENT
2	Up	0.284968	0.971053	GO_CYSTEINE_TYPE_ENDOPEPTIDASE_ACTIVITY
52	Down	0.285072	0.971053	GO_RESPONSE_TO_BIOTIC_STIMULUS
1	Down	0.285357	0.971053	GO_G_PROTEIN_COUPLED_PURINERGIC_NUCLEOTIDE_RECEPTOR_SIGNALING_PATHWAY
1	Down	0.285357	0.971053	GO_G_PROTEIN_COUPLED_NUCLEOTIDE_RECEPTOR_ACTIVITY
1	Down	0.285357	0.971053	GO_NUCLEOTIDE_RECEPTOR_ACTIVITY
9	Down	0.285812	0.971698	GO_VOLTAGE_GATED_ION_CHANNEL_ACTIVITY
11	Down	0.285947	0.971698	GO_POSITIVE_REGULATION_OF_CELL_PROJECTION_ORGANIZATION
3	Down	0.286588	0.973197	GO_REGULATION_OF_RESPONSE_TO_REACTIVE_OXYGEN_SPECIES
1	Down	0.2869	0.973575	GO_SCF_DEPENDENT_PROTEASOMAL_UBIQUITIN_DEPENDENT_PROTEIN_CATABOLIC_PROCESS
4	Up	0.287397	0.973902	GO_TERPENOID_METABOLIC_PROCESS
4	Up	0.287397	0.973902	GO_ISOPRENOID_METABOLIC_PROCESS
2	Down	0.288153	0.974001	GO_EPHRIN_RECEPTOR_ACTIVITY
3	Down	0.288204	0.974001	GO_ANAPHASE_PROMOTING_COMPLEX_DEPENDENT_CATABOLIC_PROCESS
13	Up	0.288549	0.974001	GO_RESPONSE_TO_TEMPERATURE_STIMULUS
2	Down	0.288625	0.974001	GO_CELL_FATE_DETERMINATION
5	Down	0.288736	0.974001	GO_REGULATION_OF_DENDRITE_MORPHOGENESIS
1	Down	0.288738	0.974001	GO_S100_PROTEIN_BINDING
107	Down	0.289008	0.974001	GO_REGULATION_OF_PROTEIN_MODIFICATION_PROCESS
14	Up	0.289031	0.974001	GO_RESPONSE_TO_REACTIVE_OXYGEN_SPECIES
6	Down	0.289485	0.974634	GO_POSITIVE_REGULATION_OF_LIGASE_ACTIVITY
2	Down	0.290055	0.974634	GO_MITOCHONDRIAL_CALCIUM_ION_TRANSPORT
12	Down	0.290143	0.974634	GO_LEUKOCYTE_CHEMOTAXIS
2	Down	0.290223	0.974634	GO_ADRENERGIC_RECEPTOR_SIGNALING_PATHWAY
2	Down	0.290223	0.974634	GO_ADRENERGIC_RECEPTOR_ACTIVITY
2	Up	0.290586	0.975179	GO_PLATELET_DERIVED_GROWTH_FACTOR_BINDING
8	Up	0.291908	0.978918	GO_POSITIVE_REGULATION_OF_CELLULAR_AMIDE_METABOLIC_PROCESS
82	Down	0.292103	0.978918	GO_INTRACELLULAR_SIGNAL_TRANSDUCTION
4	Up	0.292754	0.980424	GO_METANEPHRIC_NEPHRON_DEVELOPMENT
2	Down	0.293585	0.982529	GO_INTRINSIC_APOPTOTIC_SIGNALING_PATHWAY_IN_RESPONSE_TO_DNA_DAMAGE_BY_P53_CLASS_MEDIATOR
7	Down	0.293897	0.982895	GO_REGULATION_OF_SYSTEMIC_ARTERIAL_BLOOD_PRESSURE
2	Down	0.294569	0.984465	GO_14_3_3_PROTEIN_BINDING
14	Down	0.295107	0.985436	GO_POSITIVE_REGULATION_OF_EPITHELIAL_CELL_PROLIFERATION
4	Down	0.295338	0.985436	GO_REGULATION_OF_LIPID_STORAGE
9	Down	0.295532	0.985436	GO_EPHRIN_RECEPTOR_SIGNALING_PATHWAY
5	Up	0.295671	0.985436	GO_REGULATION_OF_PHOSPHOPROTEIN_PHOSPHATASE_ACTIVITY
3	Down	0.295973	0.985764	GO_HYDROGEN_TRANSPORT
21	Down	0.296827	0.987577	GO_POSITIVE_REGULATION_OF_RESPONSE_TO_EXTERNAL_STIMULUS
9	Up	0.297664	0.987577	GO_KINASE_REGULATOR_ACTIVITY
1	Up	0.297737	0.987577	GO_REGULATION_OF_PROTEIN_OLIGOMERIZATION
1	Up	0.297737	0.987577	GO_POSITIVE_REGULATION_OF_PROTEIN_OLIGOMERIZATION
1	Up	0.297737	0.987577	GO_POSITIVE_REGULATION_OF_RELEASE_OF_CYTOCHROME_C_FROM_MITOCHONDRIA
1	Up	0.297737	0.987577	GO_REGULATION_OF_PROTEIN_HOMOOLIGOMERIZATION
3	Down	0.298309	0.988799	GO_1_PHOSPHATIDYLINOSITOL_BINDING
5	Up	0.299251	0.9891	GO_MEMBRANE_PROTEIN_PROTEOLYSIS
3	Down	0.299283	0.9891	GO_REGULATION_OF_GENERATION_OF_PRECURSOR_METABOLITES_AND_ENERGY
2	Up	0.299653	0.9891	GO_DIGESTIVE_TRACT_MORPHOGENESIS
1	Down	0.299975	0.9891	GO_CAJAL_BODY
3	Down	0.300243	0.9891	GO_TOXIN_TRANSPORT
2	Down	0.300361	0.9891	GO_MICROTUBULE_ANCHORING
1	Up	0.300468	0.9891	GO_POSITIVE_REGULATION_OF_ENDOTHELIAL_CELL_CHEMOTAXIS
1	Up	0.300468	0.9891	GO_REGULATION_OF_ENDOTHELIAL_CELL_CHEMOTAXIS
7	Down	0.300654	0.9891	GO_POSITIVE_REGULATION_OF_STEM_CELL_PROLIFERATION
17	Down	0.300735	0.9891	GO_RESPONSE_TO_ESTROGEN
28	Down	0.300936	0.9891	GO_POSITIVE_REGULATION_OF_NERVOUS_SYSTEM_DEVELOPMENT
2	Down	0.301317	0.9891	GO_RAC_PROTEIN_SIGNAL_TRANSDUCTION
1	Up	0.301695	0.9891	GO_SOMITOGENESIS
1	Up	0.301695	0.9891	GO_SOMITE_DEVELOPMENT
2	Down	0.302076	0.9891	GO_MITOGEN_ACTIVATED_PROTEIN_KINASE_KINASE_KINASE_BINDING
17	Down	0.302091	0.9891	GO_ORGANELLE_INNER_MEMBRANE
3	Up	0.302449	0.9891	GO_NEURON_PROJECTION_REGENERATION
1	Up	0.302692	0.9891	GO_HYDRO_LYASE_ACTIVITY
1	Up	0.302692	0.9891	GO_CARBONATE_DEHYDRATASE_ACTIVITY
2	Up	0.302793	0.9891	GO_REGULATION_OF_GROWTH_HORMONE_SECRETION
2	Up	0.302793	0.9891	GO_POSITIVE_REGULATION_OF_CYTOSOLIC_CALCIUM_ION_CONCENTRATION_INVOLVED_IN_PHOSPHOLIPASE_C_ACTIVATING_G_PROTEIN_COUPLED_SIGNALING_PATHWAY
1	Up	0.302881	0.9891	GO_ADIPOSE_TISSUE_DEVELOPMENT
6	Down	0.303729	0.990614	GO_MULTICELLULAR_ORGANISMAL_SIGNALING
8	Down	0.303753	0.990614	GO_REGULATION_OF_NEURON_APOPTOTIC_PROCESS
46	Down	0.304077	0.991005	GO_RESPONSE_TO_WOUNDING
21	Down	0.305044	0.991142	GO_REGULATION_OF_CELLULAR_COMPONENT_SIZE
1	Up	0.305072	0.991142	GO_TRNA_AMINOACYLATION
1	Up	0.305072	0.991142	GO_AMINO_ACID_ACTIVATION
1	Up	0.305072	0.991142	GO_LIGASE_ACTIVITY_FORMING_CARBON_OXYGEN_BONDS
1	Down	0.305139	0.991142	GO_CHOLESTEROL_EFFLUX
2	Up	0.305658	0.991871	GO_NEGATIVE_REGULATION_OF_MEIOTIC_CELL_CYCLE
1	Up	0.305772	0.991871	GO_REGULATION_OF_MHC_CLASS_II_BIOSYNTHETIC_PROCESS
87	Down	0.3061	0.99227	GO_MACROMOLECULAR_COMPLEX_BINDING
16	Down	0.306998	0.994106	GO_VASCULAR_PROCESS_IN_CIRCULATORY_SYSTEM
11	Down	0.307076	0.994106	GO_MRNA_METABOLIC_PROCESS
4	Up	0.307939	0.994382	GO_SINGLE_STRANDED_DNA_BINDING
15	Down	0.308127	0.994382	GO_WNT_SIGNALING_PATHWAY
6	Down	0.308515	0.994382	GO_CELL_CORTEX_PART
5	Down	0.308923	0.994382	GO_REGULATION_OF_PROTEIN_TYROSINE_KINASE_ACTIVITY
6	Up	0.308977	0.994382	GO_POSITIVE_REGULATION_OF_LIPID_KINASE_ACTIVITY
6	Up	0.308977	0.994382	GO_POSITIVE_REGULATION_OF_PHOSPHOLIPID_METABOLIC_PROCESS
3	Down	0.308986	0.994382	GO_REGULATION_OF_HAIR_CYCLE
33	Up	0.309382	0.994382	GO_VASCULATURE_DEVELOPMENT
7	Up	0.309448	0.994382	GO_MORPHOGENESIS_OF_EMBRYONIC_EPITHELIUM
10	Down	0.309654	0.994382	GO_ACTIVATION_OF_MAPK_ACTIVITY
5	Down	0.309743	0.994382	GO_MONOCARBOXYLIC_ACID_TRANSMEMBRANE_TRANSPORTER_ACTIVITY
4	Down	0.309935	0.994382	GO_INTRINSIC_APOPTOTIC_SIGNALING_PATHWAY_IN_RESPONSE_TO_DNA_DAMAGE
5	Up	0.310272	0.994382	GO_REGULATION_OF_RESPONSE_TO_EXTRACELLULAR_STIMULUS
5	Up	0.310272	0.994382	GO_REGULATION_OF_RESPONSE_TO_NUTRIENT_LEVELS
3	Down	0.310329	0.994382	GO_NEGATIVE_REGULATION_OF_PEPTIDYL_THREONINE_PHOSPHORYLATION
2	Down	0.310642	0.994382	GO_RETINOIC_ACID_METABOLIC_PROCESS
2	Down	0.310642	0.994382	GO_ISOPRENOID_BIOSYNTHETIC_PROCESS
5	Down	0.311008	0.994898	GO_SENSORY_PERCEPTION_OF_PAIN
4	Up	0.3117	0.996141	GO_REGULATION_OF_JUN_KINASE_ACTIVITY
4	Down	0.31215	0.996141	GO_SUPEROXIDE_METABOLIC_PROCESS
3	Up	0.312221	0.996141	GO_FATTY_ACID_BETA_OXIDATION_USING_ACYL_COA_DEHYDROGENASE
5	Down	0.31228	0.996141	GO_POSITIVE_REGULATION_OF_VASOCONSTRICTION
2	Up	0.312724	0.996141	GO_REGULATION_OF_DEVELOPMENTAL_PIGMENTATION
6	Down	0.312833	0.996141	GO_REGULATION_OF_JAK_STAT_CASCADE
6	Down	0.312833	0.996141	GO_REGULATION_OF_STAT_CASCADE
14	Down	0.313798	0.996709	GO_POSITIVE_REGULATION_OF_NEURON_DIFFERENTIATION
1	Up	0.314037	0.996709	GO_MITOCHONDRIAL_RESPIRATORY_CHAIN_COMPLEX_I_BIOGENESIS
1	Up	0.314037	0.996709	GO_MITOCHONDRIAL_RESPIRATORY_CHAIN_COMPLEX_ASSEMBLY
1	Up	0.314037	0.996709	GO_MITOCHONDRIAL_RESPIRATORY_CHAIN_COMPLEX_I_ASSEMBLY
1	Up	0.314037	0.996709	GO_NADH_DEHYDROGENASE_COMPLEX_ASSEMBLY
11	Up	0.315013	0.997936	GO_SULFUR_COMPOUND_BIOSYNTHETIC_PROCESS
45	Up	0.31502	0.997936	GO_TRANSCRIPTION_FROM_RNA_POLYMERASE_II_PROMOTER
7	Up	0.31504	0.997936	GO_REGULATION_OF_PHOSPHOLIPID_METABOLIC_PROCESS
12	Up	0.315668	0.998803	GO_NEGATIVE_REGULATION_OF_MAPK_CASCADE
9	Down	0.31588	0.998803	GO_PHOSPHATIDYLINOSITOL_BINDING
4	Up	0.316812	0.998803	GO_ATPASE_REGULATOR_ACTIVITY
6	Up	0.317037	0.998803	GO_HYDROLASE_ACTIVITY_HYDROLYZING_O_GLYCOSYL_COMPOUNDS
25	Down	0.317363	0.998803	GO_PROTEIN_SERINE_THREONINE_KINASE_ACTIVITY
2	Up	0.317397	0.998803	GO_OVULATION
2	Down	0.317846	0.998803	GO_SOMATIC_CELL_DNA_RECOMBINATION
2	Down	0.317846	0.998803	GO_SOMATIC_DIVERSIFICATION_OF_IMMUNE_RECEPTORS
2	Down	0.317846	0.998803	GO_SOMATIC_DIVERSIFICATION_OF_IMMUNE_RECEPTORS_VIA_GERMLINE_RECOMBINATION_WITHIN_A_SINGLE_LOCUS
2	Down	0.317846	0.998803	GO_V_D_J_RECOMBINATION
3	Down	0.317847	0.998803	GO_TRANSMEMBRANE_RECEPTOR_PROTEIN_SERINE_THREONINE_KINASE_ACTIVITY
1	Up	0.31818	0.998803	GO_INTRAMOLECULAR_OXIDOREDUCTASE_ACTIVITY_TRANSPOSING_S_S_BONDS
1	Down	0.318194	0.998803	GO_OPTIC_NERVE_DEVELOPMENT
1	Down	0.318194	0.998803	GO_FILOPODIUM_TIP
4	Up	0.319492	0.998866	GO_POSITIVE_REGULATION_OF_TRANSMEMBRANE_TRANSPORT
3	Up	0.319516	0.998866	GO_PLATELET_DERIVED_GROWTH_FACTOR_RECEPTOR_BINDING
10	Down	0.319526	0.998866	GO_REGULATION_OF_AXONOGENESIS
5	Down	0.319941	0.998866	GO_LUNG_MORPHOGENESIS
6	Down	0.321974	0.998866	GO_POSITIVE_REGULATION_OF_INTERLEUKIN_6_PRODUCTION
34	Down	0.322377	0.998866	GO_MEMBRANE_ORGANIZATION
14	Down	0.322866	0.998866	GO_ORGANIC_CYCLIC_COMPOUND_CATABOLIC_PROCESS
1	Down	0.322949	0.998866	GO_CHONDROITIN_SULFATE_PROTEOGLYCAN_BIOSYNTHETIC_PROCESS
1	Down	0.322949	0.998866	GO_CHONDROITIN_SULFATE_BIOSYNTHETIC_PROCESS
1	Down	0.322949	0.998866	GO_CHONDROITIN_SULFATE_PROTEOGLYCAN_METABOLIC_PROCESS
1	Down	0.323462	0.998866	GO_RNA_POLYMERASE_II_REPRESSING_TRANSCRIPTION_FACTOR_BINDING
8	Up	0.324012	0.998866	GO_DEVELOPMENT_OF_PRIMARY_SEXUAL_CHARACTERISTICS
6	Up	0.324552	0.998866	GO_CELLULAR_RESPONSE_TO_CARBOHYDRATE_STIMULUS
5	Up	0.324575	0.998866	GO_CELLULAR_HORMONE_METABOLIC_PROCESS
7	Up	0.324704	0.998866	GO_EXTRINSIC_APOPTOTIC_SIGNALING_PATHWAY
4	Down	0.324925	0.998866	GO_SPECIFICATION_OF_SYMMETRY
8	Down	0.325289	0.998866	GO_PROTEIN_PHOSPHATASE_BINDING
4	Down	0.325779	0.998866	GO_REGULATION_OF_CELL_CYCLE_ARREST
6	Up	0.325882	0.998866	GO_REGULATION_OF_MORPHOGENESIS_OF_A_BRANCHING_STRUCTURE
4	Up	0.326082	0.998866	GO_REGULATION_OF_PROTEIN_TARGETING_TO_MITOCHONDRION
4	Up	0.326082	0.998866	GO_REGULATION_OF_ESTABLISHMENT_OF_PROTEIN_LOCALIZATION_TO_MITOCHONDRION
14	Up	0.32672	0.998866	GO_SKELETAL_SYSTEM_MORPHOGENESIS
10	Up	0.326738	0.998866	GO_NEGATIVE_REGULATION_OF_ESTABLISHMENT_OF_PROTEIN_LOCALIZATION
3	Down	0.327002	0.998866	GO_CELL_AGGREGATION
3	Down	0.327002	0.998866	GO_CARTILAGE_CONDENSATION
3	Up	0.327188	0.998866	GO_CELL_FATE_SPECIFICATION
4	Up	0.327413	0.998866	GO_GLYCOSYL_COMPOUND_CATABOLIC_PROCESS
2	Up	0.327453	0.998866	GO_CALCIUM_ACTIVATED_CATION_CHANNEL_ACTIVITY
2	Up	0.327453	0.998866	GO_ION_GATED_CHANNEL_ACTIVITY
10	Up	0.327998	0.998866	GO_GROWTH_FACTOR_RECEPTOR_BINDING
2	Up	0.329141	0.998866	GO_NEGATIVE_REGULATION_OF_ACUTE_INFLAMMATORY_RESPONSE
5	Down	0.329491	0.998866	GO_NEGATIVE_REGULATION_OF_TYPE_I_INTERFERON_PRODUCTION
2	Up	0.330113	0.998866	GO_PLATELET_AGGREGATION
4	Up	0.330259	0.998866	GO_MAP_KINASE_PHOSPHATASE_ACTIVITY
1	Up	0.330636	0.998866	GO_BUNDLE_OF_HIS_CELL_TO_PURKINJE_MYOCYTE_COMMUNICATION
1	Up	0.330636	0.998866	GO_INTERMEDIATE_FILAMENT_ORGANIZATION
1	Up	0.330636	0.998866	GO_REGULATION_OF_CARDIAC_MUSCLE_CELL_CONTRACTION
1	Up	0.330636	0.998866	GO_REGULATION_OF_VENTRICULAR_CARDIAC_MUSCLE_CELL_ACTION_POTENTIAL
1	Up	0.330636	0.998866	GO_CELL_COMMUNICATION_INVOLVED_IN_CARDIAC_CONDUCTION
1	Up	0.330636	0.998866	GO_REGULATION_OF_CARDIAC_MUSCLE_CELL_ACTION_POTENTIAL
1	Up	0.330636	0.998866	GO_REGULATION_OF_HEART_RATE_BY_CARDIAC_CONDUCTION
1	Up	0.330636	0.998866	GO_REGULATION_OF_ACTIN_FILAMENT_BASED_MOVEMENT
1	Up	0.330636	0.998866	GO_CARDIAC_CONDUCTION
1	Up	0.330636	0.998866	GO_CORNIFIED_ENVELOPE
1	Up	0.330636	0.998866	GO_PROTEIN_BINDING_INVOLVED_IN_CELL_ADHESION
1	Up	0.330636	0.998866	GO_PROTEIN_BINDING_INVOLVED_IN_CELL_CELL_ADHESION
3	Down	0.331105	0.998866	GO_PHOSPHOLIPID_CATABOLIC_PROCESS
2	Down	0.331192	0.998866	GO_AEROBIC_RESPIRATION
3	Down	0.332631	0.998866	GO_NEGATIVE_REGULATION_OF_COAGULATION
3	Down	0.332631	0.998866	GO_NEGATIVE_REGULATION_OF_WOUND_HEALING
4	Down	0.333362	0.998866	GO_POST_EMBRYONIC_DEVELOPMENT
9	Down	0.333368	0.998866	GO_LATE_ENDOSOME_MEMBRANE
41	Down	0.333583	0.998866	GO_PROTEIN_COMPLEX_BIOGENESIS
41	Down	0.333583	0.998866	GO_PROTEIN_COMPLEX_ASSEMBLY
32	Down	0.333986	0.998866	GO_POSITIVE_REGULATION_OF_KINASE_ACTIVITY
2	Down	0.334213	0.998866	GO_LENS_FIBER_CELL_DIFFERENTIATION
2	Down	0.334213	0.998866	GO_GOLGI_LUMEN
4	Up	0.334229	0.998866	GO_CARDIOCYTE_DIFFERENTIATION
1	Up	0.334545	0.998866	GO_DEACETYLASE_ACTIVITY
101	Down	0.334695	0.998866	GO_REGULATION_OF_TRANSPORT
2	Down	0.334902	0.998866	GO_CALCIUM_ION_TRANSMEMBRANE_IMPORT_INTO_CYTOSOL
2	Down	0.334902	0.998866	GO_CYTOSOLIC_CALCIUM_ION_TRANSPORT
2	Down	0.334902	0.998866	GO_CALCIUM_ION_IMPORT_INTO_CYTOSOL
1	Up	0.335339	0.998866	GO_ASPARTATE_FAMILY_AMINO_ACID_BIOSYNTHETIC_PROCESS
1	Up	0.335339	0.998866	GO_PYRIDOXAL_PHOSPHATE_BINDING
5	Down	0.335868	0.998866	GO_SIGNAL_TRANSDUCTION_BY_P53_CLASS_MEDIATOR
22	Down	0.336011	0.998866	GO_REGULATION_OF_TRANSMEMBRANE_TRANSPORT
4	Up	0.336352	0.998866	GO_CELLULAR_RESPONSE_TO_MECHANICAL_STIMULUS
5	Down	0.337191	0.998866	GO_NEGATIVE_REGULATION_OF_I_KAPPAB_KINASE_NF_KAPPAB_SIGNALING
47	Down	0.337317	0.998866	GO_REGULATION_OF_SECRETION
20	Down	0.33751	0.998866	GO_POSITIVE_REGULATION_OF_CELLULAR_COMPONENT_BIOGENESIS
5	Down	0.338601	0.998866	GO_REGULATION_OF_EPITHELIAL_TO_MESENCHYMAL_TRANSITION
1	Up	0.338634	0.998866	GO_ACID_PHOSPHATASE_ACTIVITY
2	Down	0.339086	0.998866	GO_VIRION_ASSEMBLY
4	Down	0.339491	0.998866	GO_PHOTORECEPTOR_CONNECTING_CILIUM
5	Down	0.339547	0.998866	GO_ALDITOL_PHOSPHATE_METABOLIC_PROCESS
5	Down	0.339547	0.998866	GO_PHOSPHATIDYLSERINE_METABOLIC_PROCESS
2	Down	0.339567	0.998866	GO_WOUND_HEALING_SPREADING_OF_EPIDERMAL_CELLS
3	Up	0.340249	0.998866	GO_CELLULAR_RESPONSE_TO_UV
10	Down	0.34076	0.998866	GO_NEGATIVE_REGULATION_OF_LEUKOCYTE_PROLIFERATION
11	Down	0.340843	0.998866	GO_NEGATIVE_REGULATION_OF_CELL_CELL_ADHESION
1	Up	0.341175	0.998866	GO_POSITIVE_REGULATION_OF_CELLULAR_RESPONSE_TO_TRANSFORMING_GROWTH_FACTOR_BETA_STIMULUS
1	Up	0.341175	0.998866	GO_POSITIVE_REGULATION_OF_TRANSFORMING_GROWTH_FACTOR_BETA_RECEPTOR_SIGNALING_PATHWAY
1	Up	0.341175	0.998866	GO_GENETIC_IMPRINTING
1	Up	0.341175	0.998866	GO_EMBRYONIC_PLACENTA_MORPHOGENESIS
1	Up	0.341175	0.998866	GO_CYCLIN_DEPENDENT_PROTEIN_SERINE_THREONINE_KINASE_INHIBITOR_ACTIVITY
1	Up	0.341175	0.998866	GO_CYCLIN_DEPENDENT_PROTEIN_SERINE_THREONINE_KINASE_REGULATOR_ACTIVITY
3	Down	0.342652	0.998866	GO_PEPTIDYL_ASPARAGINE_MODIFICATION
3	Down	0.342692	0.998866	GO_RNA_SPLICING_VIA_TRANSESTERIFICATION_REACTIONS
3	Down	0.342883	0.998866	GO_ATPASE_ACTIVITY_COUPLED_TO_MOVEMENT_OF_SUBSTANCES
1	Down	0.343198	0.998866	GO_STEREOCILIUM_BUNDLE
12	Down	0.343578	0.998866	GO_POSITIVE_REGULATION_OF_GROWTH
16	Up	0.343759	0.998866	GO_REGULATION_OF_CELLULAR_RESPONSE_TO_GROWTH_FACTOR_STIMULUS
1	Down	0.34384	0.998866	GO_NEGATIVE_REGULATION_OF_GLYCOLYTIC_PROCESS
1	Down	0.34384	0.998866	GO_NEGATIVE_REGULATION_OF_COENZYME_METABOLIC_PROCESS
1	Down	0.34384	0.998866	GO_NEGATIVE_REGULATION_OF_NUCLEOTIDE_CATABOLIC_PROCESS
1	Down	0.34384	0.998866	GO_NEGATIVE_REGULATION_OF_COFACTOR_METABOLIC_PROCESS
1	Down	0.34384	0.998866	GO_NEUROTROPHIN_TRK_RECEPTOR_SIGNALING_PATHWAY
12	Up	0.344401	0.998866	GO_HOMOPHILIC_CELL_ADHESION_VIA_PLASMA_MEMBRANE_ADHESION_MOLECULES
3	Up	0.344758	0.998866	GO_T_CELL_MEDIATED_IMMUNITY
2	Up	0.344962	0.998866	GO_POSITIVE_REGULATION_OF_KERATINOCYTE_DIFFERENTIATION
2	Up	0.344962	0.998866	GO_POSITIVE_REGULATION_OF_EPIDERMAL_CELL_DIFFERENTIATION
2	Up	0.344962	0.998866	GO_POSITIVE_REGULATION_OF_EPIDERMIS_DEVELOPMENT
2	Up	0.344962	0.998866	GO_REGULATION_OF_EPIDERMAL_CELL_DIFFERENTIATION
2	Up	0.344962	0.998866	GO_REGULATION_OF_KERATINOCYTE_DIFFERENTIATION
3	Down	0.34516	0.998866	GO_B_CELL_HOMEOSTASIS
2	Up	0.345166	0.998866	GO_PROTEIN_LOCALIZATION_TO_CHROMOSOME
2	Up	0.345257	0.998866	GO_PIGMENT_BIOSYNTHETIC_PROCESS
2	Up	0.345257	0.998866	GO_PIGMENT_METABOLIC_PROCESS
4	Down	0.345278	0.998866	GO_EMBRYONIC_FORELIMB_MORPHOGENESIS
8	Down	0.346175	0.998866	GO_POSITIVE_REGULATION_OF_INFLAMMATORY_RESPONSE
3	Up	0.346242	0.998866	GO_SUBSTRATE_ADHESION_DEPENDENT_CELL_SPREADING
24	Down	0.346557	0.998866	GO_INTRACELLULAR_PROTEIN_TRANSPORT
1	Down	0.346733	0.998866	GO_LEUKOCYTE_MIGRATION_INVOLVED_IN_INFLAMMATORY_RESPONSE
3	Down	0.347724	0.998866	GO_PROTEIN_LOCALIZATION_TO_CILIUM
47	Down	0.347741	0.998866	GO_REGULATION_OF_NERVOUS_SYSTEM_DEVELOPMENT
4	Down	0.347815	0.998866	GO_NEUTRAL_AMINO_ACID_TRANSPORT
4	Down	0.347815	0.998866	GO_NEUTRAL_AMINO_ACID_TRANSMEMBRANE_TRANSPORTER_ACTIVITY
17	Up	0.348066	0.998866	GO_REGULATION_OF_HORMONE_SECRETION
32	Down	0.34832	0.998866	GO_PEPTIDYL_AMINO_ACID_MODIFICATION
2	Down	0.348608	0.998866	GO_B_CELL_ACTIVATION
12	Down	0.348722	0.998866	GO_POSITIVE_REGULATION_OF_RESPONSE_TO_WOUNDING
1	Down	0.34915	0.998866	GO_SEROTONIN_RECEPTOR_SIGNALING_PATHWAY
1	Down	0.34915	0.998866	GO_SEROTONIN_RECEPTOR_ACTIVITY
1	Down	0.34915	0.998866	GO_AMINE_BINDING
10	Up	0.349207	0.998866	GO_ACUTE_INFLAMMATORY_RESPONSE
15	Up	0.349478	0.998866	GO_ANION_TRANSMEMBRANE_TRANSPORT
7	Down	0.349792	0.998866	GO_MYELOID_LEUKOCYTE_MIGRATION
6	Up	0.350652	0.998866	GO_SITE_OF_POLARIZED_GROWTH
3	Down	0.35102	0.998866	GO_EMBRYONIC_HEART_TUBE_DEVELOPMENT
3	Down	0.35102	0.998866	GO_EMBRYONIC_HEART_TUBE_MORPHOGENESIS
2	Down	0.351287	0.998866	GO_ORGANIC_HYDROXY_COMPOUND_CATABOLIC_PROCESS
2	Down	0.351287	0.998866	GO_ALCOHOL_CATABOLIC_PROCESS
2	Down	0.351434	0.998866	GO_REGULATION_OF_CYSTEINE_TYPE_ENDOPEPTIDASE_ACTIVITY_INVOLVED_IN_APOPTOTIC_SIGNALING_PATHWAY
2	Down	0.351434	0.998866	GO_POSITIVE_REGULATION_OF_CYSTEINE_TYPE_ENDOPEPTIDASE_ACTIVITY_INVOLVED_IN_APOPTOTIC_SIGNALING_PATHWAY
2	Down	0.351434	0.998866	GO_ACTIVATION_OF_CYSTEINE_TYPE_ENDOPEPTIDASE_ACTIVITY_INVOLVED_IN_APOPTOTIC_SIGNALING_PATHWAY
1	Down	0.351451	0.998866	GO_ANTERIOR_POSTERIOR_AXIS_SPECIFICATION_EMBRYO
1	Down	0.351451	0.998866	GO_DNA_METHYLATION
1	Down	0.351451	0.998866	GO_DNA_METHYLATION_INVOLVED_IN_GAMETE_GENERATION
1	Down	0.351451	0.998866	GO_TRIPARTITE_REGIONAL_SUBDIVISION
1	Down	0.351451	0.998866	GO_DNA_ALKYLATION
1	Down	0.351451	0.998866	GO_POLE_PLASM
2	Down	0.352002	0.998866	GO_REGULATION_OF_P38MAPK_CASCADE
5	Down	0.352218	0.998866	GO_POSITIVE_REGULATION_OF_PURINE_NUCLEOTIDE_METABOLIC_PROCESS
5	Down	0.352218	0.998866	GO_POSITIVE_REGULATION_OF_NUCLEOTIDE_METABOLIC_PROCESS
3	Up	0.352498	0.998866	GO_NICOTINAMIDE_NUCLEOTIDE_BIOSYNTHETIC_PROCESS
3	Up	0.352498	0.998866	GO_NAD_METABOLIC_PROCESS
3	Up	0.352498	0.998866	GO_OXIDOREDUCTION_COENZYME_METABOLIC_PROCESS
3	Up	0.352498	0.998866	GO_NAD_BIOSYNTHETIC_PROCESS
3	Up	0.352498	0.998866	GO_PYRIDINE_NUCLEOTIDE_BIOSYNTHETIC_PROCESS
3	Up	0.352498	0.998866	GO_PYRIDINE_CONTAINING_COMPOUND_BIOSYNTHETIC_PROCESS
2	Down	0.352565	0.998866	GO_CHONDROCYTE_DEVELOPMENT
2	Up	0.353081	0.998866	GO_DNA_DEPENDENT_DNA_REPLICATION_MAINTENANCE_OF_FIDELITY
9	Down	0.353229	0.998866	GO_REGULATION_OF_JNK_CASCADE
8	Up	0.353273	0.998866	GO_LIPID_HOMEOSTASIS
5	Up	0.354423	0.998866	GO_CYSTEINE_TYPE_PEPTIDASE_ACTIVITY
5	Up	0.354423	0.998866	GO_THIOL_DEPENDENT_UBIQUITIN_SPECIFIC_PROTEASE_ACTIVITY
5	Up	0.354423	0.998866	GO_UBIQUITIN_LIKE_PROTEIN_SPECIFIC_PROTEASE_ACTIVITY
9	Up	0.354557	0.998866	GO_STEROL_METABOLIC_PROCESS
3	Up	0.355409	0.998866	GO_NEGATIVE_REGULATION_OF_BIOMINERAL_TISSUE_DEVELOPMENT
2	Up	0.355448	0.998866	GO_NEGATIVE_REGULATION_OF_MACROPHAGE_DERIVED_FOAM_CELL_DIFFERENTIATION
2	Up	0.355448	0.998866	GO_NEGATIVE_REGULATION_OF_LIPID_STORAGE
7	Down	0.355641	0.998866	GO_ENDOPLASMIC_RETICULUM_LUMEN
13	Down	0.356166	0.998866	GO_REGULATION_OF_CALCIUM_ION_TRANSPORT
3	Up	0.356247	0.998866	GO_REGULATION_OF_SUBSTRATE_ADHESION_DEPENDENT_CELL_SPREADING
14	Up	0.356357	0.998866	GO_NEGATIVE_REGULATION_OF_CELL_CYCLE
1	Down	0.356358	0.998866	GO_ASYMMETRIC_CELL_DIVISION
1	Down	0.356358	0.998866	GO_POSTSYNAPTIC_MEMBRANE_ORGANIZATION
26	Up	0.356415	0.998866	GO_REGULATION_OF_MAP_KINASE_ACTIVITY
10	Down	0.356565	0.998866	GO_POSITIVE_REGULATION_OF_NF_KAPPAB_TRANSCRIPTION_FACTOR_ACTIVITY
2	Up	0.357156	0.998866	GO_OVARIAN_FOLLICLE_DEVELOPMENT
4	Down	0.357693	0.998866	GO_POSITIVE_REGULATION_OF_ACTIN_FILAMENT_POLYMERIZATION
3	Up	0.358359	0.998866	GO_MICROVILLUS_MEMBRANE
4	Down	0.358772	0.998866	GO_LYTIC_VACUOLE_ORGANIZATION
4	Down	0.358772	0.998866	GO_LYSOSOME_ORGANIZATION
2	Down	0.359099	0.998866	GO_SPHINGOLIPID_BIOSYNTHETIC_PROCESS
3	Down	0.359266	0.998866	GO_REGULATION_OF_MRNA_METABOLIC_PROCESS
3	Down	0.359266	0.998866	GO_POSITIVE_REGULATION_OF_MRNA_METABOLIC_PROCESS
4	Up	0.359584	0.998866	GO_NEGATIVE_REGULATION_OF_NUCLEOCYTOPLASMIC_TRANSPORT
3	Down	0.359703	0.998866	GO_FOREBRAIN_NEURON_FATE_COMMITMENT
2	Up	0.359713	0.998866	GO_CELLULAR_BIOGENIC_AMINE_CATABOLIC_PROCESS
2	Up	0.359713	0.998866	GO_AMINE_CATABOLIC_PROCESS
2	Up	0.359797	0.998866	GO_AXON_REGENERATION
3	Down	0.360023	0.998866	GO_EPIBOLY
3	Down	0.360247	0.998866	GO_NEGATIVE_REGULATION_OF_INTERLEUKIN_6_PRODUCTION
2	Up	0.360347	0.998866	GO_ERROR_FREE_TRANSLESION_SYNTHESIS
2	Up	0.360347	0.998866	GO_DNA_DAMAGE_RESPONSE_DETECTION_OF_DNA_DAMAGE
2	Down	0.361695	0.998866	GO_ANGIOGENESIS_INVOLVED_IN_WOUND_HEALING
1	Down	0.362075	0.998866	GO_POSITIVE_REGULATION_OF_RNA_SPLICING
1	Down	0.362075	0.998866	GO_POSITIVE_REGULATION_OF_MRNA_PROCESSING
1	Down	0.362075	0.998866	GO_POSITIVE_REGULATION_OF_MRNA_SPLICING_VIA_SPLICEOSOME
1	Down	0.362075	0.998866	GO_REGULATION_OF_ALTERNATIVE_MRNA_SPLICING_VIA_SPLICEOSOME
1	Down	0.362075	0.998866	GO_REGULATION_OF_MRNA_SPLICING_VIA_SPLICEOSOME
1	Down	0.362075	0.998866	GO_REGULATION_OF_RNA_SPLICING
3	Down	0.362432	0.998866	GO_NEUROMUSCULAR_SYNAPTIC_TRANSMISSION
9	Down	0.363117	0.998866	GO_LEARNING
7	Up	0.363299	0.998866	GO_UBIQUITIN_LIKE_PROTEIN_BINDING
3	Up	0.363808	0.998866	GO_NUCLEOTIDE_EXCISION_REPAIR_DNA_GAP_FILLING
9	Up	0.363945	0.998866	GO_BASEMENT_MEMBRANE
9	Up	0.363945	0.998866	GO_EXTRACELLULAR_MATRIX_COMPONENT
1	Up	0.364057	0.998866	GO_OLFACTORY_BULB_INTERNEURON_DIFFERENTIATION
1	Up	0.364057	0.998866	GO_NEGATIVE_REGULATION_OF_PROTEIN_POLYMERIZATION
1	Up	0.364057	0.998866	GO_ROUNDABOUT_SIGNALING_PATHWAY
1	Up	0.364057	0.998866	GO_REGULATION_OF_LAMELLIPODIUM_ASSEMBLY
1	Up	0.364057	0.998866	GO_REGULATION_OF_MONONUCLEAR_CELL_MIGRATION
1	Up	0.364057	0.998866	GO_NEGATIVE_REGULATION_OF_LEUKOCYTE_MIGRATION
1	Up	0.364057	0.998866	GO_APOPTOTIC_PROCESS_INVOLVED_IN_DEVELOPMENT
1	Up	0.364057	0.998866	GO_REGULATION_OF_LAMELLIPODIUM_ORGANIZATION
1	Up	0.364057	0.998866	GO_NEGATIVE_REGULATION_OF_ACTIN_FILAMENT_POLYMERIZATION
1	Up	0.364057	0.998866	GO_NEGATIVE_REGULATION_OF_LEUKOCYTE_CHEMOTAXIS
1	Up	0.364057	0.998866	GO_OLFACTORY_BULB_INTERNEURON_DEVELOPMENT
1	Up	0.364057	0.998866	GO_GTPASE_INHIBITOR_ACTIVITY
1	Up	0.364057	0.998866	GO_HEPARAN_SULFATE_PROTEOGLYCAN_BINDING
121	Down	0.364205	0.998866	GO_REGULATION_OF_MULTICELLULAR_ORGANISMAL_DEVELOPMENT
52	Down	0.3646	0.998866	GO_CELLULAR_MACROMOLECULE_LOCALIZATION
3	Down	0.365449	0.998866	GO_REGULATION_OF_T_CELL_MEDIATED_IMMUNITY
6	Down	0.365556	0.998866	GO_ION_CHANNEL_BINDING
2	Down	0.365832	0.998866	GO_1_PHOSPHATIDYLINOSITOL_3_KINASE_ACTIVITY
2	Down	0.365832	0.998866	GO_PHOSPHATIDYLINOSITOL_KINASE_ACTIVITY
17	Up	0.366009	0.998866	GO_CHROMATIN
4	Up	0.366069	0.998866	GO_MACROMOLECULAR_COMPLEX_DISASSEMBLY
12	Down	0.366171	0.998866	GO_NEGATIVE_REGULATION_OF_IMMUNE_RESPONSE
2	Up	0.366228	0.998866	GO_MITOCHONDRIAL_TRANSLATION
5	Down	0.366562	0.998866	GO_POSITIVE_REGULATION_OF_PROTEIN_POLYMERIZATION
4	Down	0.366955	0.998866	GO_ESTABLISHMENT_OF_ENDOTHELIAL_BARRIER
13	Down	0.367749	0.998866	GO_RUFFLE
5	Up	0.367818	0.998866	GO_RESPONSE_TO_IONIZING_RADIATION
4	Down	0.368157	0.998866	GO_INSULIN_RECEPTOR_SIGNALING_PATHWAY
8	Up	0.368318	0.998866	GO_HORMONE_METABOLIC_PROCESS
3	Down	0.369443	0.998866	GO_RIBOSOME_BINDING
3	Up	0.369471	0.998866	GO_RNA_STABILIZATION
7	Up	0.369564	0.998866	GO_NEGATIVE_REGULATION_OF_INTRINSIC_APOPTOTIC_SIGNALING_PATHWAY
7	Up	0.369564	0.998866	GO_REGULATION_OF_INTRINSIC_APOPTOTIC_SIGNALING_PATHWAY
1	Up	0.369731	0.998866	GO_DETECTION_OF_CHEMICAL_STIMULUS_INVOLVED_IN_SENSORY_PERCEPTION_OF_TASTE
1	Up	0.369731	0.998866	GO_MHC_CLASS_I_PROTEIN_COMPLEX
1	Up	0.369731	0.998866	GO_MACROMOLECULE_TRANSMEMBRANE_TRANSPORTER_ACTIVITY
2	Down	0.370308	0.998866	GO_NEGATIVE_REGULATION_OF_BLOOD_CIRCULATION
3	Down	0.370625	0.998866	GO_PROTEIN_IMPORT_INTO_NUCLEUS_TRANSLOCATION
2	Down	0.370781	0.998866	GO_REGULATION_OF_NUCLEOTIDE_CATABOLIC_PROCESS
2	Down	0.370781	0.998866	GO_REGULATION_OF_CELLULAR_CARBOHYDRATE_CATABOLIC_PROCESS
2	Down	0.370781	0.998866	GO_REGULATION_OF_CARBOHYDRATE_CATABOLIC_PROCESS
6	Down	0.371064	0.998866	GO_NEGATIVE_REGULATION_OF_MYELOID_LEUKOCYTE_DIFFERENTIATION
5	Down	0.371083	0.998866	GO_FORELIMB_MORPHOGENESIS
2	Down	0.371176	0.998866	GO_NEGATIVE_REGULATION_OF_CELL_KILLING
2	Up	0.371198	0.998866	GO_PROTEIN_MONOUBIQUITINATION
59	Up	0.371742	0.998866	GO_EPITHELIUM_DEVELOPMENT
1	Up	0.372244	0.998866	GO_NEGATIVE_REGULATION_OF_MEIOTIC_NUCLEAR_DIVISION
1	Up	0.372244	0.998866	GO_NEGATIVE_REGULATION_OF_NUCLEAR_DIVISION
1	Up	0.372244	0.998866	GO_TYROSINE_PHOSPHORYLATION_OF_STAT_PROTEIN
2	Down	0.37256	0.998866	GO_SPERMATID_NUCLEUS_DIFFERENTIATION
4	Up	0.373026	0.998866	GO_REGULATION_OF_TRANSLATIONAL_INITIATION
1	Down	0.373125	0.998866	GO_RESPONSE_TO_FOLIC_ACID
4	Up	0.373188	0.998866	GO_EMBRYO_IMPLANTATION
10	Down	0.373573	0.998866	GO_REACTIVE_OXYGEN_SPECIES_METABOLIC_PROCESS
56	Down	0.373652	0.998866	GO_REGULATION_OF_CELL_DEVELOPMENT
10	Down	0.373735	0.998866	GO_GLAND_MORPHOGENESIS
12	Up	0.373823	0.998866	GO_RESPONSE_TO_MECHANICAL_STIMULUS
5	Down	0.373964	0.998866	GO_ENDONUCLEASE_ACTIVITY
38	Down	0.374365	0.998866	GO_POSITIVE_REGULATION_OF_TRANSFERASE_ACTIVITY
3	Up	0.374652	0.998866	GO_STEROL_BIOSYNTHETIC_PROCESS
4	Down	0.375207	0.998866	GO_RIBONUCLEOPROTEIN_GRANULE
5	Down	0.376559	0.998866	GO_RESPONSE_TO_AMMONIUM_ION
4	Down	0.376582	0.998866	GO_POSITIVE_REGULATION_OF_CYCLIC_NUCLEOTIDE_METABOLIC_PROCESS
1	Up	0.376727	0.998866	GO_URATE_METABOLIC_PROCESS
6	Down	0.3769	0.998866	GO_POSITIVE_REGULATION_OF_PEPTIDASE_ACTIVITY
17	Down	0.376931	0.998866	GO_POSITIVE_REGULATION_OF_CATABOLIC_PROCESS
3	Up	0.377203	0.998866	GO_ADRENAL_GLAND_DEVELOPMENT
6	Up	0.377362	0.998866	GO_BIOMINERAL_TISSUE_DEVELOPMENT
11	Down	0.377812	0.998866	GO_GERM_CELL_DEVELOPMENT
3	Up	0.378055	0.998866	GO_NEGATIVE_REGULATION_OF_AXON_GUIDANCE
3	Down	0.378238	0.998866	GO_REGULATION_OF_MACROPHAGE_ACTIVATION
27	Down	0.37827	0.998866	GO_CIRCULATORY_SYSTEM_PROCESS
2	Down	0.378422	0.998866	GO_REGULATION_OF_SULFUR_METABOLIC_PROCESS
3	Down	0.378706	0.998866	GO_NUCLEOTIDE_EXCISION_REPAIR_PREINCISION_COMPLEX_ASSEMBLY
63	Down	0.379427	0.998866	GO_PHOSPHORYLATION
3	Down	0.379619	0.998866	GO_REGULATION_OF_COENZYME_METABOLIC_PROCESS
3	Down	0.379619	0.998866	GO_REGULATION_OF_COFACTOR_METABOLIC_PROCESS
2	Up	0.379795	0.998866	GO_MEMBRANE_RAFT_ORGANIZATION
2	Up	0.379795	0.998866	GO_MEMBRANE_ASSEMBLY
8	Down	0.380082	0.998866	GO_NERVE_DEVELOPMENT
4	Down	0.380234	0.998866	GO_REGULATION_OF_NEUROTRANSMITTER_TRANSPORT
2	Up	0.380633	0.998866	GO_WNT_PROTEIN_BINDING
2	Down	0.38099	0.998866	GO_RESPONSE_TO_LEAD_ION
1	Down	0.381149	0.998866	GO_NEGATIVE_REGULATION_OF_ANOIKIS
1	Down	0.381149	0.998866	GO_REGULATION_OF_ANOIKIS
2	Down	0.381214	0.998866	GO_NEGATIVE_REGULATION_OF_INTERLEUKIN_2_PRODUCTION
22	Down	0.381427	0.998866	GO_STRUCTURAL_MOLECULE_ACTIVITY
36	Down	0.381761	0.998866	GO_CELL_MORPHOGENESIS_INVOLVED_IN_DIFFERENTIATION
20	Down	0.381828	0.998866	GO_ENDOPEPTIDASE_ACTIVITY
8	Down	0.382047	0.998866	GO_MEMBRANE_LIPID_METABOLIC_PROCESS
6	Down	0.382117	0.998866	GO_RESPONSE_TO_AXON_INJURY
1	Down	0.382761	0.998866	GO_CHAPERONE_MEDIATED_PROTEIN_COMPLEX_ASSEMBLY
1	Down	0.382761	0.998866	GO_UNFOLDED_PROTEIN_BINDING
5	Down	0.38306	0.998866	GO_NEGATIVE_REGULATION_OF_SYNAPTIC_TRANSMISSION
13	Down	0.38323	0.998866	GO_PHOSPHATASE_BINDING
4	Up	0.383799	0.998866	GO_FEMALE_SEX_DIFFERENTIATION
3	Down	0.384044	0.998866	GO_CELL_AGING
70	Up	0.384141	0.998866	GO_MOLECULAR_FUNCTION_REGULATOR
1	Up	0.384465	0.998866	GO_MITOTIC_G2_M_TRANSITION_CHECKPOINT
1	Up	0.384465	0.998866	GO_REGULATION_OF_CELL_CYCLE_G2_M_PHASE_TRANSITION
1	Up	0.384465	0.998866	GO_DNA_REPLICATION_CHECKPOINT
1	Up	0.384465	0.998866	GO_NEGATIVE_REGULATION_OF_CELL_CYCLE_G2_M_PHASE_TRANSITION
5	Down	0.384514	0.998866	GO_POSITIVE_REGULATION_OF_STAT_CASCADE
5	Down	0.384514	0.998866	GO_POSITIVE_REGULATION_OF_JAK_STAT_CASCADE
7	Down	0.384575	0.998866	GO_MRNA_PROCESSING
1	Up	0.384651	0.998866	GO_OLFACTORY_RECEPTOR_ACTIVITY
2	Down	0.386014	0.998866	GO_MICROBODY_LUMEN
7	Down	0.386124	0.998866	GO_TUMOR_NECROSIS_FACTOR_MEDIATED_SIGNALING_PATHWAY
2	Down	0.386314	0.998866	GO_CLATHRIN_MEDIATED_ENDOCYTOSIS
3	Down	0.386316	0.998866	GO_REGULATION_OF_MYELOID_CELL_APOPTOTIC_PROCESS
5	Up	0.38642	0.998866	GO_CELLULAR_RESPONSE_TO_NUTRIENT
5	Up	0.38642	0.998866	GO_CELLULAR_RESPONSE_TO_VITAMIN
124	Down	0.38653	0.998866	GO_RESPONSE_TO_EXTERNAL_STIMULUS
4	Down	0.386545	0.998866	GO_ISOMERASE_ACTIVITY
83	Down	0.387062	0.998866	GO_SIGNALING_RECEPTOR_ACTIVITY
9	Down	0.388006	0.998866	GO_PLASMA_MEMBRANE_ORGANIZATION
1	Down	0.388533	0.998866	GO_MUSCLE_MYOSIN_COMPLEX
1	Down	0.388533	0.998866	GO_MYOSIN_II_COMPLEX
17	Down	0.388581	0.998866	GO_NEGATIVE_REGULATION_OF_CELL_ADHESION
6	Up	0.388992	0.998866	GO_RESPONSE_TO_HEAT
5	Down	0.389156	0.998866	GO_VASCULOGENESIS
1	Down	0.389584	0.998866	GO_MULTI_ORGANISM_TRANSPORT
1	Down	0.389584	0.998866	GO_NUCLEOTIDE_BINDING_DOMAIN_LEUCINE_RICH_REPEAT_CONTAINING_RECEPTOR_SIGNALING_PATHWAY
1	Down	0.389584	0.998866	GO_ESTABLISHMENT_OF_PROTEIN_LOCALIZATION_TO_ENDOPLASMIC_RETICULUM
1	Down	0.389584	0.998866	GO_PROTEIN_LOCALIZATION_TO_ENDOPLASMIC_RETICULUM
1	Down	0.389584	0.998866	GO_MULTI_ORGANISM_LOCALIZATION
1	Down	0.389584	0.998866	GO_MULTI_ORGANISM_METABOLIC_PROCESS
1	Down	0.389584	0.998866	GO_NUCLEAR_TRANSCRIBED_MRNA_CATABOLIC_PROCESS_NONSENSE_MEDIATED_DECAY
1	Down	0.389584	0.998866	GO_CYTOSOLIC_SMALL_RIBOSOMAL_SUBUNIT
1	Down	0.389584	0.998866	GO_SMALL_RIBOSOMAL_SUBUNIT
10	Down	0.389826	0.998866	GO_REGULATION_OF_ENDOTHELIAL_CELL_PROLIFERATION
6	Up	0.390532	0.998866	GO_NUCLEAR_IMPORT
3	Up	0.390695	0.998866	GO_REGULATION_OF_RENAL_SYSTEM_PROCESS
45	Down	0.390968	0.998866	GO_KINASE_ACTIVITY
3	Down	0.391029	0.998866	GO_POSITIVE_REGULATION_OF_ERBB_SIGNALING_PATHWAY
2	Up	0.391064	0.998866	GO_REGULATION_OF_NECROPTOTIC_PROCESS
3	Down	0.392744	0.998866	GO_CORECEPTOR_ACTIVITY
3	Down	0.392845	0.998866	GO_POSITIVE_REGULATION_OF_VIRAL_PROCESS
4	Up	0.392904	0.998866	GO_CELLULAR_RESPONSE_TO_KETONE
4	Down	0.393077	0.998866	GO_NEGATIVE_REGULATION_OF_REACTIVE_OXYGEN_SPECIES_METABOLIC_PROCESS
5	Down	0.393086	0.998866	GO_VOLTAGE_GATED_CATION_CHANNEL_ACTIVITY
9	Down	0.39327	0.998866	GO_PEPTIDYL_LYSINE_MODIFICATION
26	Up	0.393374	0.998866	GO_CELL_CELL_JUNCTION
3	Down	0.39338	0.998866	GO_IGG_BINDING
3	Up	0.393399	0.998866	GO_EXTRACELLULAR_MATRIX_ASSEMBLY
3	Down	0.39372	0.998866	GO_ALPHA_BETA_T_CELL_DIFFERENTIATION
3	Down	0.39372	0.998866	GO_ALPHA_BETA_T_CELL_ACTIVATION
2	Up	0.393836	0.998866	GO_POSITIVE_REGULATION_OF_MITOTIC_NUCLEAR_DIVISION
2	Up	0.393836	0.998866	GO_POSITIVE_REGULATION_OF_MULTICELLULAR_ORGANISMAL_METABOLIC_PROCESS
2	Up	0.393836	0.998866	GO_POSITIVE_REGULATION_OF_COLLAGEN_METABOLIC_PROCESS
12	Up	0.39449	0.998866	GO_NEGATIVE_REGULATION_OF_SEQUENCE_SPECIFIC_DNA_BINDING_TRANSCRIPTION_FACTOR_ACTIVITY
1	Up	0.394617	0.998866	GO_COMPACT_MYELIN
2	Up	0.394707	0.998866	GO_OLIGOSACCHARIDE_BIOSYNTHETIC_PROCESS
3	Down	0.396672	0.998866	GO_RESPONSE_TO_ACTIVITY
2	Up	0.397395	0.998866	GO_ER_ASSOCIATED_UBIQUITIN_DEPENDENT_PROTEIN_CATABOLIC_PROCESS
3	Up	0.398139	0.998866	GO_REGULATION_OF_MEMBRANE_LIPID_DISTRIBUTION
3	Up	0.398139	0.998866	GO_PHOSPHOLIPID_SCRAMBLING
5	Down	0.398506	0.998866	GO_RESPONSE_TO_ANTIBIOTIC
25	Up	0.400201	0.998866	GO_REGULATION_OF_CELLULAR_PROTEIN_LOCALIZATION
59	Down	0.400322	0.998866	GO_REGULATION_OF_CELLULAR_COMPONENT_MOVEMENT
1	Up	0.400481	0.998866	GO_NEGATIVE_REGULATION_OF_ERAD_PATHWAY
24	Down	0.40053	0.998866	GO_REGULATION_OF_MULTI_ORGANISM_PROCESS
2	Down	0.40113	0.998866	GO_REGULATION_OF_PLASMA_MEMBRANE_ORGANIZATION
1	Up	0.402787	0.998866	GO_RESPONSE_TO_PROSTAGLANDIN_E
1	Up	0.402787	0.998866	GO_CELLULAR_RESPONSE_TO_PROSTAGLANDIN_STIMULUS
1	Up	0.402787	0.998866	GO_NEGATIVE_REGULATION_OF_TELOMERASE_ACTIVITY
1	Up	0.402787	0.998866	GO_REGULATION_OF_SEQUESTERING_OF_TRIGLYCERIDE
1	Up	0.402787	0.998866	GO_LIPOPROTEIN_TRANSPORT
1	Up	0.402787	0.998866	GO_RESPONSE_TO_PROSTAGLANDIN
1	Up	0.402787	0.998866	GO_CELLULAR_RESPONSE_TO_PROSTAGLANDIN_E_STIMULUS
1	Up	0.402787	0.998866	GO_RESPONSE_TO_CAFFEINE
1	Up	0.402787	0.998866	GO_LIPOPROTEIN_LOCALIZATION
1	Up	0.402787	0.998866	GO_CELLULAR_RESPONSE_TO_FATTY_ACID
1	Up	0.402787	0.998866	GO_REGULATION_OF_CHOLESTEROL_STORAGE
1	Up	0.402787	0.998866	GO_NEGATIVE_REGULATION_OF_MULTICELLULAR_ORGANISMAL_METABOLIC_PROCESS
1	Up	0.402787	0.998866	GO_REGULATION_OF_TELOMERASE_ACTIVITY
1	Up	0.402787	0.998866	GO_LIGAND_DEPENDENT_NUCLEAR_RECEPTOR_TRANSCRIPTION_COACTIVATOR_ACTIVITY
8	Up	0.40295	0.998866	GO_DRUG_BINDING
1	Up	0.403252	0.998866	GO_RRNA_MODIFICATION
1	Up	0.403252	0.998866	GO_RRNA_METHYLATION
1	Up	0.403252	0.998866	GO_RRNA_METHYLTRANSFERASE_ACTIVITY
1	Up	0.403611	0.998866	GO_POSITIVE_REGULATION_OF_NITRIC_OXIDE_SYNTHASE_BIOSYNTHETIC_PROCESS
1	Up	0.403611	0.998866	GO_POSITIVE_REGULATION_OF_INTERLEUKIN_12_PRODUCTION
1	Up	0.403611	0.998866	GO_REGULATION_OF_NITRIC_OXIDE_SYNTHASE_BIOSYNTHETIC_PROCESS
1	Up	0.403611	0.998866	GO_I_KAPPAB_PHOSPHORYLATION
1	Up	0.403611	0.998866	GO_CYTOKINE_PRODUCTION_INVOLVED_IN_IMMUNE_RESPONSE
1	Up	0.403611	0.998866	GO_REGULATION_OF_INTERLEUKIN_12_PRODUCTION
21	Up	0.404185	0.998866	GO_NEGATIVE_REGULATION_OF_TRANSFERASE_ACTIVITY
50	Down	0.40548	0.998866	GO_TRANSFERASE_ACTIVITY_TRANSFERRING_PHOSPHORUS_CONTAINING_GROUPS
2	Up	0.405563	0.998866	GO_EPIDERMAL_GROWTH_FACTOR_RECEPTOR_BINDING
2	Up	0.406081	0.998866	GO_REGULATION_OF_PROTEIN_KINASE_A_SIGNALING
2	Down	0.406407	0.998866	GO_REGULATION_OF_MESENCHYMAL_CELL_PROLIFERATION
2	Down	0.406407	0.998866	GO_POSITIVE_REGULATION_OF_MESENCHYMAL_CELL_PROLIFERATION
19	Down	0.40642	0.998866	GO_PHOSPHOLIPID_BINDING
7	Down	0.407078	0.998866	GO_TRANSCRIPTIONAL_REPRESSOR_ACTIVITY_RNA_POLYMERASE_II_CORE_PROMOTER_PROXIMAL_REGION_SEQUENCE_SPECIFIC_BINDING
48	Up	0.407253	0.998866	GO_NEGATIVE_REGULATION_OF_TRANSCRIPTION_FROM_RNA_POLYMERASE_II_PROMOTER
1	Down	0.407357	0.998866	GO_REGULATION_OF_IMMUNOGLOBULIN_SECRETION
1	Down	0.407357	0.998866	GO_CELLULAR_RESPONSE_TO_NITRIC_OXIDE
1	Down	0.407357	0.998866	GO_POSITIVE_REGULATION_OF_T_CELL_CYTOKINE_PRODUCTION
1	Down	0.407357	0.998866	GO_REGULATION_OF_T_CELL_CYTOKINE_PRODUCTION
1	Down	0.407357	0.998866	GO_POSITIVE_REGULATION_OF_T_CELL_MEDIATED_IMMUNITY
1	Down	0.407357	0.998866	GO_CD40_RECEPTOR_COMPLEX
1	Down	0.407357	0.998866	GO_THIOESTERASE_BINDING
5	Up	0.407472	0.998866	GO_SUGAR_TRANSMEMBRANE_TRANSPORTER_ACTIVITY
4	Down	0.407628	0.998866	GO_PROTEIN_N_LINKED_GLYCOSYLATION
1	Up	0.408442	0.998866	GO_BROWN_FAT_CELL_DIFFERENTIATION
1	Up	0.408442	0.998866	GO_AMELOGENESIS
1	Up	0.408442	0.998866	GO_CELL_ADHESION_MEDIATED_BY_INTEGRIN
52	Down	0.408925	0.998866	GO_PROTEOLYSIS
6	Up	0.409115	0.998866	GO_RHO_GUANYL_NUCLEOTIDE_EXCHANGE_FACTOR_ACTIVITY
8	Down	0.409525	0.998866	GO_REGULATION_OF_CALCIUM_ION_TRANSMEMBRANE_TRANSPORT
4	Down	0.409631	0.998866	GO_REGULATION_OF_TOR_SIGNALING
2	Up	0.410215	0.998866	GO_HEART_VALVE_DEVELOPMENT
1	Down	0.410877	0.998866	GO_REGULATION_OF_CELLULAR_SENESCENCE
1	Down	0.410877	0.998866	GO_CELLULAR_SENESCENCE
1	Down	0.410877	0.998866	GO_REGULATION_OF_CELL_AGING
32	Up	0.411155	0.998866	GO_POLY_A_RNA_BINDING
2	Up	0.411159	0.998866	GO_POSITIVE_REGULATION_OF_BLOOD_VESSEL_ENDOTHELIAL_CELL_MIGRATION
18	Up	0.411222	0.998866	GO_REGULATION_OF_DNA_METABOLIC_PROCESS
19	Up	0.4114	0.998866	GO_RESPONSE_TO_ACID_CHEMICAL
3	Down	0.411513	0.998866	GO_METENCEPHALON_DEVELOPMENT
2	Up	0.411557	0.998866	GO_ESTABLISHMENT_OF_SPINDLE_ORIENTATION
2	Up	0.411557	0.998866	GO_SPINDLE_LOCALIZATION
2	Up	0.411557	0.998866	GO_ESTABLISHMENT_OF_MITOTIC_SPINDLE_ORIENTATION
2	Up	0.411557	0.998866	GO_ESTABLISHMENT_OF_MITOTIC_SPINDLE_LOCALIZATION
9	Up	0.411719	0.998866	GO_PROTEIN_IMPORT
2	Down	0.412618	0.998866	GO_NEGATIVE_REGULATION_OF_PEPTIDYL_SERINE_PHOSPHORYLATION
7	Down	0.412727	0.998866	GO_REGULATION_OF_STEM_CELL_DIFFERENTIATION
6	Down	0.413172	0.998866	GO_AXIS_SPECIFICATION
4	Down	0.413238	0.998866	GO_TRNA_MODIFICATION
8	Down	0.413548	0.998866	GO_POSITIVE_REGULATION_OF_CYTOSKELETON_ORGANIZATION
2	Up	0.413924	0.998866	GO_INTERMEDIATE_FILAMENT_BASED_PROCESS
18	Down	0.414335	0.998866	GO_INORGANIC_CATION_TRANSMEMBRANE_TRANSPORTER_ACTIVITY
43	Up	0.414442	0.998866	GO_RNA_POLYMERASE_II_TRANSCRIPTION_FACTOR_ACTIVITY_SEQUENCE_SPECIFIC_DNA_BINDING
11	Up	0.415101	0.998866	GO_REGULATION_OF_NUCLEOCYTOPLASMIC_TRANSPORT
11	Up	0.415101	0.998866	GO_REGULATION_OF_PROTEIN_IMPORT
9	Up	0.415115	0.998866	GO_REGULATION_OF_MUSCLE_TISSUE_DEVELOPMENT
9	Up	0.415115	0.998866	GO_REGULATION_OF_MUSCLE_ORGAN_DEVELOPMENT
9	Down	0.415176	0.998866	GO_TRANSFORMING_GROWTH_FACTOR_BETA_RECEPTOR_SIGNALING_PATHWAY
6	Up	0.415264	0.998866	GO_PROTEIN_MODIFICATION_BY_SMALL_PROTEIN_REMOVAL
2	Down	0.415895	0.998866	GO_CENTRIOLAR_SATELLITE
40	Down	0.415909	0.998866	GO_REGULATION_OF_CELLULAR_COMPONENT_BIOGENESIS
26	Down	0.415961	0.998866	GO_SIGNAL_TRANSDUCTION_BY_PROTEIN_PHOSPHORYLATION
6	Down	0.415998	0.998866	GO_NEGATIVE_REGULATION_OF_CELLULAR_RESPONSE_TO_TRANSFORMING_GROWTH_FACTOR_BETA_STIMULUS
6	Down	0.415998	0.998866	GO_NEGATIVE_REGULATION_OF_TRANSFORMING_GROWTH_FACTOR_BETA_RECEPTOR_SIGNALING_PATHWAY
7	Down	0.416025	0.998866	GO_REGULATION_OF_RESPONSE_TO_DNA_DAMAGE_STIMULUS
1	Up	0.416413	0.998866	GO_REGULATION_OF_RECEPTOR_RECYCLING
1	Up	0.416413	0.998866	GO_NEGATIVE_REGULATION_OF_SUBSTRATE_ADHESION_DEPENDENT_CELL_SPREADING
2	Down	0.416845	0.998866	GO_COSTAMERE
2	Down	0.416846	0.998866	GO_CELLULAR_RESPONSE_TO_REACTIVE_NITROGEN_SPECIES
11	Down	0.41767	0.998866	GO_REGULATION_OF_CATION_TRANSMEMBRANE_TRANSPORT
5	Up	0.417774	0.998866	GO_PIGMENT_GRANULE
[truncated: 4,167 more rows]
